# Supplementary material for: Gene expression profiling supports the hypothesis that human ovarian surface epithelia are multipotent and capable of serving as ovarian cancer initiating cells
Source: BMC Med Genomics. 2009 Dec 29;2:71. doi: 10.1186/1755-8794-2-71 (PMC2806370; doi:10.1186/1755-8794-2-71)
Supplement: Additional file 2 — supplemental_table_2_2320.xls. differentially expressed genes. [file 1755-8794-2-71-S2.XLS]

## Sheet: 2915_for_supp_table_1.txt
Supplemental Table 1
Probe Set ID	Gene Title	Gene Symbol	NOSE_AVG	CEPI_AVG	CEPI-NOSE
206373_at	Zic family member 1 (odd-paired homolog, Drosophila)	ZIC1	5.54423	12.4011	6.85684
208650_s_at	CD24 molecule	CD24	6.97895	13.1756	6.19664
239887_at	Transcribed locus, strongly similar to NP_005077.2 sarcospan [Homo sapiens]	---	5.4389	11.2952	5.85631
1558034_s_at	ceruloplasmin (ferroxidase)	CP	7.22612	12.7608	5.53471
230943_at	SRY (sex determining region Y)-box 17	SOX17	8.18465	13.437	5.25235
211470_s_at	sulfotransferase family, cytosolic, 1C, member 2	SULT1C2	6.66374	11.8793	5.2156
209437_s_at	spondin 1, extracellular matrix protein	SPON1	5.57457	10.6937	5.11918
223748_at	solute carrier family 4, sodium borate transporter, member 11	SLC4A11	6.81284	11.8926	5.07975
222281_s_at	---	---	6.59288	11.6401	5.04719
221884_at	ecotropic viral integration site 1	EVI1	7.25225	12.2919	5.03963
213693_s_at	mucin 1, cell surface associated	MUC1	9.06738	14.077	5.00959
226420_at	ecotropic viral integration site 1	EVI1	6.99896	11.9316	4.9326
207039_at	cyclin-dependent kinase inhibitor 2A (melanoma, p16, inhibits CDK4)	CDKN2A	6.90566	11.7839	4.87824
204653_at	transcription factor AP-2 alpha (activating enhancer binding protein 2 alpha)	TFAP2A	6.68522	11.4512	4.76594
1557155_a_at	CDNA clone IMAGE:5301781	---	6.09393	10.8081	4.71413
225645_at	Ets homologous factor	EHF	8.56275	13.2755	4.71275
228377_at	kelch-like 14 (Drosophila)	KLHL14	6.6852	11.387	4.70181
239639_at	Transcribed locus	---	3.02283	7.67009	4.64725
204777_s_at	mal, T-cell differentiation protein	MAL	7.35447	11.9641	4.60963
214282_at	Primary hepatoblastoma cDNA, clone:HMFN1050, full insert sequence	---	5.1333	9.7196	4.5863
242406_at	Transcribed locus	---	7.53561	12.1133	4.57773
231007_at	Transcribed locus	---	5.88023	10.4383	4.55809
216379_x_at	CD24 molecule	CD24	10.1125	14.6667	4.55419
230865_at	Lix1 homolog (mouse)	LIX1	3.62074	8.14503	4.52429
222962_s_at	minichromosome maintenance complex component 10	MCM10	4.01798	8.50312	4.48513
209771_x_at	CD24 molecule	CD24	10.223	14.6757	4.4527
227725_at	ST6 (alpha-N-acetyl-neuraminyl-2,3-beta-galactosyl-1,3)-N-acetylgalactosaminide alpha-2,6-sialyltransferase 1	ST6GALNAC1	6.01122	10.429	4.41778
236773_at	Transcribed locus	---	4.34711	8.71501	4.3679
236448_at	unc-5 homolog A (C. elegans)	UNC5A	4.12424	8.42611	4.30187
266_s_at	CD24 molecule	CD24	9.12889	13.4307	4.30182
206772_at	parathyroid hormone 2 receptor	PTH2R	5.17127	9.37665	4.20538
232278_s_at	DEP domain containing 1	DEPDC1	3.73829	7.91021	4.17192
229622_at	family with sequence similarity 132, member B	FAM132B	5.57304	9.70744	4.1344
204086_at	preferentially expressed antigen in melanoma	PRAME	4.77457	8.89107	4.1165
1555862_s_at	MICAL-like 2	MICALL2	4.57745	8.66667	4.08922
209772_s_at	CD24 molecule	CD24	5.27103	9.34082	4.06979
204836_at	glycine dehydrogenase (decarboxylating)	GLDC	6.48036	10.4993	4.01895
205334_at	S100 calcium binding protein A1	S100A1	5.70332	9.71482	4.01151
239006_at	solute carrier family 26, member 7	SLC26A7	5.30002	9.30942	4.00941
210220_at	frizzled homolog 2 (Drosophila)	FZD2	3.92518	7.88318	3.95801
209642_at	BUB1 budding uninhibited by benzimidazoles 1 homolog (yeast)	BUB1	3.69234	7.64567	3.95333
229490_s_at	Transcribed locus	---	4.71654	8.63473	3.91819
209172_s_at	centromere protein F, 350/400ka (mitosin)	CENPF	6.85545	10.7599	3.90445
204846_at	ceruloplasmin (ferroxidase)	CP	5.60351	9.48467	3.88116
223075_s_at	chromosome 9 open reading frame 58	C9orf58	8.4331	12.3089	3.87575
201291_s_at	topoisomerase (DNA) II alpha 170kDa	TOP2A	5.13403	8.99072	3.85668
209552_at	paired box 8	PAX8	5.83245	9.68802	3.85556
204437_s_at	folate receptor 1 (adult)	FOLR1	6.29035	10.1177	3.82734
1570261_at	Homo sapiens, clone IMAGE:3961600, mRNA	---	3.48831	7.31515	3.82684
237802_at	XK, Kell blood group complex subunit-related family, member 4	XKR4	4.91626	8.73717	3.82092
236045_x_at	CDNA clone IMAGE:5278089	---	5.65992	9.46431	3.80439
239744_at	Transcribed locus	---	6.92889	10.7302	3.80126
212023_s_at	antigen identified by monoclonal antibody Ki-67	MKI67	5.45574	9.24273	3.78699
204268_at	S100 calcium binding protein A2	S100A2	7.69336	11.4802	3.78688
202095_s_at	baculoviral IAP repeat-containing 5 (survivin)	BIRC5	7.4832	11.2677	3.78452
213993_at	spondin 1, extracellular matrix protein	SPON1	9.68015	13.4457	3.76558
205572_at	angiopoietin 2	ANGPT2	4.44247	8.1999	3.75744
228868_x_at	Chromatin licensing and DNA replication factor 1	CDT1	6.36446	10.1179	3.75342
1561938_at	MRNA; cDNA DKFZp313A1935 (from clone DKFZp313A1935)	---	5.44842	9.19519	3.74677
213917_at	paired box 8	PAX8	6.49542	10.2416	3.74615
230381_at	chromosome 1 open reading frame 186	C1orf186	8.91918	12.6392	3.72003
233955_x_at	CXXC finger 5	CXXC5	9.34093	13.0531	3.71217
213523_at	cyclin E1	CCNE1	6.95339	10.6628	3.70945
230312_at	Transcribed locus	---	6.5304	10.2232	3.69277
212949_at	non-SMC condensin I complex, subunit H	NCAPH	4.57849	8.25904	3.68055
229538_s_at	IQ motif containing GTPase activating protein 3	IQGAP3	5.68427	9.35459	3.67032
212070_at	G protein-coupled receptor 56	GPR56	8.09759	11.7652	3.66757
237269_at	Transcribed locus	---	5.34538	8.99936	3.65398
204447_at	ProSAPiP1 protein	ProSAPiP1	7.33859	10.9872	3.64861
213921_at	somatostatin	SST	6.29261	9.90883	3.61623
227253_at	ceruloplasmin (ferroxidase)	CP	7.31664	10.9207	3.60407
1569361_a_at	Homo sapiens, Similar to serine/arginine repetitive matrix 1, clone IMAGE:5216925, mRNA	---	5.4046	9.00472	3.60013
226355_at	WD repeat domain 51A	WDR51A	6.46445	10.0554	3.59098
205242_at	chemokine (C-X-C motif) ligand 13 (B-cell chemoattractant)	CXCL13	4.76757	8.35482	3.58725
210347_s_at	B-cell CLL/lymphoma 11A (zinc finger protein)	BCL11A	6.4093	9.96822	3.55892
219650_at	excision repair cross-complementing rodent repair deficiency, complementation group 6-like	ERCC6L	4.87612	8.43244	3.55632
223062_s_at	phosphoserine aminotransferase 1	PSAT1	9.36638	12.9191	3.55272
218355_at	kinesin family member 4A /// kinesin family member 4B	KIF4A /// KIF4B	6.7385	10.2721	3.53357
238755_at	Transcribed locus	---	6.81904	10.3402	3.52113
232195_at	G protein-coupled receptor 158	GPR158	4.88575	8.40452	3.51877
236840_at	chromosome 12 open reading frame 56	C12orf56	5.23578	8.74588	3.5101
235572_at	SPC24, NDC80 kinetochore complex component, homolog (S. cerevisiae)	SPC24	5.6472	9.14998	3.50279
210397_at	defensin, beta 1	DEFB1	7.04404	10.546	3.50199
229002_at	family with sequence similarity 69, member B	FAM69B	6.6797	10.1624	3.48275
205932_s_at	msh homeobox 1	MSX1	6.47143	9.95365	3.48222
239381_at	kallikrein-related peptidase 7	KLK7	9.65185	13.1249	3.47301
238898_at	Transcribed locus	---	4.03035	7.50258	3.47223
235545_at	DEP domain containing 1	DEPDC1	5.28311	8.75048	3.46736
227282_at	protocadherin 19	PCDH19	5.87435	9.33365	3.45929
214657_s_at	Trophoblast-derived noncoding RNA	TncRNA	7.84943	11.2893	3.43988
237197_at	Transcribed locus	---	4.98587	8.41248	3.4266
211527_x_at	vascular endothelial growth factor A	VEGFA	4.82029	8.24578	3.42549
228245_s_at	ovostatin 2 /// similar to cDNA sequence BC048546	LOC728715 /// OVOS2	7.7194	11.1423	3.42287
225655_at	ubiquitin-like, containing PHD and RING finger domains, 1	UHRF1	6.46611	9.88589	3.41978
218755_at	kinesin family member 20A	KIF20A	6.19681	9.61465	3.41784
223307_at	cell division cycle associated 3	CDCA3	8.16689	11.5669	3.40002
210683_at	neurturin	NRTN	3.21745	6.61689	3.39944
1552797_s_at	prominin 2	PROM2	6.78614	10.1836	3.39749
239579_at	abhydrolase domain containing 7	ABHD7	4.51117	7.90613	3.39497
230776_at	CDNA FLJ36181 fis, clone TESTI2026794 /// Ring finger protein 157	RNF157	7.01616	10.3991	3.38293
235044_at	cysteine/tyrosine-rich 1	CYYR1	6.92677	10.3076	3.38079
205694_at	tyrosinase-related protein 1	TYRP1	4.51305	7.88892	3.37586
236198_at	Transcribed locus	---	5.16557	8.53996	3.37439
231945_at	filamin A interacting protein 1	FILIP1	6.51459	9.87569	3.3611
204962_s_at	centromere protein A	CENPA	6.77934	10.1209	3.3416
231766_s_at	collagen, type XII, alpha 1	COL12A1	5.99425	9.33344	3.33919
204825_at	maternal embryonic leucine zipper kinase	MELK	7.81034	11.1476	3.3373
214481_at	histone cluster 1, H2am	HIST1H2AM	4.9897	8.32664	3.33693
219332_at	MICAL-like 2	MICALL2	4.99891	8.33536	3.33645
33323_r_at	stratifin	SFN	10.9904	14.3158	3.32538
206074_s_at	high mobility group AT-hook 1	HMGA1	7.33381	10.6559	3.32207
206125_s_at	kallikrein-related peptidase 8	KLK8	6.38928	9.70786	3.31858
204584_at	L1 cell adhesion molecule	L1CAM	5.5885	8.90511	3.31661
204695_at	cell division cycle 25 homolog A (S. pombe)	CDC25A	5.59869	8.91368	3.31499
219993_at	SRY (sex determining region Y)-box 17	SOX17	6.38814	9.7021	3.31396
237070_at	transient receptor potential cation channel, subfamily M, member 1	TRPM1	4.18334	7.49632	3.31298
219134_at	EGF, latrophilin and seven transmembrane domain containing 1	ELTD1	4.76318	8.07282	3.30964
228143_at	ceruloplasmin (ferroxidase)	CP	8.35513	11.6598	3.30468
207166_at	guanine nucleotide binding protein (G protein), gamma transducing activity polypeptide 1	GNGT1	5.28076	8.58088	3.30012
219010_at	chromosome 1 open reading frame 106	C1orf106	6.91385	10.2077	3.29382
227923_at	SH3 and multiple ankyrin repeat domains 3	SHANK3	5.28315	8.57588	3.29273
207165_at	hyaluronan-mediated motility receptor (RHAMM)	HMMR	7.61246	10.8853	3.27283
201250_s_at	solute carrier family 2 (facilitated glucose transporter), member 1	SLC2A1	8.87088	12.1436	3.27269
228033_at	E2F transcription factor 7	E2F7	6.06535	9.33638	3.27102
204026_s_at	ZW10 interactor	ZWINT	9.88894	13.155	3.26607
221031_s_at	apolipoprotein L domain containing 1	APOLD1	6.70837	9.97174	3.26337
219478_at	WAP four-disulfide core domain 1	WFDC1	4.2696	7.52967	3.26007
216860_s_at	growth differentiation factor 11	GDF11	5.16292	8.4155	3.25259
210052_s_at	TPX2, microtubule-associated, homolog (Xenopus laevis)	TPX2	6.29142	9.53683	3.24541
227174_at	WD repeat domain 72	WDR72	7.36237	10.607	3.24463
218662_s_at	non-SMC condensin I complex, subunit G	NCAPG	8.4765	11.7101	3.23357
219497_s_at	B-cell CLL/lymphoma 11A (zinc finger protein)	BCL11A	5.35702	8.58871	3.23169
218585_s_at	denticleless homolog (Drosophila)	DTL	6.64734	9.87035	3.22301
213994_s_at	spondin 1, extracellular matrix protein	SPON1	11.1199	14.3415	3.22159
230626_at	tetraspanin 12	TSPAN12	7.54678	10.7606	3.21387
201890_at	ribonucleotide reductase M2 polypeptide	RRM2	9.06722	12.2799	3.21271
216834_at	regulator of G-protein signaling 1	RGS1	8.49626	11.7062	3.2099
230061_at	Transmembrane 4 L six family member 18	TM4SF18	3.99998	7.20866	3.20868
202705_at	cyclin B2	CCNB2	7.51399	10.7216	3.20763
229842_at	E74-like factor 3 (ets domain transcription factor, epithelial-specific )	ELF3	7.54306	10.7452	3.20215
205533_s_at	cadherin 6, type 2, K-cadherin (fetal kidney)	CDH6	4.23035	7.42554	3.19519
212807_s_at	sortilin 1	SORT1	8.08349	11.2687	3.18517
222958_s_at	DEP domain containing 1	DEPDC1	5.76555	8.94973	3.18418
203892_at	WAP four-disulfide core domain 2	WFDC2	8.5272	11.7039	3.17675
210248_at	wingless-type MMTV integration site family, member 7A	WNT7A	4.39087	7.56348	3.17261
227235_at	CDNA clone IMAGE:5302158	---	6.78329	9.95195	3.16866
1557780_at	MRNA; cDNA DKFZp564C1072 (from clone DKFZp564C1072)	---	5.75315	8.91564	3.16249
1561156_at	Full length insert cDNA clone ZD46F04	---	3.33966	6.5005	3.16084
243018_at	Transcribed locus, moderately similar to XP_945958.1 PREDICTED: hypothetical protein XP_945958 [Homo sapiens]	---	6.03469	9.19012	3.15543
201292_at	topoisomerase (DNA) II alpha 170kDa	TOP2A	6.75058	9.90339	3.15281
212909_at	LY6/PLAUR domain containing 1	LYPD1	7.92181	11.0718	3.15
204822_at	TTK protein kinase	TTK	6.62362	9.77086	3.14724
233932_at	EST from clone 1206988, full insert	---	6.78373	9.92932	3.14559
229095_s_at	LIM and senescent cell antigen-like domains 3-like	LOC440895	8.15115	11.2891	3.13797
205619_s_at	mesenchyme homeobox 1	MEOX1	5.55917	8.69123	3.13205
205733_at	Bloom syndrome	BLM	7.47595	10.6048	3.12888
204641_at	NIMA (never in mitosis gene a)-related kinase 2	NEK2	7.0284	10.1552	3.12679
205532_s_at	cadherin 6, type 2, K-cadherin (fetal kidney)	CDH6	6.96897	10.095	3.12606
226086_at	synaptotagmin XIII	SYT13	6.43975	9.5638	3.12405
218960_at	transmembrane protease, serine 4	TMPRSS4	5.54517	8.65979	3.11462
221591_s_at	family with sequence similarity 64, member A	FAM64A	6.07449	9.18697	3.11248
203438_at	stanniocalcin 2	STC2	5.14269	8.24863	3.10593
222996_s_at	CXXC finger 5	CXXC5	8.24386	11.3395	3.0956
208079_s_at	aurora kinase A	AURKA	9.15004	12.2438	3.09374
204259_at	matrix metallopeptidase 7 (matrilysin, uterine)	MMP7	7.45085	10.5413	3.09041
203755_at	BUB1 budding uninhibited by benzimidazoles 1 homolog beta (yeast)	BUB1B	7.83456	10.9231	3.08858
220179_at	dipeptidase 3	DPEP3	5.49398	8.58243	3.08845
241314_at	Transcribed locus	---	4.66499	7.74868	3.08369
227461_at	stonin 2	STON2	8.70228	11.7844	3.0821
1556344_at	hypothetical LOC150051	LOC150051	5.01743	8.09652	3.07909
214595_at	potassium voltage-gated channel, subfamily G, member 1	KCNG1	5.90738	8.98496	3.07757
228776_at	gap junction protein, gamma 1, 45kDa	GJC1	5.94474	9.02156	3.07682
218678_at	nestin	NES	4.02679	7.10218	3.07539
1554438_at	KIAA1217	KIAA1217	6.47484	9.55005	3.07521
212942_s_at	KIAA1199	KIAA1199	5.68385	8.75114	3.06729
219153_s_at	thrombospondin, type I, domain containing 4	THSD4	5.16391	8.21575	3.05184
230518_at	myelin protein zero-like 2	MPZL2	9.22454	12.2677	3.04321
202503_s_at	KIAA0101	KIAA0101	9.03275	12.0754	3.04261
218039_at	nucleolar and spindle associated protein 1	NUSAP1	9.60234	12.6432	3.04085
243386_at	castor zinc finger 1	CASZ1	4.91619	7.95634	3.04015
38158_at	extra spindle pole bodies homolog 1 (S. cerevisiae)	ESPL1	7.07345	10.1107	3.03725
243762_at	CDNA clone IMAGE:5298708 /// Prostate-specific P775P mRNA sequence	---	5.99114	9.02523	3.03409
210503_at	melanoma antigen family A, 11	MAGEA11	4.36896	7.4014	3.03244
218792_s_at	B-box and SPRY domain containing	BSPRY	6.84331	9.86784	3.02453
243021_at	hypothetical protein LOC730496	LOC730496	5.46581	8.48693	3.02113
214472_at	histone cluster 1, H3d	HIST1H3D	3.87328	6.88937	3.0161
235515_at	chromosome 19 open reading frame 46	C19orf46	6.80615	9.81092	3.00477
207325_x_at	melanoma antigen family A, 1 (directs expression of antigen MZ2-E)	MAGEA1	4.38978	7.39439	3.0046
222680_s_at	denticleless homolog (Drosophila)	DTL	5.89914	8.90061	3.00148
203967_at	cell division cycle 6 homolog (S. cerevisiae)	CDC6	4.21236	7.2098	2.99744
232360_at	ets homologous factor	EHF	8.22581	11.2232	2.99738
228273_at	Transcribed locus	---	8.5544	11.5508	2.99641
236028_at	Integrin-binding sialoprotein (bone sialoprotein, bone sialoprotein II)	IBSP	3.66315	6.65726	2.99411
219752_at	RAS protein activator like 1 (GAP1 like)	RASAL1	5.88523	8.87138	2.98615
241829_at	family with sequence similarity 124A	FAM124A	3.52547	6.51105	2.98558
220651_s_at	minichromosome maintenance complex component 10	MCM10	3.86079	6.8406	2.97981
205167_s_at	cell division cycle 25 homolog C (S. pombe)	CDC25C	5.97036	8.94553	2.97518
35666_at	sema domain, immunoglobulin domain (Ig), short basic domain, secreted, (semaphorin) 3F	SEMA3F	11.0381	14.0089	2.97076
1559078_at	B-cell CLL/lymphoma 11A (zinc finger protein)	BCL11A	7.39512	10.3643	2.9692
201761_at	methylenetetrahydrofolate dehydrogenase (NADP+ dependent) 2, methenyltetrahydrofolate cyclohydrolase	MTHFD2	10.378	13.34	2.962
219510_at	polymerase (DNA directed), theta	POLQ	6.796	9.75765	2.96166
223800_s_at	LIM and senescent cell antigen-like domains 3	LIMS3	7.94949	10.9082	2.95869
208651_x_at	CD24 molecule	CD24	7.38049	10.3325	2.95197
209262_s_at	nuclear receptor subfamily 2, group F, member 6	NR2F6	8.6398	11.5905	2.9507
222008_at	collagen, type IX, alpha 1	COL9A1	4.29937	7.24946	2.95009
206157_at	pentraxin-related gene, rapidly induced by IL-1 beta	PTX3	7.4622	10.4116	2.94939
1559459_at	hypothetical LOC613266	LOC613266	5.09016	8.03895	2.94879
213075_at	olfactomedin-like 2A	OLFML2A	7.21767	10.1664	2.94873
209074_s_at	family with sequence similarity 107, member A	FAM107A	7.24646	10.1824	2.93593
229599_at	hypothetical gene supported by BC022385; BC035868; BC048326	LOC440335	5.65826	8.59174	2.93348
209408_at	kinesin family member 2C	KIF2C	8.00688	10.9392	2.93229
204558_at	RAD54-like (S. cerevisiae)	RAD54L	5.90504	8.83357	2.92853
205980_s_at	Rho GTPase activating protein 8 /// PRR5-ARHGAP8 fusion	ARHGAP8 /// LOC553158	6.77808	9.70542	2.92735
241440_at	---	---	3.72424	6.64943	2.92519
223381_at	NUF2, NDC80 kinetochore complex component, homolog (S. cerevisiae)	NUF2	6.28794	9.21222	2.92428
214803_at	MRNA; cDNA DKFZp564N1116 (from clone DKFZp564N1116)	---	8.07622	10.992	2.91578
241254_at	Transcribed locus	---	2.99244	5.90763	2.91519
214254_at	melanoma antigen family A, 4	MAGEA4	4.35267	7.26496	2.91229
201839_s_at	tumor-associated calcium signal transducer 1	TACSTD1	11.4443	14.3539	2.90958
208511_at	pituitary tumor-transforming 3	PTTG3	6.10996	9.01901	2.90905
218744_s_at	protein kinase C and casein kinase substrate in neurons 3	PACSIN3	5.59679	8.50572	2.90893
213201_s_at	troponin T type 1 (skeletal, slow)	TNNT1	4.74679	7.65235	2.90557
206230_at	LIM homeobox 1	LHX1	4.78986	7.69376	2.9039
230360_at	gliomedin	GLDN	7.27786	10.1798	2.90191
230075_at	RAB39B, member RAS oncogene family	RAB39B	5.12801	8.02846	2.90045
39966_at	chondroitin sulfate proteoglycan 5 (neuroglycan C)	CSPG5	7.44437	10.3412	2.8968
239856_at	Transcribed locus, strongly similar to XP_001175123.1 PREDICTED: hypothetical protein [Pan troglodytes]	---	6.2314	9.12694	2.89554
205523_at	hyaluronan and proteoglycan link protein 1	HAPLN1	4.4479	7.33701	2.88911
239669_at	Transcribed locus	---	5.46934	8.35529	2.88595
204475_at	matrix metallopeptidase 1 (interstitial collagenase)	MMP1	4.40571	7.28978	2.88408
1554903_at	FERM domain containing 8	FRMD8	5.12251	7.99802	2.87551
242909_at	Transcribed locus	---	5.59072	8.46598	2.87525
33322_i_at	stratifin	SFN	11.5023	14.375	2.87267
228116_at	Clone IMAGE:120162 mRNA sequence	---	5.81208	8.68171	2.86962
204170_s_at	CDC28 protein kinase regulatory subunit 2	CKS2	9.37599	12.2447	2.8687
210512_s_at	vascular endothelial growth factor A	VEGFA	10.7229	13.5904	2.86746
226950_at	activin A receptor type II-like 1	ACVRL1	6.15826	9.02222	2.86397
202580_x_at	forkhead box M1	FOXM1	5.57296	8.43562	2.86266
212858_at	progestin and adipoQ receptor family member IV	PAQR4	6.41742	9.27659	2.85918
235029_at	GINS complex subunit 4 (Sld5 homolog)	GINS4	4.80488	7.66392	2.85905
202094_at	baculoviral IAP repeat-containing 5 (survivin)	BIRC5	4.28008	7.13227	2.85218
226456_at	chromosome 16 open reading frame 75	C16orf75	7.0692	9.91891	2.84972
216331_at	integrin, alpha 7	ITGA7	7.02067	9.86729	2.84662
231597_x_at	---	---	4.06542	6.91184	2.84641
214708_at	syntrophin, beta 1 (dystrophin-associated protein A1, 59kDa, basic component 1)	SNTB1	5.70265	8.54881	2.84616
210334_x_at	baculoviral IAP repeat-containing 5 (survivin)	BIRC5	4.22747	7.07252	2.84504
242592_at	G protein-coupled receptor 137C	GPR137C	5.76436	8.60738	2.84302
209891_at	SPC25, NDC80 kinetochore complex component, homolog (S. cerevisiae)	SPC25	6.08808	8.93091	2.84283
240284_x_at	EMG1 nucleolar protein homolog (S. cerevisiae)	EMG1	7.12475	9.96725	2.84251
1555216_a_at	hypothetical LOC645722	LOC645722	7.44588	10.284	2.83814
215704_at	filaggrin	FLG	5.04862	7.8859	2.83727
238756_at	Growth arrest-specific 2 like 3	GAS2L3	7.80938	10.645	2.8356
225681_at	collagen triple helix repeat containing 1	CTHRC1	9.68652	12.5213	2.83473
228252_at	PIF1 5'-to-3' DNA helicase homolog (S. cerevisiae)	PIF1	4.35899	7.19068	2.83168
207183_at	G protein-coupled receptor 19	GPR19	4.97503	7.80653	2.83149
222925_at	doublecortin domain containing 2	DCDC2	7.47105	10.3001	2.82904
206605_at	26 serine protease	P11	4.42197	7.24634	2.82437
228463_at	forkhead box A3	FOXA3	4.08544	6.90962	2.82418
203554_x_at	pituitary tumor-transforming 1	PTTG1	8.24566	11.0618	2.81619
239884_at	---	---	4.45228	7.26176	2.80949
203806_s_at	Fanconi anemia, complementation group A	FANCA	6.03677	8.84384	2.80707
203954_x_at	claudin 3	CLDN3	5.51762	8.32435	2.80673
230980_x_at	Transcribed locus, strongly similar to NP_001028866.1 sterol regulatory element binding factor 2 [Rattus norvegicus]	---	5.07724	7.87322	2.79598
1563160_at	coagulation factor XI (plasma thromboplastin antecedent)	F11	2.40978	5.2013	2.79152
218151_x_at	G protein-coupled receptor 172A	GPR172A	7.47406	10.2647	2.79063
208484_at	histone cluster 1, H1a	HIST1H1A	3.81756	6.60667	2.78911
212022_s_at	antigen identified by monoclonal antibody Ki-67	MKI67	7.50003	10.2837	2.78366
221414_s_at	defensin, beta 126	DEFB126	4.66772	7.44841	2.78069
235852_at	Stonin 2	STON2	4.84324	7.62352	2.78028
1563465_at	polycystic kidney disease 1 like 1	PKD1L1	3.49472	6.2749	2.78018
227062_at	trophoblast-derived noncoding RNA	TncRNA	7.10425	9.88386	2.77961
1555958_at	cartilage acidic protein 1	CRTAC1	5.6462	8.42334	2.77714
204033_at	thyroid hormone receptor interactor 13	TRIP13	7.69636	10.4729	2.77658
232682_at	melanoregulin	MREG	6.42247	9.1948	2.77233
208394_x_at	endothelial cell-specific molecule 1	ESM1	5.59184	8.36352	2.77167
227921_at	---	---	7.94859	10.7198	2.77123
236697_at	Transcribed locus	---	4.93281	7.7029	2.77009
205778_at	kallikrein-related peptidase 7	KLK7	6.69845	9.46769	2.76924
237375_at	Transcribed locus, strongly similar to XP_530528.1 PREDICTED: hypothetical protein XP_530528 [Pan troglodytes]	---	6.59569	9.36402	2.76833
235153_at	ring finger protein 183	RNF183	8.2736	11.0402	2.76659
231382_at	Fibroblast growth factor 18	FGF18	9.02279	11.7851	2.76234
232268_at	CDNA FLJ14323 fis, clone PLACE4000093	---	4.12146	6.86984	2.74838
242198_at	Transcribed locus	---	3.21962	5.96764	2.74802
234510_at	MRNA; cDNA DKFZp566F133 (from clone DKFZp566F133)	---	3.47586	6.21975	2.74389
218542_at	centrosomal protein 55kDa	CEP55	7.06524	9.80714	2.7419
219522_at	four jointed box 1 (Drosophila)	FJX1	6.0681	8.80988	2.74179
221125_s_at	potassium large conductance calcium-activated channel, subfamily M beta member 3	KCNMB3	6.61135	9.34952	2.73817
225482_at	kinesin family member 1A	KIF1A	4.71883	7.45401	2.73518
241994_at	xanthine dehydrogenase	XDH	5.65936	8.39006	2.7307
229290_at	death associated protein-like 1	DAPL1	9.33484	12.0646	2.72976
121_at	paired box 8	PAX8	10.1273	12.8543	2.72704
230087_at	proline rich membrane anchor 1	PRIMA1	7.76779	10.4927	2.72492
222848_at	centromere protein K	CENPK	6.79375	9.51716	2.72341
1566548_at	MRNA; cDNA DKFZp564C1382 (from clone DKFZp564C1382)	---	4.79582	7.51916	2.72334
242881_x_at	Clone HLS_IMAGE_626842 mRNA sequence	---	6.56791	9.28694	2.71902
232154_at	hypothetical protein LOC199800	LOC199800	4.5092	7.22186	2.71266
229610_at	cytoskeleton associated protein 2-like	CKAP2L	6.23733	8.94779	2.71046
219773_at	NADPH oxidase 4	NOX4	6.65884	9.36714	2.7083
204709_s_at	kinesin family member 23	KIF23	5.79077	8.49728	2.70651
1556195_a_at	CDNA clone IMAGE:4822368	---	6.74005	9.44295	2.7029
1559131_a_at	Homo sapiens, clone IMAGE:5189615, mRNA	---	5.25456	7.95576	2.7012
218009_s_at	protein regulator of cytokinesis 1	PRC1	7.50875	10.2025	2.69378
1560788_at	myosin IIIB	MYO3B	4.39613	7.08828	2.69215
205402_x_at	protease, serine, 2 (trypsin 2)	PRSS2	6.55689	9.24762	2.69074
243531_at	oral cancer overexpressed 1	ORAOV1	7.2834	9.97398	2.69058
212680_x_at	protein phosphatase 1, regulatory (inhibitor) subunit 14B	PPP1R14B	5.26063	7.94974	2.6891
214340_at	arachidonate 12-lipoxygenase pseudogene 2	ALOX12P2	4.62463	7.30435	2.67972
236641_at	kinesin family member 14	KIF14	5.12653	7.8062	2.67967
244385_at	Jumonji domain containing 2C	JMJD2C	3.56123	6.24013	2.6789
224516_s_at	CXXC finger 5	CXXC5	8.53965	11.2125	2.6729
229183_at	Potassium channel tetramerisation domain containing 1	KCTD1	6.58857	9.26034	2.67177
205343_at	sulfotransferase family, cytosolic, 1C, member 2	SULT1C2	4.42919	7.09932	2.67013
244241_x_at	Transcribed locus	---	8.60502	11.2736	2.66859
214297_at	chondroitin sulfate proteoglycan 4	CSPG4	5.50728	8.16881	2.66153
203099_s_at	chromodomain protein, Y-like	CDYL	7.30871	9.96815	2.65943
242546_at	hypothetical LOC642477	FLJ39632	6.90256	9.56193	2.65938
203779_s_at	myelin protein zero-like 2	MPZL2	5.9593	8.61461	2.65532
226246_at	potassium channel tetramerisation domain containing 1	KCTD1	6.63638	9.29046	2.65407
222484_s_at	chemokine (C-X-C motif) ligand 14	CXCL14	5.37111	8.02513	2.65402
241332_at	Transcribed locus	---	3.9094	6.56305	2.65364
239537_at	ST8 alpha-N-acetyl-neuraminide alpha-2,8-sialyltransferase 2	ST8SIA2	4.59118	7.24216	2.65098
219702_at	placenta-specific 1	PLAC1	5.22152	7.87245	2.65092
229616_s_at	GRAM domain containing 2	GRAMD2	7.90447	10.5515	2.64699
205449_at	SAC3 domain containing 1	SAC3D1	8.8598	11.5036	2.64378
211981_at	collagen, type IV, alpha 1	COL4A1	4.42796	7.0715	2.64354
1562169_at	MRNA full length insert cDNA clone EUROIMAGE 131775	---	5.66416	8.30642	2.64226
219502_at	nei endonuclease VIII-like 3 (E. coli)	NEIL3	5.22154	7.86311	2.64157
210842_at	neuropilin 2	NRP2	4.34152	6.98076	2.63924
47550_at	leucine zipper, putative tumor suppressor 1	LZTS1	7.58518	10.2226	2.6374
214311_at	zinc finger protein-like 1	ZFPL1	5.76692	8.39733	2.6304
1555847_a_at	hypothetical protein LOC284454	LOC284454	9.79296	12.422	2.62904
222891_s_at	B-cell CLL/lymphoma 11A (zinc finger protein)	BCL11A	6.48056	9.1095	2.62894
225687_at	family with sequence similarity 83, member D	FAM83D	7.24585	9.874	2.62815
224932_at	chromosome 22 open reading frame 16	C22orf16	6.31289	8.93968	2.62679
236718_at	myosin X	MYO10	5.98344	8.60755	2.62411
222039_at	hypothetical protein LOC146909	LOC146909	7.50182	10.1189	2.61704
205780_at	BCL2-interacting killer (apoptosis-inducing)	BIK	6.09904	8.71397	2.61493
217028_at	chemokine (C-X-C motif) receptor 4	CXCR4	10.5002	13.1145	2.61429
204649_at	trophinin associated protein (tastin)	TROAP	6.53392	9.14385	2.60993
207113_s_at	tumor necrosis factor (TNF superfamily, member 2)	TNF	5.80903	8.41837	2.60935
212531_at	lipocalin 2	LCN2	5.73123	8.33678	2.60555
204603_at	exonuclease 1	EXO1	6.10111	8.70624	2.60513
218663_at	non-SMC condensin I complex, subunit G	NCAPG	5.53104	8.13425	2.60322
230323_s_at	transmembrane protein 45B	TMEM45B	5.69386	8.29705	2.60318
228069_at	family with sequence similarity 54, member A	FAM54A	6.86107	9.46416	2.6031
220116_at	potassium intermediate/small conductance calcium-activated channel, subfamily N, member 2	KCNN2	4.64125	7.24431	2.60306
230625_s_at	tetraspanin 12	TSPAN12	4.47305	7.07241	2.59937
222033_s_at	Fms-related tyrosine kinase 1 (vascular endothelial growth factor/vascular permeability factor receptor)	FLT1	6.56765	9.167	2.59935
221520_s_at	cell division cycle associated 8	CDCA8	5.62202	8.22114	2.59912
203418_at	cyclin A2	CCNA2	5.05221	7.65067	2.59846
236896_at	Zic family member 1 (odd-paired homolog, Drosophila)	ZIC1	4.64994	7.24515	2.59521
204092_s_at	aurora kinase A	AURKA	7.87846	10.4715	2.59301
1561269_at	Rap guanine nucleotide exchange factor (GEF) 5	RAPGEF5	4.24588	6.8387	2.59282
232265_at	ataxin 7-like 1	ATXN7L1	4.04799	6.63863	2.59064
1558750_a_at	CDNA FLJ34964 fis, clone NTONG2004095	---	6.09559	8.68436	2.58876
204915_s_at	SRY (sex determining region Y)-box 11	SOX11	4.81265	7.39913	2.58648
227134_at	synaptotagmin-like 1	SYTL1	5.51068	8.0949	2.58422
1565809_x_at	CDNA clone IMAGE:5301169	---	6.27815	8.85998	2.58183
226473_at	chromobox homolog 2 (Pc class homolog, Drosophila)	CBX2	7.46384	10.0455	2.5817
229667_s_at	homeobox B8	HOXB8	5.57623	8.15651	2.58028
228054_at	transmembrane protein 44	TMEM44	4.59615	7.17448	2.57833
207076_s_at	argininosuccinate synthetase 1	ASS1	9.97818	12.5544	2.5762
204817_at	extra spindle pole bodies homolog 1 (S. cerevisiae)	ESPL1	7.36567	9.94016	2.57449
206371_at	folate receptor 3 (gamma)	FOLR3	5.61416	8.18751	2.57334
235965_at	MRNA; cDNA DKFZp779C0742 (from clone DKFZp779C0742)	---	5.30314	7.87402	2.57088
228955_at	Transcribed locus	---	7.83523	10.401	2.56582
206698_at	X-linked Kx blood group (McLeod syndrome)	XK	6.39737	8.95553	2.55816
204619_s_at	versican	VCAN	7.81193	10.3697	2.5578
225846_at	RNA binding motif protein 35A	RBM35A	9.95246	12.5089	2.55644
229691_at	Full-length cDNA clone CS0DH005YI18 of T cells (Jurkat cell line) of Homo sapiens (human)	---	7.27034	9.82626	2.55592
242723_at	Transcribed locus	---	5.83248	8.3882	2.55572
236114_at	Transcribed locus	---	6.87409	9.42973	2.55564
219498_s_at	B-cell CLL/lymphoma 11A (zinc finger protein)	BCL11A	6.43328	8.98833	2.55505
203213_at	cell division cycle 2, G1 to S and G2 to M	CDC2	8.97674	11.5285	2.55175
230641_at	Full-length cDNA clone CS0DC002YA18 of Neuroblastoma Cot 25-normalized of Homo sapiens (human)	---	6.0383	8.58815	2.54985
227933_at	leucine rich repeat and Ig domain containing 1	LINGO1	6.49695	9.04637	2.54942
226985_at	FYVE, RhoGEF and PH domain containing 5	FGD5	6.52522	9.07231	2.54709
1558497_a_at	Homo sapiens, clone IMAGE:5167229, mRNA	---	3.32435	5.87132	2.54697
230002_at	Chloride channel CLIC-like 1	CLCC1	3.94744	6.49358	2.54614
222921_s_at	hairy/enhancer-of-split related with YRPW motif 2	HEY2	7.3276	9.87046	2.54286
201896_s_at	proline/serine-rich coiled-coil 1	PSRC1	7.47407	10.016	2.54194
211555_s_at	guanylate cyclase 1, soluble, beta 3	GUCY1B3	6.61082	9.15019	2.53937
202954_at	ubiquitin-conjugating enzyme E2C	UBE2C	6.7929	9.33213	2.53923
217204_at	Mitochondrial translational release factor 1-like	MTRF1L	4.6697	7.20055	2.53085
227578_at	CDNA clone IMAGE:5266100	---	4.4468	6.97744	2.53063
209836_x_at	bolA homolog 2 (E. coli) /// bolA homolog 2B (E. coli)	BOLA2 /// BOLA2B	8.92273	11.4532	2.53047
210641_at	calpain 9	CAPN9	5.2973	7.82755	2.53026
205240_at	G-protein signaling modulator 2 (AGS3-like, C. elegans)	GPSM2	6.04129	8.57029	2.529
226670_s_at	poly(A) binding protein, cytoplasmic 1-like	PABPC1L	8.58948	11.1178	2.52831
209773_s_at	ribonucleotide reductase M2 polypeptide	RRM2	8.4267	10.9537	2.52702
226661_at	cell division cycle associated 2	CDCA2	5.16487	7.68927	2.52441
203835_at	leucine rich repeat containing 32	LRRC32	4.85453	7.37821	2.52368
203358_s_at	enhancer of zeste homolog 2 (Drosophila)	EZH2	8.51728	11.0408	2.52354
226232_at	CDNA FLJ33772 fis, clone BRSSN2000175	---	7.03312	9.5508	2.51768
242583_at	Stonin 2	STON2	5.08776	7.60219	2.51442
220384_at	thioredoxin domain containing 3 (spermatozoa)	TXNDC3	4.03135	6.54282	2.51147
230563_at	RasGEF domain family, member 1A	RASGEF1A	8.07528	10.5863	2.511
231381_at	embryonic stem cell related protein	HESRG	4.87269	7.38176	2.50908
1553697_at	chromosome 1 open reading frame 96	C1orf96	4.76439	7.27257	2.50818
231991_at	chromosome 20 open reading frame 160	C20orf160	6.45232	8.95898	2.50666
233445_at	Transcribed locus	---	5.75615	8.26084	2.50468
228665_at	cysteine/tyrosine-rich 1	CYYR1	8.05381	10.5572	2.50344
1558658_at	zinc finger protein 391	ZNF391	3.93439	6.43555	2.50116
209602_s_at	GATA binding protein 3	GATA3	3.31835	5.81637	2.49802
203238_s_at	Notch homolog 3 (Drosophila)	NOTCH3	6.14959	8.64699	2.4974
226803_at	chromatin modifying protein 4C	CHMP4C	8.54815	11.0451	2.49697
230822_at	transmembrane protein 61	TMEM61	5.46053	7.95668	2.49615
214943_s_at	RNA binding motif protein 34	RBM34	4.92628	7.42178	2.4955
1554101_a_at	transmembrane and tetratricopeptide repeat containing 4	TMTC4	5.18121	7.67591	2.4947
50965_at	RAB26, member RAS oncogene family	RAB26	6.40324	8.8979	2.49466
218950_at	centaurin, delta 3	CENTD3	7.77357	10.2678	2.49427
1566766_a_at	putative binding protein 7a5	7A5	6.34035	8.83315	2.4928
230521_at	chromosome 9 open reading frame 100	C9orf100	4.74456	7.23626	2.4917
227804_at	TLC domain containing 1	TLCD1	5.89062	8.37995	2.48933
224128_at	chromosome 20 open reading frame 43	C20orf43	4.79294	7.27925	2.48631
233187_s_at	Clone IMAGE:113308 mRNA sequence	---	3.50383	5.98947	2.48564
213599_at	Opa interacting protein 5	OIP5	6.22666	8.71165	2.48499
230526_at	CDNA clone IMAGE:5286005	---	6.54674	9.03104	2.4843
1557567_a_at	hypothetical protein LOC148987	LOC148987	4.72651	7.20932	2.48281
221000_s_at	Kazal-type serine peptidase inhibitor domain 1	KAZALD1	5.97266	8.45358	2.48092
236034_at	Transcribed locus	---	5.98096	8.46171	2.48075
206296_x_at	mitogen-activated protein kinase kinase kinase kinase 1	MAP4K1	4.57583	7.05314	2.47731
1558885_at	CDNA FLJ33518 fis, clone BRAMY2005711	---	4.83432	7.31144	2.47712
224224_s_at	phosphodiesterase 11A	PDE11A	4.7334	7.20945	2.47604
202935_s_at	SRY (sex determining region Y)-box 9 (campomelic dysplasia, autosomal sex-reversal)	SOX9	7.95337	10.4282	2.4748
212556_at	scribbled homolog (Drosophila)	SCRIB	9.29298	11.7671	2.47413
210365_at	runt-related transcription factor 1 (acute myeloid leukemia 1; aml1 oncogene)	RUNX1	5.06307	7.53426	2.47119
244723_at	CDNA FLJ34659 fis, clone KIDNE2018863	---	5.51479	7.98572	2.47093
235247_at	Full-length cDNA clone CS0DI029YM01 of Placenta Cot 25-normalized of Homo sapiens (human)	---	6.61457	9.08274	2.46817
207828_s_at	centromere protein F, 350/400ka (mitosin)	CENPF	8.22611	10.6927	2.46661
215789_s_at	adherens junctions associated protein 1	AJAP1	4.92494	7.38744	2.4625
1557457_at	FLJ00054 protein	---	5.96794	8.42957	2.46163
201655_s_at	heparan sulfate proteoglycan 2	HSPG2	5.80314	8.26457	2.46143
219105_x_at	origin recognition complex, subunit 6 like (yeast)	ORC6L	9.64906	12.1104	2.46132
227780_s_at	endothelial cell-specific molecule 2	ECSM2	6.72775	9.18819	2.46043
209871_s_at	amyloid beta (A4) precursor protein-binding, family A, member 2 (X11-like)	APBA2	6.03472	8.49413	2.45941
237469_at	Topoisomerase (DNA) II alpha 170kDa	TOP2A	3.54321	6.00258	2.45936
202338_at	thymidine kinase 1, soluble	TK1	6.91498	9.37032	2.45534
208998_at	uncoupling protein 2 (mitochondrial, proton carrier)	UCP2	11.7382	14.1927	2.45453
234635_at	keratin associated protein 4-1	KRTAP4-1	4.55723	7.01096	2.45373
219556_at	chromosome 16 open reading frame 59	C16orf59	5.00916	7.46223	2.45307
240876_x_at	chromosome 15 open reading frame 43	C15orf43	3.45061	5.90219	2.45158
217073_x_at	apolipoprotein A-I	APOA1	5.96646	8.41298	2.44653
206498_at	oculocutaneous albinism II (pink-eye dilution homolog, mouse)	OCA2	6.26762	8.71343	2.44581
35160_at	LIM domain binding 1	LDB1	5.72827	8.17254	2.44427
1563614_at	Mdm2, transformed 3T3 cell double minute 2, p53 binding protein (mouse) binding protein, 104kDa	MTBP	3.98752	6.43047	2.44296
231407_s_at	forkhead box H1	FOXH1	5.77713	8.21894	2.44181
206640_x_at	G antigen 2A /// G antigen 4 /// G antigen 5 /// G antigen 6 /// G antigen 7 /// G antigen 12I /// G antigen 12D /// G antigen 12G /// G antigen 12C /// G antigen 12E /// G antigen 12H /// similar to GAGE-2 protein (G antigen 2) /// G antigen 12F	GAGE12C /// GAGE12D /// GAGE12E /// GAGE12F /// GAGE12G /// GAGE12H /// GAGE12I /// GAGE2A /// GAGE4 /// GAGE5 /// GAGE6 /// GAGE7 /// LOC729447	4.06831	6.50941	2.4411
208600_s_at	G protein-coupled receptor 39	GPR39	6.37515	8.81542	2.44027
202870_s_at	cell division cycle 20 homolog (S. cerevisiae)	CDC20	6.5225	8.96262	2.44012
226960_at	chemokine (C-X-C motif) ligand 17	CXCL17	6.24043	8.67807	2.43764
206299_at	transmembrane protein 28	TMEM28	5.49358	7.92641	2.43283
229479_at	Transcribed locus	---	4.86332	7.29461	2.43129
241673_x_at	---	---	2.73063	5.16183	2.4312
204146_at	RAD51 associated protein 1	RAD51AP1	8.53916	10.9672	2.42807
223549_s_at	espin	ESPN	6.99188	9.41787	2.42599
216973_s_at	homeobox B7	HOXB7	6.0547	8.47949	2.42479
236937_at	Vacuolar protein sorting 8 homolog (S. cerevisiae)	VPS8	4.77539	7.19693	2.42154
1569428_at	within bgcn homolog (Drosophila)	WIBG	5.87399	8.29468	2.42069
229289_at	family with sequence similarity 71, member E1	FAM71E1	5.71705	8.13621	2.41916
210697_at	zinc finger protein 257	ZNF257	4.66559	7.08287	2.41728
213600_at	signal-induced proliferation-associated 1 like 3	SIPA1L3	6.7175	9.13377	2.41626
209436_at	spondin 1, extracellular matrix protein	SPON1	10.1412	12.5566	2.41544
239052_at	Heterogeneous nuclear ribonucleoprotein D (AU-rich element RNA binding protein 1, 37kDa)	HNRPD	5.13355	7.54572	2.41217
229041_s_at	Homo sapiens, clone IMAGE:5205388, mRNA	---	7.95676	10.3688	2.41202
240281_at	Transcribed locus	---	5.26153	7.67148	2.40995
214385_s_at	mucin 5AC, oligomeric mucus/gel-forming	MUC5AC	4.51947	6.92905	2.40958
235549_at	ring finger 144B	RNF144B	6.42535	8.83356	2.40821
205046_at	centromere protein E, 312kDa	CENPE	6.02817	8.43638	2.40821
219359_at	ATH1, acid trehalase-like 1 (yeast)	ATHL1	7.56779	9.97404	2.40625
226980_at	DEP domain containing 1B	DEPDC1B	4.46927	6.87465	2.40538
219884_at	LIM homeobox 6	LHX6	6.8901	9.29229	2.40219
241535_at	hypothetical protein LOC728176	LOC728176	4.5005	6.90247	2.40197
232398_at	hypothetical protein FLJ39660	FLJ39660	4.66292	7.06315	2.40023
219181_at	lipase, endothelial	LIPG	4.77928	7.17781	2.39853
227901_at	hypothetical LOC648987	LOC648987	6.99627	9.39394	2.39767
204733_at	kallikrein-related peptidase 6	KLK6	7.26505	9.66225	2.39721
206675_s_at	SKI-like oncogene	SKIL	4.94416	7.33938	2.39523
236462_at	Transcribed locus	---	5.24114	7.63633	2.39518
219619_at	DIRAS family, GTP-binding RAS-like 2	DIRAS2	5.14147	7.53499	2.39351
1562099_at	CDNA clone IMAGE:5425336	---	5.24399	7.63739	2.3934
223610_at	sema domain, seven thrombospondin repeats (type 1 and type 1-like), transmembrane domain (TM) and short cytoplasmic domain, (semaphorin) 5B	SEMA5B	5.3425	7.73331	2.39081
226322_at	transmembrane and tetratricopeptide repeat containing 1	TMTC1	9.52789	11.9177	2.38982
223700_at	meiotic nuclear divisions 1 homolog (S. cerevisiae)	MND1	6.18656	8.57512	2.38856
225321_s_at	paired immunoglobin-like type 2 receptor beta	PILRB	10.1996	12.5858	2.38619
203632_s_at	G protein-coupled receptor, family C, group 5, member B	GPRC5B	10.1123	12.4985	2.38615
214032_at	zeta-chain (TCR) associated protein kinase 70kDa	ZAP70	4.83102	7.2147	2.38368
242912_at	CDNA FLJ43851 fis, clone TESTI4006728	---	6.21251	8.59585	2.38333
208343_s_at	nuclear receptor subfamily 5, group A, member 2	NR5A2	3.4711	5.85324	2.38213
222077_s_at	Rac GTPase activating protein 1	RACGAP1	9.49066	11.8713	2.38067
230882_at	hypothetical transcript	FLJ34048	5.29025	7.66671	2.37646
215437_x_at	bromodomain adjacent to zinc finger domain, 2A	BAZ2A	5.43645	7.81206	2.37562
1557129_a_at	family with sequence similarity 111, member B	FAM111B	4.89208	7.26598	2.3739
228996_at	ring finger and CCCH-type zinc finger domains 1	RC3H1	6.08276	8.4566	2.37384
216698_x_at	olfactory receptor, family 7, subfamily E, member 47 pseudogene /// olfactory receptor, family 7, subfamily E, member 37 pseudogene /// olfactory receptor, family 7, subfamily E, member 18 pseudogene /// olfactory receptor, family 7, subfamily E, member 35 pseudogene /// similar to olfactory receptor, family 7, subfamily A, member 17	LOC441453 /// OR7E18P /// OR7E35P /// OR7E37P /// OR7E47P	8.46586	10.8394	2.37359
204444_at	kinesin family member 11	KIF11	6.32469	8.69666	2.37197
230696_at	Transcribed locus	---	6.7133	9.08218	2.36888
210424_s_at	golgi autoantigen, golgin subfamily a, 8A /// golgi autoantigen, golgin subfamily a, 8B	GOLGA8A /// GOLGA8B	4.12423	6.48645	2.36222
1552873_s_at	chromosome X and Y open reading frame 2	CXYorf2	6.69352	9.05561	2.36209
239028_at	LY6/PLAUR domain containing 6	LYPD6	6.35911	8.7209	2.36179
222946_s_at	chromosome 1 open reading frame 135	C1orf135	4.92193	7.28228	2.36036
215027_at	hypothetical protein HSU79275	HSU79275	5.58299	7.94206	2.35907
219121_s_at	RNA binding motif protein 35A	RBM35A	7.37632	9.73033	2.35401
205833_s_at	prostate androgen-regulated transcript 1	PART1	6.67692	9.02918	2.35226
203820_s_at	insulin-like growth factor 2 mRNA binding protein 3	IGF2BP3	5.88208	8.23123	2.34915
1561857_at	CDNA clone IMAGE:4799019	---	4.66239	7.01046	2.34807
1566888_at	Thyroid adenoma associated	THADA	4.52699	6.87441	2.34742
239169_at	RAD52 motif 1	RDM1	4.93513	7.28222	2.34708
217818_s_at	actin related protein 2/3 complex, subunit 4, 20kDa	ARPC4	4.765	7.11102	2.34602
240405_at	Transcribed locus	---	4.26747	6.61307	2.34561
221319_at	protocadherin beta 8	PCDHB8	5.71969	8.06479	2.3451
235506_at	Periodontal ligament cell specific protein 2 mRNA, partial sequence	---	4.79115	7.13586	2.3447
213520_at	RecQ protein-like 4	RECQL4	6.45832	8.80263	2.34431
219890_at	C-type lectin domain family 5, member A	CLEC5A	6.08991	8.43287	2.34296
222118_at	centromere protein N	CENPN	4.91048	7.25337	2.34289
216237_s_at	minichromosome maintenance complex component 5	MCM5	8.98582	11.3284	2.34258
218308_at	transforming, acidic coiled-coil containing protein 3	TACC3	5.99588	8.33684	2.34096
236885_at	mex-3 homolog A (C. elegans)	MEX3A	4.8078	7.14831	2.34052
1560175_at	protein phosphatase 4, regulatory subunit 1-like	PPP4R1L	4.64368	6.98356	2.33988
238473_at	CDNA clone IMAGE:4432160	---	5.81954	8.15683	2.33728
1566979_at	Full length insert cDNA clone YF44H11	---	4.91744	7.25434	2.33691
225355_at	hypothetical protein DKFZP761M1511	DKFZP761M1511	7.36547	9.70147	2.33601
213008_at	Fanconi anemia, complementation group I	FANCI	6.02982	8.36005	2.33023
221731_x_at	versican	VCAN	9.01819	11.3452	2.32703
209167_at	glycoprotein M6B	GPM6B	7.36773	9.69243	2.3247
232850_at	CDNA FLJ12220 fis, clone MAMMA1001082	---	6.9383	9.26007	2.32177
243597_at	Fanconi anemia, complementation group B	FANCB	3.71931	6.04054	2.32122
210861_s_at	WNT1 inducible signaling pathway protein 3	WISP3	6.54586	8.86581	2.31995
232238_at	asp (abnormal spindle) homolog, microcephaly associated (Drosophila)	ASPM	5.93286	8.25108	2.31822
1566632_at	CDNA clone IMAGE:3950788	---	4.27416	6.59136	2.3172
244876_at	---	---	5.81061	8.12596	2.31535
203214_x_at	cell division cycle 2, G1 to S and G2 to M	CDC2	6.22964	8.54445	2.31481
220876_at	PRO1257	---	3.65802	5.97191	2.31389
203022_at	ribonuclease H2, subunit A	RNASEH2A	6.97488	9.28714	2.31226
239087_at	ankyrin repeat and sterile alpha motif domain containing 4B	ANKS4B	5.42578	7.73803	2.31225
219080_s_at	CTP synthase II	CTPS2	6.82642	9.13815	2.31172
226569_s_at	CTF18, chromosome transmission fidelity factor 18 homolog (S. cerevisiae)	CHTF18	8.30416	10.6141	2.30991
204697_s_at	chromogranin A (parathyroid secretory protein 1)	CHGA	6.38599	8.69381	2.30781
235839_at	Transcribed locus, strongly similar to XP_001139021.1 PREDICTED: hypothetical protein [Pan troglodytes]	---	5.6364	7.94313	2.30673
240067_at	---	---	5.07699	7.38158	2.30459
205617_at	proline rich Gla (G-carboxyglutamic acid) 2	PRRG2	5.97902	8.28357	2.30455
1564985_a_at	solute carrier family 8 (sodium/calcium exchanger), member 1	SLC8A1	4.264	6.56814	2.30414
1561383_at	hypothetical protein LOC284661	LOC284661	2.97231	5.27372	2.30141
203453_at	sodium channel, nonvoltage-gated 1 alpha	SCNN1A	11.376	13.6765	2.30052
1560625_s_at	Homo sapiens, clone IMAGE:5398574, mRNA	---	7.28631	9.58641	2.3001
235583_at	immunoglobulin-like domain containing receptor 1	ILDR1	6.5271	8.82658	2.29948
1559210_at	CDNA clone IMAGE:5300962	---	4.94672	7.24571	2.29898
1559605_a_at	hypothetical protein LOC285043	LOC285043	5.63887	7.93726	2.29839
235266_at	ATPase family, AAA domain containing 2	ATAD2	7.15845	9.45487	2.29642
230022_at	hypothetical protein MGC34761 /// secretory protein LOC348174 /// secretory protein LOC497190	LOC348174 /// LOC497190 /// MGC34761	3.94509	6.24147	2.29638
228844_at	solute carrier family 13 (sodium-dependent citrate transporter), member 5	SLC13A5	6.12291	8.4175	2.29459
230179_at	hypothetical protein LOC285812	LOC285812	6.46331	8.75577	2.29246
1562245_a_at	Zinc finger protein 578	ZNF578	6.25652	8.54663	2.29011
219787_s_at	epithelial cell transforming sequence 2 oncogene	ECT2	9.33495	11.6238	2.2889
203382_s_at	apolipoprotein E	APOE	6.61094	8.89858	2.28763
205258_at	inhibin, beta B	INHBB	5.09081	7.37823	2.28742
213964_x_at	CDNA FLJ37852 fis, clone BRSSN2014513	---	6.0472	8.33281	2.28561
229493_at	CDNA clone IMAGE:4131196	---	6.86931	9.15231	2.28299
212730_at	desmuslin	DMN	7.40873	9.68996	2.28123
229927_at	LEM domain containing 1	LEMD1	7.7394	10.0205	2.28106
230717_at	lipocalin 12	LCN12	7.19425	9.4713	2.27705
243824_at	Homo sapiens, clone IMAGE:5213378, mRNA	---	6.64572	8.9218	2.27608
228066_at	Full-length cDNA clone CS0DK005YO12 of HeLa cells Cot 25-normalized of Homo sapiens (human)	---	5.93628	8.21027	2.274
1559393_at	aldehyde dehydrogenase 1 family, member L2	ALDH1L2	4.3933	6.66642	2.27312
1569254_s_at	integrator complex subunit 4	INTS4	4.21126	6.48436	2.27309
215247_at	LIM and senescent cell antigen-like domains 3-like	LOC440895	6.72589	8.99871	2.27282
242218_at	peroxisome proliferator-activated receptor delta	PPARD	5.9	8.17095	2.27095
204794_at	dual specificity phosphatase 2	DUSP2	6.9508	9.22023	2.26943
237065_s_at	Transcribed locus, strongly similar to NP_006393.2 hepatitis B virus x-interacting protein [Homo sapiens]	---	5.93611	8.20502	2.2689
208025_s_at	high mobility group AT-hook 2	HMGA2	7.08784	9.35673	2.26889
207698_at	chromosome 6 open reading frame 123	C6orf123	5.26974	7.53824	2.2685
221648_s_at	---	---	5.94226	8.21045	2.26819
218625_at	neuritin 1	NRN1	5.69896	7.96622	2.26725
202219_at	solute carrier family 6 (neurotransmitter transporter, creatine), member 8	SLC6A8	6.73876	9.0049	2.26614
203878_s_at	matrix metallopeptidase 11 (stromelysin 3)	MMP11	6.12156	8.38616	2.26461
227228_s_at	coiled-coil domain containing 88C	CCDC88C	5.01998	7.2832	2.26322
207540_s_at	spleen tyrosine kinase	SYK	6.75026	9.01293	2.26267
226497_s_at	CDNA FLJ35153 fis, clone PLACE6010765	---	7.09587	9.35764	2.26176
229296_at	CDNA FLJ34873 fis, clone NT2NE2014950	---	6.23642	8.49714	2.26073
205339_at	SCL/TAL1 interrupting locus	STIL	8.22902	10.4879	2.25886
204542_at	ST6 (alpha-N-acetyl-neuraminyl-2,3-beta-galactosyl-1,3)-N-acetylgalactosaminide alpha-2,6-sialyltransferase 2	ST6GALNAC2	8.29079	10.5496	2.25879
205163_at	fast skeletal myosin light chain 2	MYLPF	6.49066	8.74875	2.25809
240122_at	DIRAS family, GTP-binding RAS-like 2	DIRAS2	5.2662	7.52314	2.25694
237810_at	claudin 6	CLDN6	4.36204	6.61897	2.25693
237223_at	---	---	5.71364	7.96976	2.25612
224753_at	cell division cycle associated 5	CDCA5	7.84353	10.097	2.25347
235871_at	lipase, member H	LIPH	5.24795	7.49816	2.25021
211964_at	collagen, type IV, alpha 2	COL4A2	10.0158	12.2628	2.24709
204944_at	protein tyrosine phosphatase, receptor type, G	PTPRG	7.83708	10.0834	2.24628
218695_at	exosome component 4	EXOSC4	4.74812	6.99344	2.24532
205742_at	troponin I type 3 (cardiac)	TNNI3	5.63146	7.8767	2.24524
241179_at	Transcribed locus	---	4.51871	6.7633	2.24459
208358_s_at	UDP glycosyltransferase 8 (UDP-galactose ceramide galactosyltransferase)	UGT8	4.58357	6.82564	2.24207
238984_at	---	---	4.71283	6.95316	2.24034
218033_s_at	stannin	SNN	5.23165	7.47105	2.2394
229476_s_at	thyroid hormone responsive (SPOT14 homolog, rat)	THRSP	5.29461	7.53206	2.23744
1556879_at	CDNA FLJ39461 fis, clone PROST2011660	---	5.62083	7.85721	2.23638
203236_s_at	lectin, galactoside-binding, soluble, 9 (galectin 9)	LGALS9	6.99076	9.22705	2.2363
203764_at	discs, large homolog 7 (Drosophila)	DLG7	7.06467	9.30063	2.23595
241436_at	sodium channel, nonvoltage-gated 1, gamma	SCNN1G	3.80884	6.04475	2.23591
219499_at	Sec61 alpha 2 subunit (S. cerevisiae)	SEC61A2	6.26815	8.50303	2.23488
223621_at	paraneoplastic antigen MA3	PNMA3	7.10761	9.34238	2.23476
1553990_at	chromosome 16 open reading frame 79	C16orf79	5.53703	7.77144	2.23442
219555_s_at	centromere protein N	CENPN	6.7816	9.01492	2.23332
241420_at	Transcribed locus	---	4.46814	6.70134	2.2332
40560_at	T-box 2	TBX2	6.99915	9.2296	2.23045
222067_x_at	histone cluster 1, H2bd	HIST1H2BD	7.20944	9.43284	2.22341
206102_at	GINS complex subunit 1 (Psf1 homolog)	GINS1	9.16736	11.3887	2.22136
232631_at	Cadherin 6, type 2, K-cadherin (fetal kidney)	CDH6	5.42024	7.641	2.22076
232578_at	claudin 18	CLDN18	3.59315	5.81357	2.22043
228303_at	UDP-N-acetyl-alpha-D-galactosamine:polypeptide N-acetylgalactosaminyltransferase 6 (GalNAc-T6)	GALNT6	6.37992	8.5984	2.21848
214005_at	gamma-glutamyl carboxylase	GGCX	9.3457	11.5621	2.21643
205394_at	CHK1 checkpoint homolog (S. pombe)	CHEK1	7.11928	9.33404	2.21476
223839_s_at	Stearoyl-CoA desaturase (delta-9-desaturase)	SCD	6.77729	8.99169	2.2144
207642_at	hypocretin (orexin) neuropeptide precursor	HCRT	5.28436	7.49797	2.2136
232762_at	KIAA1217	KIAA1217	6.74982	8.96297	2.21315
221250_s_at	MAX dimerization protein 3	MXD3	6.87844	9.09056	2.21212
229305_at	MLF1 interacting protein	MLF1IP	7.26682	9.47805	2.21124
210991_s_at	regulating synaptic membrane exocytosis 3	RIMS3	6.23551	8.44573	2.21022
1564627_at	DnaJ (Hsp40) homolog, subfamily C, member 13	DNAJC13	3.97364	6.18317	2.20953
236738_at	Similar to LOC166075	LOC401097	5.35695	7.5654	2.20845
1569755_at	CDNA clone IMAGE:5263003	---	4.08373	6.29156	2.20783
1554026_a_at	myosin X	MYO10	6.14128	8.34857	2.20728
231697_s_at	Transmembrane protein 49	TMEM49	8.2091	10.4163	2.2072
200021_at	cofilin 1 (non-muscle)	CFL1	13.4523	15.6594	2.20705
228873_at	collagen, type XXII, alpha 1	COL22A1	5.62952	7.83627	2.20675
205342_s_at	sulfotransferase family, cytosolic, 1C, member 2	SULT1C2	6.84514	9.05068	2.20554
239765_at	Transcribed locus, strongly similar to XP_507918.1 PREDICTED: BTAF1 RNA polymerase II, B-TFIID transcription factor-associated, 170kDa [Pan troglodytes]	---	4.93429	7.13965	2.20536
214452_at	branched chain aminotransferase 1, cytosolic	BCAT1	6.54097	8.74594	2.20497
209198_s_at	synaptotagmin XI	SYT11	7.50849	9.71336	2.20487
232596_at	diaphanous homolog 3 (Drosophila)	DIAPH3	3.53049	5.73512	2.20463
217499_x_at	olfactory receptor, family 7, subfamily E, member 37 pseudogene	OR7E37P	9.5007	11.7035	2.20285
242560_at	Fanconi anemia, complementation group D2	FANCD2	8.83343	11.036	2.20259
203145_at	sperm associated antigen 5	SPAG5	7.61449	9.81702	2.20253
204357_s_at	LIM domain kinase 1	LIMK1	5.74375	7.94594	2.20219
1566673_at	CDNA FLJ36337 fis, clone THYMU2006324	---	4.06687	6.26719	2.20032
230991_at	Transcribed locus	---	5.43336	7.63325	2.19989
1562974_at	CDNA clone IMAGE:5302821	---	4.55342	6.75264	2.19922
230204_at	Transcribed locus	---	6.73884	8.93788	2.19904
238823_at	formin-like 3	FMNL3	6.22071	8.41828	2.19757
219764_at	frizzled homolog 10 (Drosophila)	FZD10	6.93198	9.12915	2.19717
202718_at	insulin-like growth factor binding protein 2, 36kDa	IGFBP2	4.96268	7.15954	2.19686
220196_at	mucin 16, cell surface associated	MUC16	8.28593	10.4823	2.19642
231230_at	Transcribed locus	---	4.16251	6.35629	2.19378
237261_at	Transcribed locus	---	4.2818	6.47406	2.19226
212816_s_at	cystathionine-beta-synthase	CBS	5.48748	7.67966	2.19218
210652_s_at	chromosome 1 open reading frame 34	C1orf34	6.85408	9.04576	2.19168
216946_at	major histocompatibility complex, class II, DO alpha	HLA-DOA	5.15552	7.34713	2.19161
224321_at	transmembrane protein with EGF-like and two follistatin-like domains 2	TMEFF2	10.8101	13.001	2.19096
240426_at	family with sequence similarity 47, member B	FAM47B	4.27739	6.46795	2.19056
223536_at	pleckstrin and Sec7 domain containing 2	PSD2	5.85654	8.04556	2.18902
221521_s_at	GINS complex subunit 2 (Psf2 homolog)	GINS2	8.51988	10.7081	2.18825
236835_at	hypothetical protein LOC645431	LOC645431	6.83626	9.02439	2.18813
235183_at	CDNA clone IMAGE:5312689	---	6.4043	8.59131	2.18701
233871_at	Clone IMAGE:110349 mRNA sequence	---	5.89088	8.07667	2.18579
210847_x_at	tumor necrosis factor receptor superfamily, member 25 /// pleckstrin homology domain containing, family G (with RhoGef domain) member 5	PLEKHG5 /// TNFRSF25	6.07236	8.25779	2.18543
242054_s_at	Transcribed locus	---	4.91318	7.0986	2.18541
203477_at	collagen, type XV, alpha 1	COL15A1	6.49809	8.68303	2.18494
223570_at	minichromosome maintenance complex component 10	MCM10	6.71632	8.90039	2.18407
224678_at	KIAA1219	KIAA1219	6.42834	8.61234	2.184
228729_at	cyclin B1	CCNB1	7.87006	10.0525	2.1824
209398_at	histone cluster 1, H1c	HIST1H1C	7.90633	10.0884	2.18211
224397_s_at	transmembrane and tetratricopeptide repeat containing 1	TMTC1	7.1464	9.32829	2.18189
236993_at	Transcribed locus	---	5.68254	7.86312	2.18058
230406_at	Transcribed locus	---	7.36202	9.54064	2.17862
205658_s_at	small nuclear RNA activating complex, polypeptide 4, 190kDa	SNAPC4	5.04676	7.22434	2.17758
242535_at	Transcribed locus	---	7.31641	9.4927	2.17629
209053_s_at	Wolf-Hirschhorn syndrome candidate 1	WHSC1	7.1572	9.33143	2.17423
205816_at	integrin, beta 8	ITGB8	6.66466	8.83769	2.17303
239806_at	Transcribed locus	---	4.21053	6.38323	2.1727
214284_s_at	Fibroblast growth factor 18	FGF18	6.01362	8.18626	2.17264
235092_at	Full length insert cDNA clone YR23D07	---	7.16558	9.33625	2.17066
202112_at	von Willebrand factor	VWF	4.90597	7.07564	2.16967
204124_at	solute carrier family 34 (sodium phosphate), member 2	SLC34A2	7.79442	9.96179	2.16737
207847_s_at	mucin 1, cell surface associated	MUC1	6.65767	8.8243	2.16663
205024_s_at	RAD51 homolog (RecA homolog, E. coli) (S. cerevisiae)	RAD51	7.31779	9.48428	2.16649
225441_x_at	LSM domain containing 1	LSMD1	8.80575	10.972	2.16624
1561411_at	Homo sapiens, clone IMAGE:5583320, mRNA	---	5.8202	7.98631	2.16611
218931_at	RAB17, member RAS oncogene family	RAB17	5.60375	7.76952	2.16577
213592_at	angiotensin II receptor-like 1	AGTRL1	5.52359	7.6887	2.16511
227099_s_at	hypothetical LOC387763	LOC387763	9.40018	11.5652	2.16504
239239_at	Transcribed locus	---	4.41622	6.58053	2.16431
231288_at	coiled-coil domain containing 88C	CCDC88C	5.87785	8.04032	2.16247
1561290_at	hypothetical protein LOC339622	LOC339622	3.90984	6.0716	2.16176
208580_x_at	histone cluster 1, H4k /// histone cluster 1, H4j	HIST1H4J /// HIST1H4K	6.79905	8.95948	2.16043
1569241_a_at	zinc finger protein 93	ZNF93	4.84725	7.00714	2.15989
205986_at	apoptosis-associated tyrosine kinase	AATK	6.97453	9.13369	2.15915
213389_at	zinc finger protein 592	ZNF592	6.64	8.79787	2.15788
214157_at	GNAS complex locus	GNAS	7.95017	10.1075	2.15729
1561573_at	Homo sapiens, clone IMAGE:5528716, mRNA	---	5.60624	7.76277	2.15653
212456_at	KIAA0664	KIAA0664	9.22939	11.3857	2.1563
206930_at	glycine-N-acyltransferase	GLYAT	3.93717	6.09139	2.15422
238393_at	Transcribed locus	---	4.16607	6.31949	2.15342
223423_at	G protein-coupled receptor 160	GPR160	7.89634	10.0495	2.15317
239700_at	zinc finger protein 710	ZNF710	5.86863	8.02014	2.15151
202871_at	TNF receptor-associated factor 4	TRAF4	7.44893	9.60024	2.15132
222774_s_at	neuropilin (NRP) and tolloid (TLL)-like 2	NETO2	6.30566	8.45623	2.15057
237005_at	weakly similar to serine/threonine protein kinase Kp78	LOC442075	7.04498	9.19039	2.14541
202934_at	hexokinase 2	HK2	7.996	10.1409	2.14485
243783_at	CDNA FLJ36183 fis, clone TESTI2026854	---	5.77767	7.9222	2.14453
235588_at	establishment of cohesion 1 homolog 2 (S. cerevisiae)	ESCO2	6.39734	8.54039	2.14306
208467_at	Kruppel-like factor 12	KLF12	4.39137	6.53438	2.14301
1552678_a_at	ubiquitin specific peptidase 28	USP28	6.70224	8.84492	2.14269
233040_at	pleckstrin homology domain containing, family A member 5	PLEKHA5	4.51644	6.65895	2.14252
213479_at	neuronal pentraxin II	NPTX2	6.44819	8.58972	2.14153
221799_at	chondroitin sulfate glucuronyltransferase	CSGlcA-T	6.61225	8.7514	2.13916
224236_s_at	---	---	3.39036	5.52915	2.13879
203046_s_at	timeless homolog (Drosophila)	TIMELESS	8.47024	10.6089	2.13867
235194_at	two pore segment channel 2	TPCN2	6.08824	8.22469	2.13644
226451_at	ferredoxin 1-like	FDX1L	5.97745	8.11241	2.13496
230361_at	hypothetical protein KIAA1833	KIAA1833	7.19906	9.33316	2.1341
220223_at	ATPase family, AAA domain containing 5	ATAD5	5.62474	7.75844	2.1337
227480_at	sushi domain containing 2	SUSD2	6.70329	8.83547	2.13218
202860_at	DENN/MADD domain containing 4B	DENND4B	7.63722	9.7681	2.13088
227394_at	neural cell adhesion molecule 1	NCAM1	8.78036	10.9098	2.12945
205671_s_at	major histocompatibility complex, class II, DO beta	HLA-DOB	7.70406	9.83304	2.12898
218296_x_at	misato homolog 1 (Drosophila) /// similar to misato	LOC731059 /// MSTO1	6.69215	8.81846	2.12632
222139_at	KIAA1466 gene	KIAA1466	8.51704	10.6418	2.12479
1556405_s_at	hypothetical gene supported by BC030765	LOC374890	7.12826	9.25297	2.1247
1552899_at	hypothetical protein MGC34034	RP4-662A9.2	9.08443	11.2074	2.123
229354_at	aryl-hydrocarbon receptor repressor	AHRR	6.38712	8.50941	2.12229
1553392_at	EF-hand calcium binding domain 3	EFCAB3	5.11328	7.23528	2.122
225239_at	CDNA FLJ26120 fis, clone SYN00419	---	9.34808	11.47	2.12191
211576_s_at	solute carrier family 19 (folate transporter), member 1	SLC19A1	7.94893	10.0707	2.12176
222723_at	similar to von Willebrand factor A domain-related protein isoform 1	LOC727901	6.40101	8.52271	2.1217
239459_s_at	Cytochrome P450, family 19, subfamily A, polypeptide 1	CYP19A1	4.99371	7.11459	2.12088
210559_s_at	cell division cycle 2, G1 to S and G2 to M	CDC2	7.17582	9.29639	2.12057
202598_at	S100 calcium binding protein A13	S100A13	10.3427	12.4611	2.11842
234143_at	CDNA FLJ24013 fis, clone LNG12005	---	6.24558	8.36344	2.11787
1567704_at	Transcription factor binding to IGHM enhancer 3	TFE3	7.59017	9.70668	2.11651
40020_at	cadherin, EGF LAG seven-pass G-type receptor 3 (flamingo homolog, Drosophila)	CELSR3	7.62618	9.74022	2.11404
228258_at	TBC1 domain family, member 10C	TBC1D10C	5.96712	8.08108	2.11396
230944_at	Transcribed locus	---	5.04063	7.15388	2.11325
232944_at	CDNA FLJ14070 fis, clone HEMBB1001619	---	6.48637	8.59553	2.10916
229332_at	4-hydroxyphenylpyruvate dioxygenase-like	HPDL	4.1615	6.26996	2.10845
244278_at	Transcribed locus	---	5.05235	7.16051	2.10816
226606_s_at	GTP binding protein 5 (putative)	GTPBP5	4.94845	7.05563	2.10719
213945_s_at	Nucleoporin 210kDa	NUP210	6.74233	8.84881	2.10648
1559077_at	ABI gene family, member 3 (NESH) binding protein	ABI3BP	4.53037	6.63579	2.10541
204450_x_at	apolipoprotein A-I	APOA1	6.4468	8.55221	2.10541
218368_s_at	tumor necrosis factor receptor superfamily, member 12A	TNFRSF12A	6.83131	8.93474	2.10343
213497_at	ankyrin repeat and BTB (POZ) domain containing 2	ABTB2	5.73678	7.84006	2.10328
237592_at	chromosome 6 open reading frame 94	C6orf94	4.9293	7.03189	2.10258
218939_at	leucine zipper-EF-hand containing transmembrane protein 1	LETM1	6.96938	9.07134	2.10196
240308_at	Transcribed locus	---	4.6904	6.79169	2.10129
1553292_s_at	hypothetical protein FLJ25006	FLJ25006	6.41358	8.51423	2.10065
238541_at	chromosome 21 open reading frame 58	C21orf58	5.64416	7.74422	2.10006
207764_s_at	homeodomain interacting protein kinase 3	HIPK3	5.57028	7.66974	2.09947
1564358_at	CDNA: FLJ22631 fis, clone HSI06451	---	5.04656	7.14417	2.09761
227055_at	methyltransferase like 7B	METTL7B	5.98763	8.083	2.09537
242947_at	Transcribed locus	---	5.22069	7.31485	2.09416
235967_at	CDNA FLJ41685 fis, clone HCASM2006338	---	6.87419	8.96827	2.09408
239570_at	RAB1A, member RAS oncogene family	RAB1A	4.38159	6.47515	2.09356
223822_at	sushi domain containing 4	SUSD4	6.5903	8.68365	2.09336
238253_at	WD repeat domain 72	WDR72	4.36107	6.45427	2.09321
202575_at	cellular retinoic acid binding protein 2	CRABP2	7.11542	9.20843	2.09301
1569669_at	forkhead box R2	FOXR2	5.00629	7.09886	2.09258
1560637_at	CDNA clone IMAGE:5744875	---	5.46486	7.55733	2.09247
231295_at	malic enzyme 3, NADP(+)-dependent, mitochondrial	ME3	5.7202	7.81183	2.09163
204315_s_at	G-2 and S-phase expressed 1	GTSE1	5.53168	7.62181	2.09013
1558689_a_at	hypothetical gene supported by BC030123	LOC441461	5.50349	7.59351	2.09002
211980_at	collagen, type IV, alpha 1	COL4A1	10.228	12.3163	2.08828
1556798_a_at	hypothetical protein LOC386597	LOC386597	4.76729	6.85517	2.08788
239520_at	Transcribed locus	---	3.75111	5.83728	2.08617
238163_at	Transcribed locus, strongly similar to XP_529478.1 PREDICTED: hypothetical protein XP_529478 [Pan troglodytes]	---	4.91447	7.00053	2.08606
210294_at	TAP binding protein (tapasin)	TAPBP	5.96122	8.04704	2.08582
213355_at	ST3 beta-galactoside alpha-2,3-sialyltransferase 6	ST3GAL6	7.42924	9.51325	2.08402
200896_x_at	hepatoma-derived growth factor (high-mobility group protein 1-like)	HDGF	10.9882	13.0718	2.08363
243383_at	Transcribed locus	---	6.79204	8.8735	2.08146
201815_s_at	TBC1 domain family, member 5	TBC1D5	6.30616	8.38746	2.0813
1563608_a_at	potassium channel, subfamily T, member 1	KCNT1	4.77439	6.85527	2.08087
236454_at	ring finger protein 212	RNF212	5.66109	7.73998	2.07888
205646_s_at	paired box 6	PAX6	6.57952	8.65734	2.07782
235053_at	CDNA FLJ30257 fis, clone BRACE2002467	---	6.04034	8.11683	2.0765
231767_at	homeobox B4	HOXB4	8.07113	10.1476	2.07649
234087_at	---	---	4.56051	6.63699	2.07647
230127_at	Transcribed locus	---	6.02158	8.0962	2.07462
1557143_at	CUB and Sushi multiple domains 2	CSMD2	5.88028	7.95476	2.07447
228705_at	calpain 12	CAPN12	5.55226	7.62488	2.07261
823_at	chemokine (C-X3-C motif) ligand 1	CX3CL1	6.857	8.92877	2.07178
1565837_at	CDNA FLJ39181 fis, clone OCBBF2004235	---	3.58383	5.65421	2.07038
230448_at	hypothetical protein MGC15523	MGC15523	6.03381	8.10408	2.07026
233911_s_at	protein phosphatase 1H (PP2C domain containing)	PPM1H	5.81286	7.88286	2.07
1553553_at	taste receptor, type 2, member 39	TAS2R39	4.62698	6.69494	2.06796
227053_at	protein kinase C and casein kinase substrate in neurons 1	PACSIN1	6.91151	8.97834	2.06683
222006_at	Leucine zipper-EF-hand containing transmembrane protein 1	LETM1	6.05518	8.1204	2.06522
213647_at	DNA replication helicase 2 homolog (yeast)	DNA2	6.57059	8.63541	2.06481
1552745_at	solute carrier organic anion transporter family, member 6A1	SLCO6A1	5.51402	7.57864	2.06463
241234_at	hypothetical LOC645733	LOC645733	6.03645	8.10016	2.06371
233205_at	NTera2D1 cell line mRNA containing L1 retroposon, clone P7	---	6.11652	8.17682	2.0603
215738_at	Clone 23961 mRNA sequence	---	5.06591	7.12531	2.0594
240089_at	Transcribed locus	---	5.22129	7.27994	2.05866
212771_at	chromosome 10 open reading frame 38	C10orf38	9.44733	11.5057	2.05836
229233_at	neuregulin 3	NRG3	6.12241	8.17882	2.05641
201428_at	claudin 4	CLDN4	5.57776	7.63401	2.05625
219306_at	kinesin family member 15	KIF15	6.88405	8.93683	2.05277
220920_at	ATPase, class V, type 10B	ATP10B	5.84161	7.8938	2.05219
207308_at	solute carrier organic anion transporter family, member 1A2	SLCO1A2	5.34027	7.39103	2.05075
206659_at	hypothetical protein FLJ14082	FLJ14082	6.9555	9.00579	2.05029
211343_s_at	collagen, type XIII, alpha 1	COL13A1	8.32046	10.3703	2.0498
203186_s_at	S100 calcium binding protein A4	S100A4	8.24073	10.2903	2.0496
218883_s_at	MLF1 interacting protein	MLF1IP	8.89474	10.9442	2.04946
242034_at	F-box and leucine-rich repeat protein 17	FBXL17	4.45096	6.50025	2.04929
241635_at	Transcribed locus	---	6.42987	8.47661	2.04675
1561486_at	MRNA; cDNA DKFZp666M193 (from clone DKFZp666M193)	---	4.60902	6.65514	2.04612
228798_x_at	MYC-associated zinc finger protein (purine-binding transcription factor)	MAZ	7.09205	9.13631	2.04426
229530_at	CDNA clone IMAGE:5302158	---	7.85137	9.89426	2.04289
239460_at	Cytochrome P450, family 19, subfamily A, polypeptide 1	CYP19A1	4.95338	6.99543	2.04205
1554283_at	CCR4 carbon catabolite repression 4-like (S. cerevisiae)	CCRN4L	6.12283	8.16484	2.04201
229441_at	Protease, serine, 23	PRSS23	6.4966	8.5365	2.03989
237563_s_at	hypothetical LOC440731	LOC440731	8.42424	10.4628	2.03856
217755_at	hematological and neurological expressed 1	HN1	5.66251	7.70067	2.03816
209087_x_at	melanoma cell adhesion molecule	MCAM	7.78816	9.8251	2.03693
210394_x_at	synovial sarcoma, X breakpoint 4 /// synovial sarcoma, X breakpoint 4B	SSX4 /// SSX4B	5.9589	7.99271	2.03382
242939_at	transcription factor Dp-1	TFDP1	7.11189	9.14567	2.03378
1558756_at	C2 calcium-dependent domain containing 3	C2CD3	4.40789	6.44089	2.03301
1568853_at	Homo sapiens, Similar to hypothetical protein FLJ20378, clone IMAGE:4179392, mRNA	---	7.82622	9.85875	2.03253
228323_at	cancer susceptibility candidate 5	CASC5	7.1068	9.13909	2.0323
205834_s_at	prostate androgen-regulated transcript 1	PART1	6.15133	8.18319	2.03186
219388_at	grainyhead-like 2 (Drosophila)	GRHL2	7.18939	9.2212	2.03181
227597_at	DIS3 mitotic control homolog (S. cerevisiae)-like 2	DIS3L2	6.29061	8.32229	2.03168
201510_at	E74-like factor 3 (ets domain transcription factor, epithelial-specific )	ELF3	8.46349	10.4937	2.03023
1570030_at	zinc finger protein 396	ZNF396	4.30423	6.33441	2.03018
1553810_a_at	KIAA1524	KIAA1524	5.75763	7.7877	2.03007
210108_at	calcium channel, voltage-dependent, L type, alpha 1D subunit	CACNA1D	6.08938	8.11906	2.02968
229105_at	G protein-coupled receptor 39	GPR39	7.54727	9.57384	2.02657
229437_at	microRNA 155	MIRN155	7.66023	9.68661	2.02638
204158_s_at	T-cell, immune regulator 1, ATPase, H+ transporting, lysosomal V0 subunit A3	TCIRG1	8.49856	10.5249	2.02637
37278_at	tafazzin (cardiomyopathy, dilated 3A (X-linked); endocardial fibroelastosis 2; Barth syndrome)	TAZ	6.54357	8.56985	2.02628
231249_at	Transcribed locus, strongly similar to NP_031485.2 adaptor protein complex AP-2, alpha 2 subunit [Mus musculus]	---	7.24035	9.26642	2.02607
1552862_at	chromosome 1 open reading frame 104	C1orf104	6.18011	8.20604	2.02593
205676_at	cytochrome P450, family 27, subfamily B, polypeptide 1	CYP27B1	5.75853	7.78042	2.0219
1570600_at	CDNA clone IMAGE:4213015	---	4.82124	6.84215	2.02091
234040_at	helicase, lymphoid-specific	HELLS	4.4534	6.47415	2.02075
203780_at	myelin protein zero-like 2	MPZL2	8.41865	10.4388	2.02013
208302_at	histocompatibility (minor) HB-1	HMHB1	5.7488	7.76772	2.01893
233984_at	MRNA; cDNA DKFZp434F0728 (from clone DKFZp434F0728)	---	6.39701	8.4156	2.01859
204254_s_at	vitamin D (1,25- dihydroxyvitamin D3) receptor	VDR	7.85546	9.87378	2.01832
209478_at	---	---	8.64225	10.6584	2.01618
237167_at	KIAA1217	KIAA1217	7.01986	9.03599	2.01613
226548_at	SH3-binding domain kinase 1	SBK1	6.60421	8.62027	2.01606
204256_at	ELOVL family member 6, elongation of long chain fatty acids (FEN1/Elo2, SUR4/Elo3-like, yeast)	ELOVL6	9.84263	11.8586	2.016
218301_at	arginyl aminopeptidase (aminopeptidase B)-like 1	RNPEPL1	7.00248	9.01845	2.01596
38487_at	stabilin 1	STAB1	5.86952	7.88517	2.01565
219236_at	progestin and adipoQ receptor family member VI	PAQR6	6.15199	8.16667	2.01469
238273_at	solute carrier family 13 (sodium/sulfate symporters), member 4 /// hypothetical protein LOC641845 /// hypothetical LOC647087	LOC641845 /// LOC647087 /// SLC13A4	8.06526	10.0785	2.01319
210601_at	cadherin 6, type 2, K-cadherin (fetal kidney)	CDH6	6.23807	8.25076	2.01269
236326_at	histone deacetylase 7A	HDAC7A	4.12009	6.13272	2.01263
38671_at	plexin D1	PLXND1	7.5891	9.59907	2.00996
1562348_at	hypothetical gene supported by AK097381; BC040866	LOC400680	4.54436	6.55207	2.00771
1570054_at	CDNA clone IMAGE:4794118	---	5.77622	7.78329	2.00707
210827_s_at	E74-like factor 3 (ets domain transcription factor, epithelial-specific )	ELF3	7.29896	9.30442	2.00546
1560770_at	Poly(A) binding protein, cytoplasmic 1	PABPC1	5.6664	7.67164	2.00524
229292_at	erythrocyte membrane protein band 4.1 like 5	EPB41L5	8.94546	10.9495	2.00401
239293_at	neurensin 1	NRSN1	4.49613	6.49972	2.00359
1562289_at	MRNA; cDNA DKFZp434N0220 (from clone DKFZp434N0220)	---	7.5016	9.50486	2.00326
224512_s_at	LSM domain containing 1	LSMD1	9.58753	11.5905	2.00297
220030_at	serine/threonine/tyrosine kinase 1	STYK1	7.23081	9.23331	2.0025
210430_x_at	Rh blood group, D antigen	RHD	4.56357	6.56522	2.00165
233275_at	CDNA FLJ10919 fis, clone OVARC1000347	---	6.26026	8.2613	2.00105
209558_s_at	huntingtin interacting protein 1 related /// similar to huntingtin interacting protein 1 related	HIP1R /// LOC728014	7.02181	9.0227	2.00089
236341_at	cytotoxic T-lymphocyte-associated protein 4	CTLA4	5.43307	7.43278	1.99971
231425_at	phospholipase C, zeta 1	PLCZ1	5.07032	7.07	1.99968
36475_at	glycine C-acetyltransferase (2-amino-3-ketobutyrate coenzyme A ligase)	GCAT	6.61264	8.61145	1.9988
1570336_at	3-hydroxybutyrate dehydrogenase, type 1	BDH1	6.3127	8.31133	1.99863
1560897_a_at	keratin associated protein 10-11	KRTAP10-11	6.23938	8.23752	1.99814
202952_s_at	ADAM metallopeptidase domain 12 (meltrin alpha)	ADAM12	5.86486	7.86263	1.99777
214933_at	calcium channel, voltage-dependent, P/Q type, alpha 1A subunit	CACNA1A	8.37321	10.3699	1.99667
226292_at	calpain 5	CAPN5	6.05172	8.04697	1.99525
231882_at	hypothetical LOC642477	FLJ39632	6.93383	8.92902	1.9952
238444_at	zinc finger protein 618	ZNF618	7.1916	9.18648	1.99488
213226_at	cyclin A2	CCNA2	8.39716	10.3919	1.99469
238263_at	hypothetical protein LOC285965	LOC285965	6.54998	8.54215	1.99216
232855_at	MRNA full length insert cDNA clone EUROIMAGE 980547	---	6.49693	8.48899	1.99207
212021_s_at	antigen identified by monoclonal antibody Ki-67	MKI67	6.74329	8.73425	1.99096
240469_at	Transcribed locus	---	3.81415	5.80419	1.99004
232035_at	histone cluster 1, H4h	HIST1H4H	7.81597	9.80524	1.98927
236389_x_at	---	---	5.5897	7.57844	1.98874
205034_at	cyclin E2	CCNE2	6.76387	8.75178	1.98791
244446_at	CDNA clone IMAGE:5266114	---	4.49534	6.48302	1.98768
216615_s_at	5-hydroxytryptamine (serotonin) receptor 3A	HTR3A	5.88485	7.87117	1.98631
1561562_at	CDNA clone IMAGE:5297041	---	4.13936	6.12541	1.98605
209351_at	keratin 14 (epidermolysis bullosa simplex, Dowling-Meara, Koebner)	KRT14	5.74592	7.73161	1.98569
221880_s_at	hypothetical gene supported by AK075564; BC060873	LOC400451	7.78432	9.7698	1.98548
230954_at	chromosome 20 open reading frame 112	C20orf112	7.89368	9.87817	1.98449
236565_s_at	La ribonucleoprotein domain family, member 6	LARP6	9.1645	11.1489	1.98436
211519_s_at	kinesin family member 2C	KIF2C	5.83591	7.82023	1.98432
207663_x_at	G antigen 3	GAGE3	4.90034	6.88366	1.98333
210164_at	granzyme B (granzyme 2, cytotoxic T-lymphocyte-associated serine esterase 1)	GZMB	6.63871	8.6217	1.98298
227819_at	leucine-rich repeat-containing G protein-coupled receptor 6	LGR6	8.91054	10.8932	1.98263
239688_at	structural maintenance of chromosomes 1A	SMC1A	6.09373	8.07633	1.98259
205054_at	nebulin	NEB	6.16133	8.13844	1.97711
222513_s_at	sorbin and SH3 domain containing 1	SORBS1	7.98215	9.95922	1.97708
243130_at	Transcribed locus	---	4.54957	6.52633	1.97676
202945_at	folylpolyglutamate synthase	FPGS	6.93132	8.90554	1.97422
51200_at	chromosome 19 open reading frame 60	C19orf60	8.11258	10.0842	1.97159
239580_at	CDNA clone IMAGE:5302158	---	3.55948	5.52859	1.96912
211522_s_at	gonadotropin-releasing hormone receptor	GNRHR	3.99141	5.95949	1.96808
240007_at	Transcribed locus	---	5.08735	7.05479	1.96744
210069_at	choline kinase beta /// carnitine palmitoyltransferase 1B (muscle)	CHKB /// CPT1B	8.01366	9.98065	1.96699
238178_at	Transcribed locus	---	4.08041	6.04718	1.96677
223499_at	C1q and tumor necrosis factor related protein 5	C1QTNF5	6.78819	8.7549	1.96672
205282_at	low density lipoprotein receptor-related protein 8, apolipoprotein e receptor	LRP8	7.081	9.04565	1.96466
209825_s_at	uridine-cytidine kinase 2	UCK2	5.65159	7.61509	1.9635
239051_at	---	---	6.10062	8.06366	1.96304
225142_at	jumonji C domain containing histone demethylase 1 homolog D (S. cerevisiae)	JHDM1D	7.27708	9.23967	1.96259
239907_at	Transcribed locus	---	7.23953	9.20084	1.96132
1557080_s_at	integrin, beta-like 1 (with EGF-like repeat domains)	ITGBL1	5.62075	7.58196	1.96121
244558_at	---	---	4.72328	6.68432	1.96104
1558304_s_at	tRNA splicing endonuclease 54 homolog (S. cerevisiae)	TSEN54	7.85659	9.81687	1.96028
209644_x_at	cyclin-dependent kinase inhibitor 2A (melanoma, p16, inhibits CDK4)	CDKN2A	8.30176	10.2613	1.95952
205534_at	protocadherin 7	PCDH7	6.97299	8.93205	1.95907
241341_at	---	---	5.8375	7.79639	1.9589
238815_at	leucine rich repeat transmembrane neuronal 1	LRRTM1	6.67398	8.63244	1.95846
221170_at	histamine receptor H4	HRH4	4.34794	6.3061	1.95817
1560891_a_at	Full length insert cDNA clone YY75G10	---	4.00692	5.96434	1.95742
215194_at	protein kinase C, alpha	PRKCA	6.22147	8.17886	1.95738
204455_at	dystonin	DST	3.63972	5.59688	1.95716
225777_at	chromosome 9 open reading frame 140	C9orf140	6.71917	8.675	1.95583
229671_s_at	Chromosome 21 open reading frame 45	C21orf45	5.12292	7.0769	1.95398
207344_at	A kinase (PRKA) anchor protein 3	AKAP3	5.38277	7.33569	1.95292
243996_at	Transcribed locus	---	7.19139	9.14333	1.95194
216097_at	Clone HQ0262	---	3.66233	5.61279	1.95046
220162_s_at	caspase recruitment domain family, member 9	CARD9	6.2382	8.18856	1.95036
205393_s_at	CHK1 checkpoint homolog (S. pombe)	CHEK1	5.80525	7.75417	1.94891
217245_at	early lymphoid activation protein	EPAG	4.64868	6.59753	1.94886
1554831_x_at	amyotrophic lateral sclerosis 2 (juvenile) chromosome region, candidate 11	ALS2CR11	5.19769	7.14544	1.94774
227336_at	deltex homolog 1 (Drosophila)	DTX1	6.25604	8.20264	1.9466
203421_at	tumor protein p53 inducible protein 11	TP53I11	6.26384	8.20888	1.94505
210106_at	retinol dehydrogenase 5 (11-cis/9-cis)	RDH5	4.56883	6.51363	1.94479
230469_at	rhotekin 2	RTKN2	4.4147	6.35899	1.94429
207558_s_at	paired-like homeodomain 2	PITX2	5.05448	6.9954	1.94091
224428_s_at	cell division cycle associated 7	CDCA7	7.65871	9.59482	1.9361
62987_r_at	calcium channel, voltage-dependent, gamma subunit 4	CACNG4	9.23212	11.168	1.93592
240124_at	Transcribed locus	---	6.66862	8.6045	1.93588
214339_s_at	mitogen-activated protein kinase kinase kinase kinase 1	MAP4K1	6.70643	8.64188	1.93545
228434_at	butyrophilin-like 9	BTNL9	8.23398	10.1692	1.93525
1552579_a_at	ADAM metallopeptidase domain 21	ADAM21	6.00271	7.93767	1.93496
209603_at	GATA binding protein 3	GATA3	5.11068	7.04515	1.93446
203439_s_at	stanniocalcin 2	STC2	6.23586	8.16942	1.93356
227677_at	Janus kinase 3 (a protein tyrosine kinase, leukocyte)	JAK3	6.06986	8.0015	1.93164
222217_s_at	solute carrier family 27 (fatty acid transporter), member 3	SLC27A3	6.50271	8.43322	1.93051
244618_at	Transcribed locus	---	5.91332	7.84361	1.93029
243667_at	Full length insert cDNA YI30F01	---	5.70154	7.6296	1.92806
231917_at	G elongation factor, mitochondrial 2	GFM2	6.07537	8.00224	1.92687
41047_at	chromosome 9 open reading frame 16	C9orf16	8.62822	10.5543	1.9261
218280_x_at	histone cluster 2, H2aa3 /// histone cluster 2, H2aa4	HIST2H2AA3 /// HIST2H2AA4	7.76801	9.69081	1.9228
1553972_a_at	cystathionine-beta-synthase	CBS	7.90848	9.83116	1.92269
1555135_at	---	---	4.71713	6.63893	1.9218
228585_at	ectonucleoside triphosphate diphosphohydrolase 1	ENTPD1	6.03254	7.95431	1.92177
239260_at	corin, serine peptidase	CORIN	5.28086	7.20163	1.92076
238674_at	Transcribed locus	---	5.34984	7.26886	1.91902
210869_s_at	melanoma cell adhesion molecule	MCAM	6.57383	8.49276	1.91893
226471_at	gamma-glutamyltransferase-like 3	GGTL3	5.52771	7.44559	1.91788
201563_at	sorbitol dehydrogenase	SORD	9.03386	10.9514	1.91759
204484_at	phosphoinositide-3-kinase, class 2, beta polypeptide	PIK3C2B	7.16683	9.08431	1.91749
220929_at	UDP-N-acetyl-alpha-D-galactosamine:polypeptide N-acetylgalactosaminyltransferase 8 (GalNAc-T8)	GALNT8	5.15443	7.0719	1.91747
204416_x_at	apolipoprotein C-I	APOC1	8.1929	10.1094	1.91652
1569790_at	CDNA clone IMAGE:5297125	---	5.50894	7.42353	1.9146
229784_at	Hypothetical protein MGC16121	MGC16121	7.7394	9.65343	1.91403
210253_at	HIV-1 Tat interactive protein 2, 30kDa	HTATIP2	7.87727	9.79082	1.91355
1552937_s_at	ATR interacting protein	ATRIP	6.04402	7.95756	1.91354
212960_at	TBC1 domain family, member 9 (with GRAM domain)	TBC1D9	7.05184	8.96408	1.91223
210128_s_at	leukotriene B4 receptor	LTB4R	6.53706	8.4492	1.91214
218279_s_at	histone cluster 2, H2aa3	HIST2H2AA3	6.92241	8.83451	1.9121
212924_s_at	LSM4 homolog, U6 small nuclear RNA associated (S. cerevisiae)	LSM4	6.48613	8.39756	1.91143
209235_at	chloride channel 7	CLCN7	8.83529	10.7462	1.91089
213053_at	KIAA0841	KIAA0841	7.65881	9.56886	1.91005
232450_at	hypothetical protein LOC149351	LOC149351	4.71747	6.62674	1.90927
213905_x_at	biglycan	BGN	8.89298	10.8016	1.90859
233398_at	CDNA FLJ12794 fis, clone NT2RP2002041	---	7.35506	9.26341	1.90835
219690_at	transmembrane protein 149	TMEM149	7.3359	9.24318	1.90728
205180_s_at	ADAM metallopeptidase domain 8	ADAM8	7.18754	9.09417	1.90663
232105_at	CDNA FLJ12532 fis, clone NT2RM4000200	---	8.02144	9.92772	1.90629
232084_at	small glutamine-rich tetratricopeptide repeat (TPR)-containing, beta	SGTB	4.99448	6.90042	1.90594
231167_at	Transcribed locus	---	4.90024	6.80525	1.90501
1555274_a_at	selenoprotein I	SELI	7.85538	9.75898	1.9036
1558537_x_at	hypothetical protein FLJ14959	FLJ14959	6.00637	7.90887	1.9025
226777_at	CDNA FLJ31066 fis, clone HSYRA2001153	---	6.49643	8.39857	1.90215
213577_at	squalene epoxidase	SQLE	6.77892	8.6805	1.90158
216222_s_at	myosin X	MYO10	6.80543	8.7063	1.90087
208928_at	P450 (cytochrome) oxidoreductase	POR	6.69505	8.59556	1.9005
206128_at	adrenergic, alpha-2C-, receptor	ADRA2C	8.43527	10.3342	1.89889
217635_s_at	polymerase (DNA directed), gamma	POLG	5.91401	7.81259	1.89858
226485_at	CDNA FLJ37658 fis, clone BRHIP2010593	---	8.23313	10.1317	1.89855
1562752_at	CDNA clone IMAGE:4801412	---	4.57373	6.47106	1.89733
234945_at	family with sequence similarity 54, member A	FAM54A	4.03834	5.93427	1.89593
1562209_at	WD repeat domain 21B	WDR21B	4.43483	6.33021	1.89539
242451_x_at	ribosomal protein S19	RPS19	7.57543	9.47068	1.89525
1555163_at	---	---	4.79027	6.68385	1.89358
206134_at	ADAM-like, decysin 1	ADAMDEC1	6.86271	8.75512	1.89241
231210_at	hypothetical protein LOC283129	LOC283129	5.07168	6.96291	1.89123
224917_at	microRNA 21	MIRN21	9.97189	11.8619	1.88999
204087_s_at	solute carrier family 5 (sodium-dependent vitamin transporter), member 6	SLC5A6	7.71118	9.60044	1.88926
1559026_at	CDNA clone IMAGE:5295490	---	6.78077	8.6695	1.88873
1569690_at	coiled-coil domain containing 36	CCDC36	6.28761	8.1761	1.88848
1569847_at	Cingulin-like 1	CGNL1	5.70719	7.59399	1.8868
234359_at	Clone L48 polyadenylated HERV LTR sequence and flanking cellular sequence, mRNA	---	6.87471	8.76133	1.88662
55093_at	chondroitin sulfate glucuronyltransferase	CSGlcA-T	7.26104	9.14709	1.88605
209197_at	synaptotagmin XI	SYT11	6.89678	8.78267	1.88589
227829_at	glycosyltransferase-like 1B	GYLTL1B	7.78269	9.66787	1.88518
1553013_at	contactin associated protein-like 5	CNTNAP5	5.84539	7.72925	1.88386
234549_at	MRNA; cDNA DKFZp586G1917 (from clone DKFZp586G1917)	---	6.58059	8.46434	1.88375
211425_x_at	synovial sarcoma, X breakpoint 4 /// synovial sarcoma, X breakpoint 4B	SSX4 /// SSX4B	5.9727	7.85635	1.88365
204778_x_at	homeobox B7	HOXB7	6.01057	7.89401	1.88344
218693_at	tetraspanin 15	TSPAN15	5.81082	7.69298	1.88215
239136_at	hCG1818231	hCG_1818231	6.18244	8.06441	1.88197
203921_at	carbohydrate (N-acetylglucosamine-6-O) sulfotransferase 2	CHST2	7.40266	9.28381	1.88115
226132_s_at	mannosidase, endo-alpha-like	MANEAL	6.23045	8.11132	1.88087
214081_at	plexin domain containing 1	PLXDC1	6.18274	8.06276	1.88002
221096_s_at	transmembrane and coiled-coil domains 6	TMCO6	5.10492	6.98348	1.87856
221922_at	G-protein signaling modulator 2 (AGS3-like, C. elegans)	GPSM2	8.18303	10.0615	1.87848
210315_at	synapsin II	SYN2	5.11216	6.99036	1.87819
202409_at	insulin-like growth factor 2 (somatomedin A) /// INS-IGF2	IGF2 /// INS-IGF2	6.70395	8.58038	1.87643
229675_at	MYC induced nuclear antigen	MINA	4.60357	6.47948	1.87591
234137_s_at	CDNA FLJ11960 fis, clone HEMBB1001008	---	6.79752	8.67306	1.87554
207850_at	chemokine (C-X-C motif) ligand 3	CXCL3	6.54242	8.41777	1.87535
236616_at	CDNA FLJ41623 fis, clone CTONG3009227	---	7.18663	9.06092	1.87429
225759_x_at	calmin (calponin-like, transmembrane)	CLMN	6.34661	8.218	1.87139
1557070_at	Homo sapiens, clone IMAGE:3863392, mRNA	---	5.89429	7.76497	1.87068
214522_x_at	histone cluster 1, H3d	HIST1H3D	5.08766	6.95788	1.87022
1553991_s_at	hypothetical protein FLJ20674	FLJ20674	6.3116	8.18118	1.86958
219148_at	PDZ binding kinase	PBK	7.31556	9.18491	1.86936
1560204_at	5'-nucleotidase domain containing 4	NT5DC4	5.4102	7.27913	1.86893
225618_at	Rho GTPase activating protein 27	ARHGAP27	6.89444	8.76318	1.86875
213100_at	Full-length cDNA clone CL0BB018ZE07 of Neuroblastoma of Homo sapiens (human)	---	5.7465	7.61517	1.86867
239801_at	---	---	6.69427	8.5629	1.86863
229396_at	ovo-like 1(Drosophila)	OVOL1	7.10857	8.97671	1.86813
215682_at	proline dehydrogenase (oxidase) 1 pseudogene	LOC440792	4.63853	6.50662	1.86808
1554020_at	bicaudal D homolog 1 (Drosophila)	BICD1	7.52946	9.39715	1.86769
231937_at	CDNA FLJ14200 fis, clone NT2RP3002799	---	6.31402	8.1812	1.86718
1563071_at	CDNA clone IMAGE:5223358	---	6.6692	8.5352	1.866
217080_s_at	homer homolog 2 (Drosophila)	HOMER2	6.29178	8.1568	1.86502
234050_at	T-cell activation GTPase activating protein	TAGAP	5.56719	7.4313	1.8641
219946_x_at	myosin, heavy chain 14	MYH14	6.79822	8.66128	1.86307
1554785_at	coiled-coil domain containing 82	CCDC82	4.06311	5.92528	1.86217
240178_at	---	---	4.41436	6.27614	1.86178
208335_s_at	Duffy blood group, chemokine receptor	DARC	4.84844	6.71013	1.86169
209709_s_at	hyaluronan-mediated motility receptor (RHAMM)	HMMR	6.9365	8.79764	1.86114
226701_at	gap junction protein, alpha 5, 40kDa	GJA5	6.39277	8.25259	1.85982
1567559_s_at	triggering receptor expressed on myeloid cells-like 4 /// triggering receptor expressed on myeloid cells-like 3	TREML3 /// TREML4	5.5068	7.36543	1.85863
243060_at	CDNA clone IMAGE:5299257	---	5.36638	7.22424	1.85785
1554488_at	centrosomal protein 70kDa	CEP70	5.82182	7.67838	1.85656
206136_at	frizzled homolog 5 (Drosophila)	FZD5	5.03904	6.89529	1.85625
235843_at	Diacylglycerol kinase, gamma 90kDa	DGKG	5.92093	7.77653	1.8556
226691_at	KIAA1856 protein	KIAA1856	7.18583	9.04067	1.85484
226121_at	dehydrogenase/reductase (SDR family) member 13	DHRS13	6.90548	8.7603	1.85482
204639_at	adenosine deaminase	ADA	7.69542	9.55004	1.85462
244468_at	PDZ domain containing 1 pseudogene 1	PDZK1P1	5.25372	7.10693	1.85321
201015_s_at	junction plakoglobin	JUP	7.43806	9.28955	1.85149
239697_x_at	chromosome 3 open reading frame 67	C3orf67	6.60155	8.45292	1.85137
214867_at	MRNA; cDNA DKFZp434O151 (from clone DKFZp434O151)	---	6.34922	8.2001	1.85088
220954_s_at	paired immunoglobin-like type 2 receptor beta	PILRB	5.97184	7.82264	1.8508
206364_at	kinesin family member 14	KIF14	6.62146	8.47179	1.85032
230935_at	---	---	6.46426	8.31442	1.85016
1562244_at	Zinc finger protein 578	ZNF578	5.51343	7.3631	1.84967
206643_at	histidine ammonia-lyase	HAL	6.24877	8.09812	1.84935
202589_at	thymidylate synthetase	TYMS	8.63916	10.4871	1.84796
219215_s_at	solute carrier family 39 (zinc transporter), member 4	SLC39A4	8.482	10.3298	1.84785
216470_x_at	protease, serine, 1 (trypsin 1) /// protease, serine, 2 (trypsin 2) /// protease, serine, 3 (mesotrypsin) /// trypsinogen C	PRSS1 /// PRSS2 /// PRSS3 /// TRY6	6.64366	8.49126	1.8476
244042_x_at	Similar to retinoic acid receptor responder (tazarotene induced) 2	LOC651466	5.85186	7.69944	1.84758
224171_at	LSM14B, SCD6 homolog B (S. cerevisiae)	LSM14B	5.40605	7.25346	1.84741
237291_at	hypothetical LOC344405	LOC344405	8.20279	10.0494	1.84661
221258_s_at	kinesin family member 18A	KIF18A	5.72764	7.5722	1.84456
222799_at	WD repeat domain 91	WDR91	6.75002	8.5945	1.84448
204483_at	enolase 3 (beta, muscle)	ENO3	6.59783	8.44228	1.84446
206961_s_at	mediator complex subunit 20	MED20	6.18148	8.02277	1.8413
218782_s_at	ATPase family, AAA domain containing 2	ATAD2	7.33193	9.17182	1.83989
233260_at	CDNA FLJ13528 fis, clone PLACE1006143	---	4.59272	6.43146	1.83874
214804_at	---	---	6.90965	8.7475	1.83785
237182_at	Similar to mitochondrial ribosomal protein L45	LOC653479	5.1542	6.99143	1.83723
201598_s_at	inositol polyphosphate phosphatase-like 1	INPPL1	7.42022	9.25705	1.83683
231311_at	CDNA FLJ11417 fis, clone HEMBA1000960	---	8.11119	9.94788	1.83669
217712_at	Hypothetical protein LOC441528	LOC441528	5.14576	6.98234	1.83658
219990_at	E2F transcription factor 8	E2F8	7.55761	9.39389	1.83628
1557984_s_at	RNA polymerase II associated protein 3	RPAP3	4.5616	6.39749	1.83589
213553_x_at	apolipoprotein C-I	APOC1	8.86754	10.7033	1.83571
204328_at	transmembrane channel-like 6	TMC6	7.36522	9.20052	1.8353
218567_x_at	dipeptidyl-peptidase 3	DPP3	8.79384	10.6276	1.83371
230608_at	chromosome 1 open reading frame 182	C1orf182	6.26244	8.09578	1.83334
234243_at	brix domain containing 5	BXDC5	5.82463	7.65689	1.83226
40093_at	basal cell adhesion molecule (Lutheran blood group)	BCAM	9.52081	11.353	1.83219
214905_at	hypothetical protein LOC145899	LOC145899	4.40714	6.23915	1.83201
203946_s_at	arginase, type II	ARG2	5.06446	6.896	1.83154
207810_at	coagulation factor XIII, B polypeptide	F13B	5.27529	7.10679	1.83149
209635_at	adaptor-related protein complex 1, sigma 1 subunit	AP1S1	8.61916	10.4506	1.83139
243475_at	Cas-Br-M (murine) ecotropic retroviral transforming sequence	CBL	6.64659	8.47785	1.83126
215585_at	KIAA0174	KIAA0174	5.54389	7.37472	1.83083
207452_s_at	contactin 5	CNTN5	4.41307	6.24195	1.82888
231804_at	relaxin/insulin-like family peptide receptor 1	RXFP1	5.84393	7.672	1.82807
201438_at	collagen, type VI, alpha 3	COL6A3	9.72483	11.552	1.82717
226839_at	TR4 orphan receptor associated protein TRA16	TRA16	7.91389	9.74065	1.82677
220035_at	nucleoporin 210kDa	NUP210	6.43998	8.2657	1.82572
227999_at	PWWP domain containing 2B	PWWP2B	7.93733	9.76202	1.82469
207069_s_at	SMAD family member 6	SMAD6	9.31938	11.1439	1.8245
1567288_at	olfactory receptor, family 5, subfamily K, member 1	OR5K1	5.05227	6.87557	1.8233
224774_s_at	neuron navigator 1	NAV1	6.03246	7.85483	1.82237
217733_s_at	thymosin, beta 10	TMSB10	12.9849	14.8071	1.82227
1553533_at	junctophilin 1	JPH1	5.9646	7.78644	1.82184
202961_s_at	ATP synthase, H+ transporting, mitochondrial F0 complex, subunit F2	ATP5J2	10.4128	12.2339	1.8211
222896_at	transmembrane protein 38A	TMEM38A	6.6505	8.47076	1.82026
219416_at	scavenger receptor class A, member 3	SCARA3	7.00951	8.82963	1.82012
227753_at	transmembrane protein 139	TMEM139	8.52643	10.3461	1.81965
242346_x_at	---	---	7.85463	9.67354	1.81891
214609_at	paired-like homeobox 2a	PHOX2A	6.02371	7.84237	1.81866
241272_at	Transcribed locus	---	6.38754	8.20555	1.81802
228153_at	ring finger 144B	RNF144B	10.8035	12.6199	1.8164
227042_at	LOC150223 protein	LOC150223	7.28823	9.10439	1.81616
204397_at	echinoderm microtubule associated protein like 2	EML2	6.31026	8.12589	1.81564
1556019_at	hypothetical protein LOC144874	LOC144874	4.71184	6.52705	1.81522
1557669_at	CDNA FLJ35343 fis, clone PROST2015932	---	5.21348	7.02828	1.8148
200770_s_at	laminin, gamma 1 (formerly LAMB2)	LAMC1	9.08171	10.8955	1.81379
244140_at	Transcribed locus	---	4.70747	6.52113	1.81366
215601_at	CDNA FLJ13833 fis, clone THYRO1000676	---	4.86224	6.67504	1.8128
215189_at	keratin 86	KRT86	6.99597	8.80849	1.81251
211695_x_at	mucin 1, cell surface associated	MUC1	5.66576	7.47817	1.81242
213757_at	Transcribed locus, weakly similar to XP_001478155.1 PREDICTED: hypothetical protein [Mus musculus]	---	10.5059	12.3177	1.81177
203454_s_at	ATX1 antioxidant protein 1 homolog (yeast)	ATOX1	7.56785	9.37917	1.81133
231485_at	CDNA clone IMAGE:4829245	---	6.39273	8.20344	1.81071
226649_at	pantothenate kinase 1	PANK1	8.37363	10.1797	1.80609
230245_s_at	hypothetical protein LOC283663	LOC283663	7.19558	9.00157	1.80599
226017_at	CKLF-like MARVEL transmembrane domain containing 7	CMTM7	9.49223	11.2981	1.80588
223833_at	WD repeat domain 55	WDR55	7.66241	9.46817	1.80576
237756_at	Kelch-like 23 (Drosophila)	KLHL23	5.76555	7.57081	1.80525
235681_at	CDNA clone IMAGE:4819084	---	6.4855	8.28989	1.80439
224185_at	CDNA FLJ39726 fis, clone SMINT2015306	---	9.17004	10.9741	1.80403
232201_at	naked cuticle homolog 2 (Drosophila)	NKD2	6.98923	8.79288	1.80365
201521_s_at	nuclear cap binding protein subunit 2, 20kDa	NCBP2	8.20393	10.007	1.80308
226068_at	Spleen tyrosine kinase	SYK	8.66863	10.4713	1.80271
224839_s_at	glutamic pyruvate transaminase (alanine aminotransferase) 2	GPT2	8.29291	10.0945	1.80154
213268_at	calmodulin binding transcription activator 1	CAMTA1	6.14397	7.94329	1.79931
232950_s_at	phosphatidylinositol transfer protein, membrane-associated 2	PITPNM2	6.77789	8.57592	1.79803
211805_s_at	solute carrier family 8 (sodium/calcium exchanger), member 1	SLC8A1	5.61562	7.41292	1.7973
1560503_a_at	Homo sapiens, clone IMAGE:3863392, mRNA	---	4.9626	6.75925	1.79666
222342_at	---	---	7.13842	8.93371	1.79529
228923_at	S100 calcium binding protein A6	S100A6	6.21192	8.00702	1.7951
211996_s_at	KIAA0220-like protein /// hypothetical gene LOC283846 /// hypothetical protein LOC440345 /// nuclear pore complex interacting protein pseudogene /// similar to Protein KIAA0220	DKFZp547E087 /// LOC23117 /// LOC440345 /// LOC440353 /// LOC613037 /// LOC728888	11.8236	13.6182	1.79468
215657_at	Solute carrier family 26, member 3	SLC26A3	5.341	7.13457	1.79357
226403_at	transmembrane channel-like 4	TMC4	8.67747	10.4696	1.79214
204608_at	argininosuccinate lyase	ASL	7.12083	8.91182	1.79099
239782_at	Transcribed locus	---	6.05658	7.8474	1.79082
234566_at	MRNA; cDNA DKFZp761E11121 (from clone DKFZp761E11121)	---	5.18288	6.97233	1.78945
215056_at	Clone 23695 mRNA sequence	---	6.49663	8.2859	1.78926
212514_x_at	DEAD (Asp-Glu-Ala-Asp) box polypeptide 3, X-linked	DDX3X	8.74995	10.5392	1.78924
212142_at	minichromosome maintenance complex component 4	MCM4	6.32468	8.11357	1.7889
1556895_a_at	5'-nucleotidase domain containing 2	NT5DC2	4.93922	6.72806	1.78884
240084_at	chromobox homolog 2 (Pc class homolog, Drosophila)	CBX2	7.52823	9.31642	1.78819
208982_at	platelet/endothelial cell adhesion molecule (CD31 antigen)	PECAM1	9.69329	11.4805	1.78725
210718_s_at	ADP-ribosylation factor-like 17 pseudogene 1	ARL17P1	6.9105	8.69775	1.78725
209170_s_at	glycoprotein M6B	GPM6B	7.76982	9.55653	1.78671
239834_at	Full length insert cDNA clone YR23D07	---	8.08024	9.8669	1.78666
207306_at	transcription factor 15 (basic helix-loop-helix)	TCF15	5.9476	7.73424	1.78664
216938_x_at	dopamine receptor D2	DRD2	6.53019	8.31649	1.7863
1553619_a_at	tripartite motif-containing 43 /// similar to bloodthirsty /// similar to tripartite motif protein 17	LOC643445 /// LOC653192 /// TRIM43	5.65991	7.44568	1.78577
222640_at	DNA (cytosine-5-)-methyltransferase 3 alpha	DNMT3A	9.69038	11.4753	1.78497
238573_at	Transcribed locus	---	7.13389	8.91886	1.78496
208050_s_at	caspase 2, apoptosis-related cysteine peptidase (neural precursor cell expressed, developmentally down-regulated 2)	CASP2	6.18838	7.97328	1.7849
228205_at	transketolase (Wernicke-Korsakoff syndrome)	TKT	5.702	7.48264	1.78063
1558552_s_at	chromosome 3 open reading frame 55	C3orf55	6.19135	7.97101	1.77966
230527_at	Transcribed locus	---	6.78915	8.56859	1.77944
214041_x_at	Ribosomal protein L37a	RPL37A	8.82312	10.6023	1.77917
222251_s_at	glucocorticoid modulatory element binding protein 2	GMEB2	8.57693	10.3561	1.77915
238717_at	Hypothetical protein LOC729137	LOC729137	8.34203	10.1211	1.77912
243489_at	Transcribed locus	---	6.37759	8.15596	1.77837
202936_s_at	SRY (sex determining region Y)-box 9 (campomelic dysplasia, autosomal sex-reversal)	SOX9	7.60076	9.37742	1.77666
236505_at	Nucleoporin 62kDa	NUP62	4.5384	6.31477	1.77637
242843_at	Brevican	BCAN	7.06326	8.83838	1.77512
225949_at	nuclear receptor binding protein 2	NRBP2	9.76524	11.5364	1.77117
228176_at	endothelial differentiation, sphingolipid G-protein-coupled receptor, 3	EDG3	7.98339	9.75447	1.77109
206313_at	major histocompatibility complex, class II, DO alpha	HLA-DOA	6.63607	8.40686	1.77079
231406_at	MRNA; cDNA DKFZp667G1412 (from clone DKFZp667G1412)	---	8.4488	10.2195	1.77072
240250_at	Transcribed locus	---	5.29813	7.0687	1.77056
1552362_a_at	liver expressed antimicrobial peptide 2	LEAP2	7.65663	9.42701	1.77037
209714_s_at	cyclin-dependent kinase inhibitor 3 (CDK2-associated dual specificity phosphatase)	CDKN3	7.71612	9.48643	1.77031
1560327_at	CDNA clone IMAGE:5273088	---	7.97514	9.74536	1.77022
1568894_at	CDNA clone IMAGE:4827547	---	5.62384	7.39373	1.76989
203931_s_at	mitochondrial ribosomal protein L12	MRPL12	6.89315	8.66259	1.76944
211740_at	islet cell autoantigen 1, 69kDa	ICA1	5.94206	7.71076	1.76869
205567_at	carbohydrate (keratan sulfate Gal-6) sulfotransferase 1	CHST1	7.10827	8.8765	1.76823
232733_s_at	collagen, type XX, alpha 1	COL20A1	6.64227	8.41028	1.76801
233116_at	CDNA FLJ25090 fis, clone CBL08887	---	7.39074	9.15859	1.76786
223185_s_at	basic helix-loop-helix domain containing, class B, 3	BHLHB3	9.20295	10.9707	1.76771
204994_at	myxovirus (influenza virus) resistance 2 (mouse)	MX2	8.92686	10.6942	1.76739
201587_s_at	interleukin-1 receptor-associated kinase 1	IRAK1	12.2474	14.0145	1.76713
229198_at	ubiquitin specific peptidase 35	USP35	7.634	9.39958	1.76558
242917_at	RasGEF domain family, member 1A	RASGEF1A	4.42185	6.18598	1.76413
244559_at	Transcribed locus	---	7.35086	9.11491	1.76405
230018_at	dipeptidyl-peptidase 9	DPP9	8.40198	10.1652	1.76321
1555808_a_at	exonuclease 3'-5' domain-like 2	EXDL2	5.57082	7.33283	1.76201
232772_at	hypothetical protein LOC221272	LOC221272	6.10462	7.86574	1.76112
219828_at	chromosome 9 open reading frame 86	C9orf86	7.61647	9.37723	1.76077
209556_at	neurochondrin	NCDN	6.31132	8.07134	1.76002
232609_at	crumbs homolog 3 (Drosophila)	CRB3	7.13439	8.89431	1.75992
213869_x_at	Thy-1 cell surface antigen	THY1	8.71339	10.4716	1.75822
214710_s_at	cyclin B1	CCNB1	8.80457	10.5626	1.75805
238075_at	Transcribed locus	---	7.1793	8.93709	1.75779
218154_at	gasdermin domain containing 1	GSDMDC1	7.57925	9.33693	1.75767
210180_s_at	splicing factor, arginine/serine-rich 10 (transformer 2 homolog, Drosophila)	SFRS10	6.79378	8.55118	1.7574
220782_x_at	kallikrein-related peptidase 12	KLK12	6.09561	7.852	1.75639
1560762_at	hypothetical protein LOC285972	LOC285972	4.21727	5.97329	1.75602
229752_at	IKAROS family zinc finger 4 (Eos)	IKZF4	6.6349	8.39071	1.75581
237270_at	Transcribed locus, strongly similar to XP_530670.1 PREDICTED: hypothetical protein XP_530670 [Pan troglodytes]	---	6.60394	8.3587	1.75476
225616_at	SPRY domain containing 4	SPRYD4	7.78894	9.54187	1.75293
228361_at	E2F transcription factor 2	E2F2	7.10906	8.86177	1.7527
204495_s_at	chromosome 15 open reading frame 39	C15orf39	7.00387	8.75633	1.75246
203817_at	guanylate cyclase 1, soluble, beta 3	GUCY1B3	8.79676	10.5485	1.75171
208850_s_at	Thy-1 cell surface antigen	THY1	7.7931	9.544	1.75091
222764_at	asparaginase like 1	ASRGL1	9.02961	10.7795	1.74994
221967_at	neurexophilin 4	NXPH4	6.38483	8.13312	1.74829
235891_at	---	---	6.00017	7.74844	1.74827
211778_s_at	ovo-like 2 (Drosophila)	OVOL2	8.41138	10.1592	1.74785
205673_s_at	ankyrin repeat and SOCS box-containing 9	ASB9	6.84705	8.59376	1.74671
223759_s_at	germ cell associated 2 (haspin)	GSG2	6.22847	7.97438	1.74591
210026_s_at	caspase recruitment domain family, member 10	CARD10	9.41835	11.1642	1.74589
208129_x_at	runt-related transcription factor 1 (acute myeloid leukemia 1; aml1 oncogene)	RUNX1	7.84747	9.59287	1.74541
209169_at	glycoprotein M6B	GPM6B	7.07361	8.81901	1.7454
202107_s_at	minichromosome maintenance complex component 2	MCM2	8.80767	10.5518	1.74408
213370_s_at	Scm-like with four mbt domains 1	SFMBT1	8.42586	10.1694	1.74351
242410_s_at	calcium channel, voltage-dependent, R type, alpha 1E subunit	CACNA1E	5.00187	6.74521	1.74334
235314_at	ribosomal protein L32 pseudogene 3	RPL32P3	7.71264	9.45397	1.74133
205661_s_at	FAD1 flavin adenine dinucleotide synthetase homolog (S. cerevisiae)	FLAD1	6.55628	8.29724	1.74096
212809_at	nuclear factor of activated T-cells, cytoplasmic, calcineurin-dependent 2 interacting protein	NFATC2IP	8.86525	10.6062	1.74092
1565661_x_at	Fucosyltransferase 6 (alpha (1,3) fucosyltransferase)	FUT6	6.26039	8.00123	1.74084
239976_at	Acyl-Coenzyme A dehydrogenase family, member 9	ACAD9	6.69484	8.43438	1.73954
209806_at	histone cluster 1, H2bk	HIST1H2BK	11.4475	13.1857	1.7382
223165_s_at	inositol hexaphosphate kinase 2	IHPK2	7.94666	9.68396	1.73731
201976_s_at	myosin X	MYO10	9.31059	11.0466	1.73602
1555758_a_at	cyclin-dependent kinase inhibitor 3 (CDK2-associated dual specificity phosphatase)	CDKN3	6.29631	8.03207	1.73576
220892_s_at	phosphoserine aminotransferase 1	PSAT1	6.48522	8.22054	1.73532
225700_at	glucocorticoid induced transcript 1	GLCCI1	5.05524	6.78997	1.73473
235899_at	carbonic anhydrase XIII	CA13	5.76013	7.49417	1.73404
223991_s_at	UDP-N-acetyl-alpha-D-galactosamine:polypeptide N-acetylgalactosaminyltransferase 2 (GalNAc-T2)	GALNT2	8.27845	10.0119	1.73348
228230_at	peroxisomal proliferator-activated receptor A interacting complex 285	PRIC285	7.87103	9.60445	1.73342
217156_at	---	---	5.83254	7.56547	1.73293
1566934_at	TYRO3P protein tyrosine kinase pseudogene	TYRO3P	4.51213	6.24413	1.73201
227779_at	Transcribed locus, strongly similar to XP_949170.1 PREDICTED: hypothetical protein [Homo sapiens]	---	6.14713	7.87904	1.7319
239128_at	Transcribed locus	---	7.53398	9.26525	1.73127
237675_at	MRNA; cDNA DKFZp781P02163 (from clone DKFZp781P02163)	---	4.47932	6.21046	1.73114
1569772_x_at	CDNA clone IMAGE:4824424	---	4.51593	6.24705	1.73112
229099_at	hypothetical protein LOC790955	LOC790955	9.50034	11.2314	1.73107
240834_at	family with sequence similarity 105, member B	FAM105B	5.7685	7.49849	1.73
213779_at	EMI domain containing 1	EMID1	7.6543	9.38395	1.72965
222302_at	---	---	7.54447	9.2739	1.72943
221827_at	RanBP-type and C3HC4-type zinc finger containing 1	RBCK1	11.8403	13.5687	1.72833
214228_x_at	tumor necrosis factor receptor superfamily, member 4	TNFRSF4	6.18973	7.91783	1.7281
1558855_at	FERM, RhoGEF and pleckstrin domain protein 2	FARP2	6.3133	8.04015	1.72686
222036_s_at	minichromosome maintenance complex component 4	MCM4	9.06765	10.7938	1.72617
243368_at	Transcribed locus	---	5.59558	7.32059	1.72501
1568902_at	CDNA clone IMAGE:4914456, with apparent retained intron	---	5.07761	6.80251	1.7249
215219_at	dopey family member 2	DOPEY2	6.46141	8.18563	1.72422
210313_at	leukocyte immunoglobulin-like receptor, subfamily A (with TM domain), member 4	LILRA4	7.83986	9.56371	1.72386
233110_s_at	BCL2-like 12 (proline rich)	BCL2L12	7.11076	8.83438	1.72363
1552682_a_at	cancer susceptibility candidate 5	CASC5	6.09215	7.81567	1.72351
214105_at	suppressor of cytokine signaling 3	SOCS3	5.08204	6.80544	1.7234
216519_s_at	proline synthetase co-transcribed homolog (bacterial)	PROSC	4.60318	6.32565	1.72247
201189_s_at	inositol 1,4,5-triphosphate receptor, type 3	ITPR3	8.20706	9.92932	1.72226
241466_at	Transcribed locus	---	7.14317	8.86497	1.7218
1559470_at	D21S2088E	D21S2088E	3.60804	5.32964	1.7216
229098_s_at	Chromosome 5 open reading frame 24	C5orf24	5.68178	7.40222	1.72044
227646_at	CDNA FLJ39389 fis, clone PLACE6003621	---	7.49728	9.21743	1.72015
1554659_at	NIMA (never in mitosis gene a)-related kinase 4	NEK4	6.06134	7.78105	1.71971
237203_at	Homo sapiens, clone IMAGE:4214313, mRNA	---	4.80374	6.52323	1.71949
227528_s_at	myeloid/lymphoid or mixed-lineage leukemia 2	MLL2	8.48684	10.206	1.71914
202875_s_at	pre-B-cell leukemia homeobox 2	PBX2	7.52791	9.24526	1.71735
202479_s_at	tribbles homolog 2 (Drosophila)	TRIB2	6.88145	8.59744	1.71599
218469_at	gremlin 1, cysteine knot superfamily, homolog (Xenopus laevis)	GREM1	5.86122	7.57715	1.71593
234464_s_at	essential meiotic endonuclease 1 homolog 1 (S. pombe)	EME1	9.39884	11.1141	1.71522
203317_at	pleckstrin and Sec7 domain containing 4	PSD4	6.87742	8.59045	1.71302
202134_s_at	WW domain containing transcription regulator 1	WWTR1	6.86477	8.57762	1.71285
200787_s_at	phosphoprotein enriched in astrocytes 15	PEA15	6.37802	8.09061	1.71259
213280_at	GTPase activating Rap/RanGAP domain-like 4	GARNL4	8.61952	10.3319	1.71236
202489_s_at	FXYD domain containing ion transport regulator 3	FXYD3	8.12839	9.84035	1.71196
1566735_at	HCG2036596	hCG_2036596	5.60375	7.31554	1.71179
242094_at	Full length insert cDNA clone YR40C10	---	5.3491	7.06077	1.71166
218829_s_at	chromodomain helicase DNA binding protein 7	CHD7	7.61731	9.32846	1.71115
202968_s_at	dual-specificity tyrosine-(Y)-phosphorylation regulated kinase 2	DYRK2	7.73391	9.44496	1.71105
221538_s_at	plexin A1	PLXNA1	8.69741	10.4084	1.71095
214589_at	fibroblast growth factor 12	FGF12	4.38903	6.09661	1.70758
223999_at	peptidylprolyl isomerase (cyclophilin)-like 2	PPIL2	5.5244	7.2318	1.70741
233644_at	katanin p60 subunit A-like 2	KATNAL2	5.82183	7.52766	1.70582
200832_s_at	stearoyl-CoA desaturase (delta-9-desaturase)	SCD	9.21062	10.9159	1.70532
226792_s_at	kinesin family member C2	KIFC2	8.45508	10.1601	1.705
233588_x_at	prefoldin subunit 6	PFDN6	7.7816	9.48634	1.70474
220449_at	hypothetical protein MGC5566	MGC5566	6.26098	7.96572	1.70474
1553641_a_at	testis specific, 13	TSGA13	5.04643	6.7498	1.70337
237320_at	family with sequence similarity 71, member F2	FAM71F2	4.64217	6.34458	1.70241
238371_s_at	Transcribed locus	---	4.9811	6.68332	1.70223
214373_at	CDNA clone IMAGE:3613219	---	9.54364	11.2458	1.70219
232514_at	kinesin family member 27	KIF27	3.55921	5.261	1.70179
219567_s_at	chromosome 1 open reading frame 176	C1orf176	5.1257	6.82739	1.70169
203347_s_at	metal response element binding transcription factor 2	MTF2	7.63978	9.34082	1.70104
229032_at	WSC domain containing 2	WSCD2	6.43849	8.13891	1.70042
38918_at	SRY (sex determining region Y)-box 13	SOX13	6.22401	7.9241	1.70008
205593_s_at	phosphodiesterase 9A	PDE9A	5.30431	7.00302	1.69871
1560258_a_at	Homo sapiens, clone IMAGE:5590287, mRNA	---	6.87036	8.56903	1.69867
1557521_a_at	CDNA clone IMAGE:5311184	---	7.28404	8.98192	1.69788
224598_at	mannosyl (alpha-1,3-)-glycoprotein beta-1,4-N-acetylglucosaminyltransferase, isozyme B	MGAT4B	10.6454	12.3429	1.69749
219454_at	EGF-like-domain, multiple 6	EGFL6	10.2499	11.947	1.6971
209011_at	triple functional domain (PTPRF interacting)	TRIO	6.01409	7.7101	1.69601
208369_s_at	glutaryl-Coenzyme A dehydrogenase	GCDH	6.59061	8.28644	1.69583
233058_at	CDNA FLJ20046 fis, clone COL00573	---	6.99808	8.69369	1.69562
230950_at	Transcribed locus	---	5.77944	7.47485	1.69541
208433_s_at	low density lipoprotein receptor-related protein 8, apolipoprotein e receptor	LRP8	6.86708	8.5619	1.69482
217809_at	basic leucine zipper and W2 domains 2	BZW2	10.4577	12.1522	1.69451
217225_x_at	NODAL modulator 2	NOMO2	11.2902	12.9843	1.6941
1557615_a_at	Slit homolog 1 (Drosophila)	SLIT1	5.63528	7.32914	1.69386
233562_at	hypothetical protein MGC16291	MGC16291	6.32557	8.01763	1.69206
219513_s_at	SH2 domain containing 3A	SH2D3A	6.16651	7.8582	1.69169
1557893_a_at	CDNA clone IMAGE:5266893	---	4.91856	6.61008	1.69152
201037_at	phosphofructokinase, platelet	PFKP	8.46949	10.1599	1.69037
1560944_at	hypothetical FLJ40434	FLJ40434	4.88042	6.57042	1.69
209241_x_at	misshapen-like kinase 1 (zebrafish)	MINK1	6.29377	7.98314	1.68938
1557914_s_at	CDNA FLJ13785 fis, clone PLACE4000612	---	6.24942	7.93798	1.68856
202998_s_at	lysyl oxidase-like 2	LOXL2	7.7868	9.47452	1.68772
226988_s_at	myosin, heavy chain 14	MYH14	6.55156	8.23921	1.68765
238336_s_at	DnaJ (Hsp40) homolog, subfamily C, member 21	DNAJC21	5.8635	7.55066	1.68716
226234_at	CDNA FLJ33772 fis, clone BRSSN2000175	---	6.74142	8.42765	1.68623
226828_s_at	hairy/enhancer-of-split related with YRPW motif-like	HEYL	7.11305	8.79921	1.68616
230782_at	similar to Sorbitol dehydrogenase (L-iditol 2-dehydrogenase)	LOC653381	6.25702	7.94254	1.68552
203168_at	cAMP responsive element binding protein-like 1	CREBL1	7.84803	9.53274	1.68471
238705_at	Transcribed locus	---	5.15287	6.83562	1.68275
239532_at	Transcribed locus	---	7.40553	9.08729	1.68176
244195_at	Transcribed locus	---	4.06228	5.74395	1.68167
213007_at	Fanconi anemia, complementation group I	FANCI	8.50752	10.1892	1.68165
235317_at	hypothetical protein LOC284454	LOC284454	7.51959	9.20111	1.68152
204768_s_at	flap structure-specific endonuclease 1	FEN1	5.75956	7.44042	1.68086
1553984_s_at	deoxythymidylate kinase (thymidylate kinase) /// similar to deoxythymidylate kinase (thymidylate kinase)	DTYMK /// LOC727761	9.52601	11.2068	1.68083
228281_at	chromosome 11 open reading frame 82	C11orf82	6.53306	8.21353	1.68047
1553166_at	cadherin-like 24	CDH24	5.57628	7.25634	1.68006
242883_at	otospiralin	OTOS	5.3742	7.05426	1.68006
1294_at	ubiquitin-like modifier activating enzyme 7	UBA7	7.73762	9.41765	1.68003
209110_s_at	ral guanine nucleotide dissociation stimulator-like 2	RGL2	10.0533	11.7333	1.68002
226461_at	homeobox B9	HOXB9	7.01662	8.69598	1.67935
1563030_at	Homo sapiens, clone IMAGE:3844353, mRNA	---	7.93535	9.61426	1.67891
211340_s_at	melanoma cell adhesion molecule	MCAM	8.49391	10.1716	1.67771
229909_at	beta-1,4-N-acetyl-galactosaminyl transferase 3	B4GALNT3	6.53072	8.20747	1.67675
243376_at	TRAF family member-associated NFKB activator	TANK	6.17873	7.85535	1.67662
227919_at	urothelial cancer associated 1	UCA1	7.8973	9.57362	1.67632
229857_s_at	Hypothetical protein LOC644246	LOC644246	6.11838	7.79447	1.67609
208241_at	neuregulin 1	NRG1	6.04362	7.71928	1.67566
203325_s_at	collagen, type V, alpha 1	COL5A1	8.24341	9.91877	1.67536
220668_s_at	DNA (cytosine-5-)-methyltransferase 3 beta	DNMT3B	8.35992	10.0348	1.6749
243607_at	Transcribed locus	---	5.00612	6.68004	1.67392
239395_at	hypothetical protein LOC285620	LOC285620	5.65249	7.32601	1.67352
218857_s_at	asparaginase like 1	ASRGL1	9.14415	10.817	1.6728
239586_at	family with sequence similarity 83, member A	FAM83A	7.47083	9.14171	1.67087
224609_at	solute carrier family 44, member 2	SLC44A2	8.69256	10.3632	1.67065
241433_at	REST corepressor 3	RCOR3	6.44746	8.11775	1.6703
1554303_at	histamine N-methyltransferase	HNMT	5.80827	7.47853	1.67027
55872_at	zinc finger protein 512B	ZNF512B	7.48309	9.1529	1.6698
237544_at	Transcribed locus	---	6.00623	7.67593	1.66969
220300_at	regulator of G-protein signaling 3	RGS3	6.36738	8.03672	1.66933
226506_at	thrombospondin, type I, domain containing 4	THSD4	8.9019	10.571	1.66913
1569560_at	HIR histone cell cycle regulation defective homolog A (S. cerevisiae)	HIRA	5.14022	6.80935	1.66913
230787_at	Transcribed locus, strongly similar to XP_001166561.1 PREDICTED: hypothetical protein [Pan troglodytes]	---	6.25768	7.92625	1.66857
59433_at	hypothetical protein LOC729137	LOC729137	9.11743	10.7846	1.66713
227972_at	torsin family 2, member A	TOR2A	5.85366	7.52011	1.66645
234839_at	MRNA; cDNA DKFZp564I103 (from clone DKFZp564I103)	---	5.33918	7.00515	1.66596
201714_at	tubulin, gamma 1	TUBG1	7.02794	8.69307	1.66513
206987_x_at	fibroblast growth factor 18	FGF18	7.52107	9.18546	1.66439
219389_at	sushi domain containing 4	SUSD4	6.97594	8.63972	1.66378
51158_at	hypothetical gene supported by AK075564; BC060873	LOC400451	7.71602	9.37976	1.66374
232977_x_at	myosin, heavy chain 14	MYH14	6.89352	8.55653	1.66301
1569603_at	Homo sapiens, clone IMAGE:4717799, mRNA	---	5.91291	7.57493	1.66202
243710_at	---	---	6.80891	8.47082	1.66191
216288_at	cysteinyl leukotriene receptor 1	CYSLTR1	5.70433	7.36572	1.66139
219677_at	splA/ryanodine receptor domain and SOCS box containing 1	SPSB1	8.09259	9.75359	1.661
224972_at	chromosome 20 open reading frame 52	C20orf52	10.0647	11.7256	1.66094
230271_at	one cut homeobox 2	ONECUT2	5.24089	6.90166	1.66077
225775_at	tetraspanin 33	TSPAN33	6.75629	8.41697	1.66069
1555155_at	myeloid/lymphoid or mixed-lineage leukemia (trithorax homolog, Drosophila); translocated to, 6	MLLT6	6.41173	8.07241	1.66068
216931_at	(clone Z146) retinal mRNA, 3' end and repeat region	---	4.93813	6.59862	1.66049
213622_at	collagen, type IX, alpha 2	COL9A2	7.72932	9.38928	1.65995
202809_s_at	integrator complex subunit 3	INTS3	7.86756	9.52666	1.6591
219202_at	rhomboid 5 homolog 2 (Drosophila)	RHBDF2	8.16857	9.82739	1.65883
242808_at	Transcribed locus, strongly similar to XP_951024.1 PREDICTED: similar to ribosomal protein L31 isoform 2 [Homo sapiens]	---	8.22163	9.87953	1.65791
211402_x_at	nuclear receptor subfamily 6, group A, member 1	NR6A1	5.74073	7.39689	1.65616
222622_at	hypothetical protein LOC283871	LOC283871	6.46207	8.11795	1.65589
1557194_a_at	Full length insert cDNA clone YZ18F07	---	7.03587	8.69099	1.65512
236815_at	Transcribed locus	---	5.59034	7.24497	1.65463
1562257_x_at	NLR family, pyrin domain containing 1	NLRP1	6.00442	7.65868	1.65426
225834_at	gastric cancer up-regulated-2 /// family with sequence similarity 72, member B /// family with sequence similarity 72, member A	FAM72A /// FAM72B /// GCUD2	7.80249	9.45629	1.6538
235884_at	Transcribed locus	---	4.96677	6.6204	1.65363
209204_at	LIM domain only 4	LMO4	7.32203	8.97536	1.65333
241581_at	Transcribed locus	---	6.98543	8.63869	1.65326
244237_at	FLJ90680 protein	FLJ90680	7.10831	8.76086	1.65255
1559344_at	CDNA clone IMAGE:5268616	---	5.73158	7.38406	1.65248
228997_at	tRNA selenocysteine associated protein 1	TRSPAP1	7.76648	9.41882	1.65234
229086_at	chromosome 1 open reading frame 213	C1orf213	8.85483	10.5071	1.65229
1553690_at	shugoshin-like 1 (S. pombe)	SGOL1	6.99136	8.64334	1.65198
204510_at	cell division cycle 7 homolog (S. cerevisiae)	CDC7	9.50879	11.1604	1.65163
213705_at	CDNA FLJ30007 fis, clone 3NB692000012	---	9.60106	11.2526	1.65153
228358_at	SRY (sex determining region Y)-box 12	SOX12	7.43071	9.08205	1.65134
1562590_at	protogenin homolog (Gallus gallus)	PRTG	6.28904	7.9401	1.65106
202721_s_at	glutamine-fructose-6-phosphate transaminase 1	GFPT1	6.91499	8.56576	1.65077
232047_at	---	---	6.66583	8.31635	1.65052
201818_at	lysophosphatidylcholine acyltransferase 1	LPCAT1	6.61425	8.26401	1.64976
212801_at	citron (rho-interacting, serine/threonine kinase 21)	CIT	6.81513	8.46475	1.64962
230438_at	T-box 15	TBX15	5.31161	6.95839	1.64678
208658_at	protein disulfide isomerase family A, member 4	PDIA4	9.20414	10.8499	1.64575
229452_at	transmembrane protein 88	TMEM88	6.39534	8.04056	1.64522
214463_x_at	histone cluster 1, H4k /// histone cluster 1, H4j	HIST1H4J /// HIST1H4K	7.69502	9.33983	1.64481
211697_x_at	partner of NOB1 homolog (S. cerevisiae)	PNO1	7.39591	9.03911	1.64319
1561749_at	Full length insert cDNA clone ZD97H10	---	7.08986	8.73294	1.64308
212560_at	chromosome 11 open reading frame 32	C11orf32	10.8201	12.4623	1.6422
226245_at	potassium channel tetramerisation domain containing 1	KCTD1	9.97984	11.6216	1.64176
237893_at	Transcribed locus	---	5.968	7.60693	1.63893
201079_at	synaptogyrin 2	SYNGR2	7.10622	8.74473	1.63851
214255_at	ATPase, class V, type 10A	ATP10A	8.78654	10.4234	1.63685
1559701_s_at	N-deacetylase/N-sulfotransferase (heparan glucosaminyl) 2	NDST2	4.37861	6.01487	1.63626
206124_s_at	lethal giant larvae homolog 1 (Drosophila)	LLGL1	6.19239	7.82637	1.63398
212789_at	non-SMC condensin II complex, subunit D3	NCAPD3	7.85215	9.48507	1.63292
207143_at	cyclin-dependent kinase 6	CDK6	6.02834	7.66008	1.63174
227894_at	WD repeat domain 90	WDR90	9.41584	11.047	1.63116
1559003_a_at	hypothetical protein LOC126661	LOC126661	6.76982	8.39894	1.62912
238333_s_at	Shadow of prion protein homolog (zebrafish)	SPRN	7.76034	9.38881	1.62847
229003_x_at	Family with sequence similarity 69, member B	FAM69B	6.89913	8.52734	1.6282
244550_at	---	---	6.83359	8.46103	1.62743
214868_at	piwi-like 1 (Drosophila)	PIWIL1	6.11635	7.74298	1.62663
237736_at	Transcribed locus	---	5.1509	6.77668	1.62578
1562026_at	WNK lysine deficient protein kinase 2	WNK2	6.98844	8.6123	1.62386
1554719_at	NADH dehydrogenase (ubiquinone) 1 alpha subcomplex, 10, 42kDa	NDUFA10	6.6838	8.30716	1.62336
237952_at	---	---	6.17154	7.79363	1.62209
236172_at	Leukotriene B4 receptor	LTB4R	7.01044	8.63235	1.6219
209646_x_at	aldehyde dehydrogenase 1 family, member B1	ALDH1B1	6.63328	8.25517	1.62189
216219_at	aquaporin 6, kidney specific	AQP6	6.61319	8.235	1.62181
230025_at	gap junction protein, delta 3, 31.9kDa	GJD3	6.39921	8.02033	1.62112
238451_at	membrane protein, palmitoylated 7 (MAGUK p55 subfamily member 7)	MPP7	4.71184	6.33233	1.62049
205104_at	syntaphilin	SNPH	7.02813	8.64525	1.61712
206822_s_at	l(3)mbt-like (Drosophila)	L3MBTL	6.89986	8.51653	1.61667
233111_at	CDNA FLJ13886 fis, clone THYRO1001559	---	7.73033	9.34634	1.61602
1563138_at	---	---	6.66017	8.27578	1.61561
228633_s_at	centrobin, centrosomal BRCA2 interacting protein	CNTROB	7.9101	9.52431	1.6142
202800_at	solute carrier family 1 (glial high affinity glutamate transporter), member 3	SLC1A3	9.50441	11.118	1.61355
216933_x_at	adenomatous polyposis coli	APC	6.09293	7.70569	1.61276
244424_at	hypothetical gene supported by NM_178534	LOC439938	7.49729	9.10973	1.61244
218565_at	chromosome 9 open reading frame 114	C9orf114	7.30453	8.91635	1.61181
202737_s_at	LSM4 homolog, U6 small nuclear RNA associated (S. cerevisiae)	LSM4	9.95286	11.5647	1.6118
1562388_at	hypothetical protein LOC285819	LOC285819	6.58287	8.19466	1.61179
216242_x_at	polymerase (RNA) II (DNA directed) polypeptide J, 13.3kDa pseudogene /// DNA directed RNA polymerase II polypeptide J-related /// RPB11b2 protein	POLR2J2 /// POLR2J3 /// POLR2J4	6.78748	8.39926	1.61178
242994_at	Transcribed locus, strongly similar to NP_002516.1 nardilysin (N-arginine dibasic convertase) [Homo sapiens]	---	6.94432	8.55585	1.61153
242159_at	Transcribed locus	---	7.16066	8.77181	1.61115
230250_at	protein tyrosine phosphatase, receptor type, B	PTPRB	7.07562	8.68652	1.61089
1558914_at	chromosome 1 open reading frame 121	C1orf121	6.86088	8.47134	1.61046
1569713_at	CDNA clone IMAGE:4049873	---	7.34269	8.95262	1.60993
227833_s_at	methyl-CpG binding domain protein 6	MBD6	10.0771	11.6865	1.60944
1556959_at	hCG2007354	hCG_2007354	8.34644	9.95528	1.60883
204061_at	protein kinase, X-linked	PRKX	6.5278	8.13608	1.60828
218257_s_at	UDP-glucose ceramide glucosyltransferase-like 1	UGCGL1	8.60177	10.2073	1.60551
208228_s_at	fibroblast growth factor receptor 2 (bacteria-expressed kinase, keratinocyte growth factor receptor, craniofacial dysostosis 1, Crouzon syndrome, Pfeiffer syndrome, Jackson-Weiss syndrome)	FGFR2	9.35947	10.9645	1.60504
220707_s_at	FAD-dependent oxidoreductase domain containing 2	FOXRED2	6.27544	7.87825	1.60281
205268_s_at	adducin 2 (beta)	ADD2	6.07956	7.68213	1.60257
39891_at	zinc finger protein 710	ZNF710	8.3711	9.97313	1.60203
228559_at	centromere protein N	CENPN	7.65482	9.25679	1.60197
231947_at	myc target 1	MYCT1	5.68758	7.28923	1.60165
239792_at	similar to FLJ16518 protein	LOC440288	7.53128	9.13196	1.60068
225349_at	zinc finger protein 496	ZNF496	5.72512	7.32469	1.59957
229172_at	heat shock 70kD protein 12B	HSPA12B	7.11162	8.71054	1.59892
37117_at	Rho GTPase activating protein 8 /// PRR5-ARHGAP8 fusion	ARHGAP8 /// LOC553158	8.18205	9.78036	1.5983
208107_s_at	exonuclease NEF-sp	LOC81691	8.12808	9.72594	1.59787
219604_s_at	zinc finger protein 3	ZNF3	6.64992	8.24772	1.5978
227502_at	KIAA1147	KIAA1147	7.45135	9.04913	1.59778
1553906_s_at	FYVE, RhoGEF and PH domain containing 2	FGD2	10.2185	11.8163	1.59774
200734_s_at	ADP-ribosylation factor 3	ARF3	12.0917	13.6884	1.5967
202059_s_at	karyopherin alpha 1 (importin alpha 5)	KPNA1	9.60773	11.2035	1.59573
207123_s_at	matrilin 4	MATN4	6.96629	8.56193	1.59563
74694_s_at	rabaptin, RAB GTPase binding effector protein 2	RABEP2	8.17488	9.77018	1.59529
201088_at	karyopherin alpha 2 (RAG cohort 1, importin alpha 1)	KPNA2	12.59	14.1852	1.59524
210389_x_at	tubulin, delta 1	TUBD1	7.11305	8.70756	1.59451
60815_at	polymerase (RNA) II (DNA directed) polypeptide J, 13.3kDa pseudogene	POLR2J4	5.33077	6.92507	1.5943
1566761_a_at	hypothetical gene supported by AK091527	FLJ34208	7.20788	8.80205	1.59418
222847_s_at	egl nine homolog 3 (C. elegans)	EGLN3	7.72316	9.31726	1.5941
1554063_at	chromosome 8 open reading frame 76	C8orf76	7.40778	9.00035	1.59257
211781_x_at	---	---	5.71851	7.31027	1.59176
213670_x_at	NOL1/NOP2/Sun domain family, member 5B	NSUN5B	8.50542	10.0971	1.59172
231765_at	zinc finger, FYVE domain containing 20	ZFYVE20	6.72502	8.31598	1.59096
207904_s_at	leucyl/cystinyl aminopeptidase	LNPEP	6.28777	7.87855	1.59078
225042_s_at	family with sequence similarity 130, member A1	FAM130A1	7.83223	9.42223	1.59001
239253_at	Transcribed locus	---	5.70875	7.29836	1.58961
240005_at	Transcribed locus	---	5.32364	6.91278	1.58914
243575_at	microtubule associated serine/threonine kinase family member 4	MAST4	6.88076	8.46823	1.58747
239299_at	DDI1, DNA-damage inducible 1, homolog 1 (S. cerevisiae)	DDI1	5.85117	7.43829	1.58713
203920_at	nuclear receptor subfamily 1, group H, member 3	NR1H3	6.98657	8.57267	1.58609
216459_x_at	tigger transposable element derived 1-like	TIGD1L	6.06336	7.64929	1.58593
228570_at	BTB (POZ) domain containing 11	BTBD11	6.16901	7.75492	1.58592
241644_at	bolA homolog 2 (E. coli)	BOLA2	6.5704	8.15617	1.58577
1566739_at	Phospholipase C, epsilon 1	PLCE1	6.12453	7.71019	1.58566
218167_at	archaemetzincins-2	AMZ2	11.9872	10.4018	-1.58549
235962_at	Transcribed locus	---	8.64984	7.06407	-1.58577
226774_at	Family with sequence similarity 120B	FAM120B	9.78881	8.2027	-1.58611
238990_x_at	similar to ring finger protein 129	LOC653794	9.58932	8.00293	-1.58639
201607_at	PWP1 homolog (S. cerevisiae)	PWP1	9.95575	8.36915	-1.58659
215143_at	dpy-19-like 2 pseudogene 2 (C. elegans)	DPY19L2P2	10.8094	9.22249	-1.58689
224413_s_at	TM2 domain containing 2	TM2D2	12.1453	10.5583	-1.58702
203635_at	Down syndrome critical region gene 3	DSCR3	9.61193	8.02491	-1.58702
210871_x_at	synovial sarcoma, X breakpoint 2 interacting protein	SSX2IP	9.72592	8.13858	-1.58735
226509_at	zinc finger protein 641	ZNF641	10.9489	9.36126	-1.58764
219984_s_at	HRAS-like suppressor	HRASLS	7.73375	6.14564	-1.58812
208683_at	calpain 2, (m/II) large subunit	CAPN2	14.6761	13.0871	-1.58894
230072_at	Transcribed locus	---	9.32259	7.73287	-1.58972
235082_at	pecanex homolog (Drosophila)	PCNX	7.40206	5.8107	-1.59135
235334_at	ST6 (alpha-N-acetyl-neuraminyl-2,3-beta-galactosyl-1,3)-N-acetylgalactosaminide alpha-2,6-sialyltransferase 3	ST6GALNAC3	8.58051	6.98907	-1.59144
203717_at	dipeptidyl-peptidase 4 (CD26, adenosine deaminase complexing protein 2)	DPP4	10.3603	8.76863	-1.59163
201990_s_at	cAMP responsive element binding protein-like 2	CREBL2	12.0994	10.5072	-1.59217
212352_s_at	transmembrane emp24-like trafficking protein 10 (yeast)	TMED10	13.3951	11.8029	-1.59219
236118_at	hypothetical protein LOC728473	LOC728473	10.278	8.68468	-1.5933
201431_s_at	dihydropyrimidinase-like 3	DPYSL3	10.8063	9.21267	-1.59365
200790_at	ornithine decarboxylase 1	ODC1	13.0456	11.4516	-1.59401
224797_at	arrestin domain containing 3	ARRDC3	10.169	8.57388	-1.59511
225897_at	myristoylated alanine-rich protein kinase C substrate	MARCKS	10.407	8.81183	-1.59514
235473_at	Mediator complex subunit 6	MED6	9.93643	8.3396	-1.59683
1558714_at	CDNA clone IMAGE:5294683	---	8.68519	7.08826	-1.59694
212636_at	quaking homolog, KH domain RNA binding (mouse)	QKI	12.524	10.9269	-1.5971
227607_at	STAM binding protein-like 1	STAMBPL1	10.9608	9.36241	-1.59837
210665_at	tissue factor pathway inhibitor (lipoprotein-associated coagulation inhibitor)	TFPI	7.93078	6.33154	-1.59924
1563638_at	family with sequence similarity 18, member A	FAM18A	8.90711	7.30778	-1.59933
230178_s_at	CDNA FLJ38461 fis, clone FEBRA2020977	---	11.1974	9.59798	-1.59946
201892_s_at	IMP (inosine monophosphate) dehydrogenase 2	IMPDH2	12.5396	10.9401	-1.5995
236712_at	Transcribed locus	---	9.00564	7.40512	-1.60052
237420_at	---	---	7.3599	5.75909	-1.60081
231817_at	ubiquitin specific peptidase 53	USP53	11.8325	10.2317	-1.60082
221699_s_at	DEAD (Asp-Glu-Ala-Asp) box polypeptide 50	DDX50	10.8006	9.19907	-1.60151
203525_s_at	adenomatous polyposis coli	APC	9.33527	7.73373	-1.60153
202388_at	regulator of G-protein signaling 2, 24kDa	RGS2	11.369	9.76682	-1.60221
202950_at	crystallin, zeta (quinone reductase)	CRYZ	12.2852	10.6828	-1.60243
217959_s_at	trafficking protein particle complex 4	TRAPPC4	9.60223	7.99944	-1.60279
227627_at	serum/glucocorticoid regulated kinase family, member 3	SGK3	10.3996	8.7961	-1.6035
229705_at	Transcribed locus	---	10.2336	8.62945	-1.60414
200732_s_at	protein tyrosine phosphatase type IVA, member 1	PTP4A1	11.4804	9.87538	-1.60502
202527_s_at	SMAD family member 4	SMAD4	9.19806	7.59293	-1.60513
206100_at	carboxypeptidase M	CPM	7.78677	6.18084	-1.60593
227415_at	hypothetical protein LOC283508	LOC283508	12.1797	10.5736	-1.60603
205226_at	platelet-derived growth factor receptor-like	PDGFRL	9.79027	8.1833	-1.60697
201862_s_at	leucine rich repeat (in FLII) interacting protein 1	LRRFIP1	10.3471	8.7399	-1.60722
219405_at	tripartite motif-containing 68	TRIM68	10.614	9.00634	-1.60768
220243_at	zinc finger and BTB domain containing 44	ZBTB44	8.38903	6.78131	-1.60772
200953_s_at	cyclin D2	CCND2	11.3085	9.7007	-1.60783
227485_at	DEAD/H (Asp-Glu-Ala-Asp/His) box polypeptide 26B	DDX26B	10.3047	8.69646	-1.60823
209717_at	ecotropic viral integration site 5	EVI5	11.3593	9.75084	-1.60847
228855_at	nudix (nucleoside diphosphate linked moiety X)-type motif 7	NUDT7	9.35398	7.74421	-1.60977
228298_at	family with sequence similarity 113, member B	FAM113B	9.80168	8.19138	-1.6103
232059_at	Down syndrome cell adhesion molecule like 1	DSCAML1	9.03421	7.42352	-1.61069
235675_at	dihydrofolate reductase-like 1	DHFRL1	10.2182	8.60707	-1.61111
212243_at	glutamate receptor, ionotropic, N-methyl D-aspartate-like 1A /// GRINL1A combined protein	Gcom1 /// GRINL1A	10.9307	9.31897	-1.61176
207839_s_at	chromosome 9 open reading frame 127	C9orf127	9.63516	8.02257	-1.61259
209505_at	Nuclear receptor subfamily 2, group F, member 1	NR2F1	11.6926	10.0796	-1.61297
201964_at	senataxin	SETX	10.353	8.73929	-1.61375
227530_at	A kinase (PRKA) anchor protein (gravin) 12	AKAP12	11.2139	9.60016	-1.61376
224983_at	scavenger receptor class B, member 2	SCARB2	14.5047	12.8905	-1.61429
233323_at	CDNA: FLJ21320 fis, clone COL02324	---	8.13509	6.52075	-1.61434
244779_at	CDNA FLJ34038 fis, clone FCBBF2005645	---	10.3397	8.72485	-1.61484
221756_at	phosphoinositide-3-kinase interacting protein 1	PIK3IP1	11.0493	9.43409	-1.61521
204624_at	ATPase, Cu++ transporting, beta polypeptide	ATP7B	9.98824	8.37295	-1.6153
209362_at	mediator complex subunit 21	MED21	11.297	9.68155	-1.61542
202377_at	leptin receptor /// leptin receptor overlapping transcript	LEPR /// LEPROT	11.3191	9.70254	-1.61661
205412_at	acetyl-Coenzyme A acetyltransferase 1 (acetoacetyl Coenzyme A thiolase)	ACAT1	10.9807	9.36244	-1.6183
229391_s_at	family with sequence similarity 26, member F	FAM26F	9.90947	8.2903	-1.61917
243201_at	Heterogeneous nuclear ribonucleoprotein H2 (H')	HNRPH2	8.78574	7.16565	-1.62009
205003_at	dedicator of cytokinesis 4	DOCK4	12.495	10.8748	-1.62026
203803_at	prenylcysteine oxidase 1	PCYOX1	8.31032	6.68991	-1.6204
224973_at	family with sequence similarity 46, member A	FAM46A	9.70066	8.07985	-1.62081
203333_at	kinesin-associated protein 3	KIFAP3	10.0901	8.46845	-1.62166
205710_at	low density lipoprotein-related protein 2	LRP2	9.00391	7.38207	-1.62183
204684_at	neuronal pentraxin I	NPTX1	8.43892	6.81646	-1.62246
1568611_at	Homo sapiens, clone IMAGE:3892140, mRNA	---	9.19733	7.57426	-1.62307
231513_at	Transcribed locus	---	8.55068	6.92716	-1.62352
223227_at	Bardet-Biedl syndrome 2	BBS2	11.2045	9.58073	-1.62373
239750_x_at	VAMP (vesicle-associated membrane protein)-associated protein A, 33kDa	VAPA	8.1995	6.57392	-1.62558
236153_at	Transcribed locus	---	8.97497	7.34835	-1.62661
220770_s_at	transposon-derived Buster3 transposase-like	LOC63920	9.41369	7.78436	-1.62933
230141_at	AT rich interactive domain 4A (RBP1-like)	ARID4A	9.68564	8.05626	-1.62938
208741_at	Sin3A-associated protein, 18kDa	SAP18	10.8564	9.22698	-1.62946
222156_x_at	cell cycle progression 1	CCPG1	8.53102	6.90116	-1.62987
211137_s_at	ATPase, Ca++ transporting, type 2C, member 1	ATP2C1	12.0359	10.4052	-1.63064
203373_at	suppressor of cytokine signaling 2	SOCS2	9.81483	8.18402	-1.63081
233898_s_at	FGFR1 oncogene partner 2	FGFR1OP2	11.2842	9.65175	-1.63248
202727_s_at	interferon gamma receptor 1	IFNGR1	12.9458	11.3122	-1.63357
222811_at	hypothetical protein FLJ11171	FLJ11171	10.4783	8.84406	-1.63426
204485_s_at	target of myb1 (chicken)-like 1	TOM1L1	10.6422	9.00728	-1.6349
230211_at	Transcribed locus	---	8.68603	7.05009	-1.63594
213304_at	KIAA0423	KIAA0423	11.2004	9.56419	-1.63622
213939_s_at	RUN and FYVE domain containing 3	RUFY3	11.9838	10.3468	-1.63699
234873_x_at	ribosomal protein L7a /// similar to 60S ribosomal protein L7a /// similar to 60S ribosomal protein L7a (Surfeit locus protein 3) /// hypothetical protein LOC728992	LOC152663 /// LOC388474 /// LOC401640 /// LOC441034 /// LOC641727 /// LOC641787 /// LOC642030 /// LOC642059 /// LOC644029 /// LOC644236 /// LOC645846 /// LOC646184 /// LOC646476 /// LOC651591 /// LOC728139 /// LOC728179 /// LOC728315 /// LOC728992 /// LOC729926 /// LOC730872 /// RPL7A	12.9953	11.3579	-1.63743
235787_at	Transcribed locus	---	8.46828	6.83081	-1.63748
1568834_s_at	coiled-coil domain containing 90B	CCDC90B	9.34896	7.71114	-1.63782
223798_at	solute carrier family 41, member 2	SLC41A2	9.16513	7.52656	-1.63858
227239_at	family with sequence similarity 126, member A	FAM126A	11.6121	9.97296	-1.63915
210426_x_at	RAR-related orphan receptor A	RORA	9.09806	7.45817	-1.63989
208655_at	Cyclin I	CCNI	12.8903	11.2498	-1.64056
221760_at	Mannosidase, alpha, class 1A, member 1	MAN1A1	10.8582	9.21614	-1.64205
235556_at	Transcribed locus	---	11.2241	9.5817	-1.64238
225856_at	CDNA clone IMAGE:5267398	---	10.0208	8.378	-1.64283
227803_at	ectonucleotide pyrophosphatase/phosphodiesterase 5 (putative function)	ENPP5	11.2	9.55694	-1.64301
200782_at	annexin A5	ANXA5	12.9162	11.2727	-1.64353
223886_s_at	ring finger protein 146	RNF146	12.2911	10.6475	-1.64361
205802_at	transient receptor potential cation channel, subfamily C, member 1	TRPC1	11.0467	9.40261	-1.64406
221476_s_at	ribosomal protein L15	RPL15	15.0235	13.3793	-1.64418
230288_at	Fibroblast growth factor 14	FGF14	8.35568	6.71141	-1.64427
232082_x_at	small proline-rich protein 3	SPRR3	7.06936	5.42289	-1.64647
214429_at	myotubularin related protein 6	MTMR6	11.4676	9.82087	-1.6467
215016_x_at	dystonin	DST	11.4914	9.84459	-1.6468
239201_at	PFTAIRE protein kinase 2	PFTK2	8.04501	6.39796	-1.64705
230291_s_at	Nuclear factor I/B	NFIB	8.79517	7.14673	-1.64844
204772_s_at	transcription termination factor, RNA polymerase I	TTF1	7.63242	5.98355	-1.64887
220631_at	O-sialoglycoprotein endopeptidase-like 1	OSGEPL1	7.45892	5.80968	-1.64925
1554575_a_at	3'(2'), 5'-bisphosphate nucleotidase 1	BPNT1	7.39239	5.74148	-1.65091
206332_s_at	interferon, gamma-inducible protein 16	IFI16	12.652	11.0009	-1.6511
204201_s_at	protein tyrosine phosphatase, non-receptor type 13 (APO-1/CD95 (Fas)-associated phosphatase)	PTPN13	10.9289	9.27708	-1.65181
219374_s_at	asparagine-linked glycosylation 9 homolog (S. cerevisiae, alpha- 1,2-mannosyltransferase)	ALG9	9.32836	7.67622	-1.65213
235444_at	forkhead box P1	FOXP1	9.79765	8.14437	-1.65328
212738_at	Rho GTPase activating protein 19	ARHGAP19	9.46145	7.80723	-1.65422
242710_at	Transcribed locus	---	8.27689	6.62209	-1.6548
208089_s_at	tudor domain containing 3	TDRD3	9.0342	7.37876	-1.65544
209112_at	cyclin-dependent kinase inhibitor 1B (p27, Kip1)	CDKN1B	12.6087	10.9528	-1.65581
224968_at	coiled-coil domain containing 104	CCDC104	10.8837	9.2255	-1.65816
209070_s_at	regulator of G-protein signaling 5	RGS5	7.22182	5.56359	-1.65823
224605_at	HCV F-transactivated protein 1	LOC401152	9.75523	8.09448	-1.66075
200604_s_at	protein kinase, cAMP-dependent, regulatory, type I, alpha (tissue specific extinguisher 1)	PRKAR1A	10.5511	8.89014	-1.66099
221573_at	chromosome 7 open reading frame 25	C7orf25	7.79588	6.13474	-1.66114
223181_at	chromosome 18 open reading frame 55	C18orf55	9.33785	7.67636	-1.66149
226490_at	NHS-like 1	NHSL1	10.5206	8.85872	-1.66192
209180_at	Rab geranylgeranyltransferase, beta subunit	RABGGTB	9.8252	8.16195	-1.66326
217452_s_at	UDP-Gal:betaGlcNAc beta 1,3-galactosyltransferase, polypeptide 2	B3GALT2	7.49669	5.83292	-1.66376
230744_at	Transcribed locus	---	9.10403	7.43971	-1.66432
200928_s_at	RAB14, member RAS oncogene family	RAB14	9.18808	7.52307	-1.66501
231130_at	Transcribed locus	---	9.43322	7.76798	-1.66523
210830_s_at	paraoxonase 2	PON2	9.09666	7.43043	-1.66624
227859_at	rab and DnaJ domain containing	RBJ	9.63713	7.97084	-1.66629
202842_s_at	DnaJ (Hsp40) homolog, subfamily B, member 9	DNAJB9	13.3075	11.6398	-1.6677
231944_at	ERO1-like beta (S. cerevisiae)	ERO1LB	9.98011	8.31182	-1.66829
211676_s_at	interferon gamma receptor 1	IFNGR1	9.35564	7.68721	-1.66843
232071_at	Mitochondrial ribosomal protein L19	MRPL19	8.65272	6.98405	-1.66867
240788_at	Transcribed locus	---	7.3952	5.72631	-1.66889
218462_at	brix domain containing 5	BXDC5	11.6693	9.99954	-1.66977
204430_s_at	solute carrier family 2 (facilitated glucose/fructose transporter), member 5	SLC2A5	9.94038	8.2698	-1.67059
204731_at	transforming growth factor, beta receptor III	TGFBR3	10.666	8.9931	-1.67291
202259_s_at	phosphonoformate immuno-associated protein 5	RP11-298P3.3	11.5144	9.84107	-1.67338
201505_at	laminin, beta 1	LAMB1	11.8283	10.1548	-1.67355
225710_at	guanine nucleotide binding protein (G protein), beta polypeptide 4	GNB4	12.4505	10.7764	-1.67402
239673_at	Transcribed locus	---	10.1666	8.49166	-1.67498
206059_at	zinc finger protein 91	ZNF91	9.66208	7.98679	-1.67528
210222_s_at	reticulon 1	RTN1	8.95514	7.27913	-1.67601
236649_at	DTW domain containing 1	DTWD1	12.1254	10.4477	-1.67769
201328_at	v-ets erythroblastosis virus E26 oncogene homolog 2 (avian)	ETS2	10.8065	9.12825	-1.67827
225817_at	cingulin-like 1	CGNL1	11.2856	9.60668	-1.67896
221988_at	Mediator complex subunit 26	MED26	10.7548	9.07461	-1.68018
212698_s_at	septin 10	2008-09-10	12.7262	11.0459	-1.68029
240655_at	---	---	9.25376	7.57321	-1.68055
202345_s_at	fatty acid binding protein 5 (psoriasis-associated) /// fatty acid binding protein 5-like 7 /// fatty acid binding protein 5-like 2	FABP5 /// FABP5L2 /// FABP5L7	11.6013	9.91989	-1.68144
232336_at	zinc finger, SWIM-type containing 5	ZSWIM5	8.55999	6.87748	-1.68251
201359_at	coatomer protein complex, subunit beta 1	COPB1	11.6565	9.97387	-1.68261
210382_at	secretin receptor	SCTR	8.02279	6.33993	-1.68286
200811_at	cold inducible RNA binding protein	CIRBP	10.601	8.9177	-1.68327
211967_at	transmembrane protein 123	TMEM123	13.0926	11.4081	-1.6845
219109_at	sperm associated antigen 16	SPAG16	11.891	10.206	-1.68508
213069_at	HEG homolog 1 (zebrafish)	HEG1	11.1179	9.43172	-1.68618
203810_at	DnaJ (Hsp40) homolog, subfamily B, member 4	DNAJB4	10.4071	8.7209	-1.68619
223168_at	ras homolog gene family, member U	RHOU	13.0074	11.3211	-1.68634
212764_at	---	---	11.6849	9.99651	-1.68835
215229_at	Clone 23963 mRNA sequence	---	6.7939	5.10539	-1.68851
223006_s_at	chromosome 9 open reading frame 5	C9orf5	12.004	10.3154	-1.68855
211653_x_at	aldo-keto reductase family 1, member C2 (dihydrodiol dehydrogenase 2; bile acid binding protein; 3-alpha hydroxysteroid dehydrogenase, type III)	AKR1C2	8.51368	6.82418	-1.6895
213056_at	FERM domain containing 4B	FRMD4B	12.2427	10.5526	-1.69007
213992_at	collagen, type IV, alpha 6	COL4A6	10.1097	8.41949	-1.6902
241962_at	Transcribed locus	---	8.23902	6.54818	-1.69084
236975_at	Transcribed locus	---	8.55085	6.8592	-1.69165
234994_at	transmembrane protein 200A	TMEM200A	10.6058	8.91338	-1.69242
204703_at	intraflagellar transport 88 homolog (Chlamydomonas)	IFT88	10.0515	8.35893	-1.69261
205934_at	phospholipase C-like 1	PLCL1	8.51129	6.81809	-1.69321
227791_at	solute carrier family 9 (sodium/hydrogen exchanger), member 9	SLC9A9	8.55167	6.85747	-1.6942
222237_s_at	zinc finger protein 228	ZNF228	10.9465	9.25089	-1.69561
204137_at	G protein-coupled receptor 137B	GPR137B	11.3256	9.62935	-1.69628
211963_s_at	actin related protein 2/3 complex, subunit 5, 16kDa	ARPC5	11.5832	9.8865	-1.69671
207550_at	myeloproliferative leukemia virus oncogene	MPL	7.09609	5.39934	-1.69675
201924_at	AF4/FMR2 family, member 1	AFF1	12.922	11.2245	-1.69752
238992_at	polymerase (DNA directed) iota	POLI	10.9171	9.21917	-1.69788
225731_at	ankyrin repeat domain 50	ANKRD50	10.2461	8.54818	-1.69794
226529_at	transmembrane protein 106B	TMEM106B	12.3747	10.6764	-1.6983
200877_at	chaperonin containing TCP1, subunit 4 (delta)	CCT4	13.457	11.7586	-1.69844
208778_s_at	t-complex 1	TCP1	12.6749	10.9758	-1.69907
1555886_at	prenyl (decaprenyl) diphosphate synthase, subunit 2	PDSS2	9.18622	7.4867	-1.69952
227198_at	AF4/FMR2 family, member 3	AFF3	8.3628	6.66088	-1.70191
236395_at	Transcribed locus	---	8.11454	6.41209	-1.70245
211368_s_at	caspase 1, apoptosis-related cysteine peptidase (interleukin 1, beta, convertase)	CASP1	10.4773	8.77289	-1.70437
1553229_at	zinc finger protein 572	ZNF572	7.07796	5.37252	-1.70544
208966_x_at	interferon, gamma-inducible protein 16	IFI16	13.3886	11.683	-1.70559
230624_at	solute carrier family 25, member 27	SLC25A27	10.579	8.87231	-1.70667
215000_s_at	fasciculation and elongation protein zeta 2 (zygin II)	FEZ2	14.0666	12.3582	-1.70844
231316_at	Transcribed locus	---	9.03327	7.32466	-1.70862
206340_at	nuclear receptor subfamily 1, group H, member 4	NR1H4	7.65619	5.94598	-1.71021
229145_at	chromosome 10 open reading frame 104	C10orf104	12.904	11.1935	-1.71047
221958_s_at	G protein-coupled receptor 177	GPR177	11.9691	10.2582	-1.71088
242110_at	Transcribed locus	---	9.79039	8.07773	-1.71266
1552733_at	kelch domain containing 1	KLHDC1	9.83985	8.12701	-1.71285
200921_s_at	B-cell translocation gene 1, anti-proliferative	BTG1	12.7705	11.0575	-1.71302
200096_s_at	ATPase, H+ transporting, lysosomal 9kDa, V0 subunit e1	ATP6V0E1	12.5789	10.8648	-1.71405
242733_at	Transcribed locus	---	7.85354	6.13897	-1.71457
201124_at	integrin, beta 5	ITGB5	10.3371	8.62229	-1.71485
204004_at	PRKC, apoptosis, WT1, regulator	PAWR	9.60919	7.89386	-1.71533
1557578_at	Pleckstrin homology-like domain, family B, member 2	PHLDB2	7.67401	5.95866	-1.71535
213698_at	zinc finger, MYM-type 6	ZMYM6	11.0353	9.3199	-1.71541
203019_x_at	synovial sarcoma, X breakpoint 2 interacting protein	SSX2IP	9.94422	8.22746	-1.71676
225086_at	Family with sequence similarity 98, member B	FAM98B	10.7746	9.05787	-1.71676
242814_at	serpin peptidase inhibitor, clade B (ovalbumin), member 9	SERPINB9	10.4507	8.73291	-1.71783
229596_at	amidohydrolase domain containing 1	AMDHD1	8.72724	7.00904	-1.71821
231073_at	chromosome 1 open reading frame 168	C1orf168	8.67659	6.9555	-1.72109
203716_s_at	dipeptidyl-peptidase 4 (CD26, adenosine deaminase complexing protein 2)	DPP4	7.75817	6.036	-1.72217
205990_s_at	wingless-type MMTV integration site family, member 5A	WNT5A	10.9923	9.26891	-1.72338
227034_at	ankyrin repeat domain 57	ANKRD57	10.3546	8.63025	-1.72434
241460_at	---	---	8.29181	6.56672	-1.72508
223219_s_at	CCR4-NOT transcription complex, subunit 10	CNOT10	7.99832	6.27294	-1.72539
226022_at	SAM and SH3 domain containing 1	SASH1	11.4766	9.75012	-1.72651
230110_at	mucolipin 2	MCOLN2	10.6953	8.9684	-1.72687
223652_at	arsenic (+3 oxidation state) methyltransferase	AS3MT	9.47204	7.7451	-1.72694
224356_x_at	membrane-spanning 4-domains, subfamily A, member 6A	MS4A6A	9.00596	7.27815	-1.7278
235300_x_at	ring finger and CHY zinc finger domain containing 1	RCHY1	9.16741	7.43666	-1.73075
217732_s_at	integral membrane protein 2B	ITM2B	14.4171	12.6864	-1.73076
225324_at	cardiolipin synthase 1	CRLS1	11.361	9.63009	-1.73088
226974_at	Full-length cDNA clone CS0DF038YD07 of Fetal brain of Homo sapiens (human)	---	9.17301	7.44188	-1.73113
230900_at	coiled-coil domain containing 110	CCDC110	7.59803	5.86629	-1.73174
209585_s_at	multiple inositol polyphosphate histidine phosphatase, 1	MINPP1	10.2048	8.47137	-1.73348
232166_at	KIAA1377	KIAA1377	8.16557	6.43143	-1.73414
212157_at	syndecan 2	SDC2	9.01149	7.27675	-1.73474
205741_s_at	dystrobrevin, alpha	DTNA	9.43767	7.70265	-1.73502
226037_s_at	TAF9B RNA polymerase II, TATA box binding protein (TBP)-associated factor, 31kDa /// similar to transcription associated factor 9B	LOC728198 /// TAF9B	12.0895	10.3536	-1.73593
208781_x_at	sorting nexin 3	SNX3	11.1093	9.37251	-1.73679
203543_s_at	Kruppel-like factor 9	KLF9	9.46025	7.72323	-1.73702
1554155_at	microcephalin 1	MCPH1	8.66795	6.93068	-1.73727
241060_x_at	---	---	6.92885	5.19127	-1.73758
225553_at	CDNA FLJ12874 fis, clone NT2RP2003769	---	13.1545	11.4153	-1.7392
202169_s_at	aminoadipate-semialdehyde dehydrogenase-phosphopantetheinyl transferase	AASDHPPT	11.8267	10.0872	-1.7395
202512_s_at	ATG5 autophagy related 5 homolog (S. cerevisiae)	ATG5	11.4594	9.7197	-1.73965
239654_at	Chromodomain helicase DNA binding protein 9	CHD9	9.01829	7.27674	-1.74155
233874_at	SLAIN motif family, member 2	SLAIN2	8.02661	6.28499	-1.74162
240446_at	Transcribed locus	---	7.64536	5.90302	-1.74234
202749_at	tryptophan rich basic protein	WRB	11.0728	9.3301	-1.74274
223620_at	G protein-coupled receptor 34	GPR34	9.20504	7.46222	-1.74283
224643_at	proline-rich coiled-coil 1	PRRC1	10.9424	9.19933	-1.74306
230264_s_at	adaptor-related protein complex 1, sigma 2 subunit	AP1S2	11.3073	9.56297	-1.74429
226019_at	OMA1 homolog, zinc metallopeptidase (S. cerevisiae)	OMA1	10.8708	9.12627	-1.74448
208290_s_at	eukaryotic translation initiation factor 5	EIF5	9.30656	7.56187	-1.74469
207124_s_at	guanine nucleotide binding protein (G protein), beta 5	GNB5	7.85354	6.1082	-1.74534
208760_at	Ubiquitin-conjugating enzyme E2I (UBC9 homolog, yeast)	UBE2I	11.5044	9.759	-1.74537
212254_s_at	dystonin	DST	10.7298	8.98429	-1.74554
209340_at	UDP-N-acteylglucosamine pyrophosphorylase 1	UAP1	11.567	9.82109	-1.74592
1560225_at	Cannabinoid receptor 1 (brain)	CNR1	7.5947	5.8486	-1.74611
238174_at	Transcribed locus	---	9.1204	7.37391	-1.74649
242605_at	Transcribed locus	---	8.20475	6.45809	-1.74666
200902_at	15 kDa selenoprotein	2008-09-15	13.1092	11.3616	-1.74758
215201_at	RALBP1 associated Eps domain containing 1	REPS1	7.27151	5.52382	-1.74769
228834_at	transducer of ERBB2, 1	TOB1	8.37344	6.62537	-1.74807
219469_at	dynein, cytoplasmic 2, heavy chain 1	DYNC2H1	10.0575	8.30808	-1.74943
228087_at	coiled-coil domain containing 126	CCDC126	9.91798	8.16837	-1.74961
242263_at	transmembrane emp24 protein transport domain containing 5	TMED5	8.77088	7.019	-1.75189
201215_at	plastin 3 (T isoform)	PLS3	13.0607	11.3081	-1.75259
204085_s_at	ceroid-lipofuscinosis, neuronal 5	CLN5	9.78684	8.03406	-1.75279
1552727_s_at	ADAM metallopeptidase with thrombospondin type 1 motif, 17	ADAMTS17	8.59454	6.84108	-1.75346
208898_at	ATPase, H+ transporting, lysosomal 34kDa, V1 subunit D	ATP6V1D	13.5729	11.8189	-1.75408
221879_at	calmodulin-like 4	CALML4	9.43987	7.68531	-1.75455
224700_at	STT3, subunit of the oligosaccharyltransferase complex, homolog B (S. cerevisiae)	STT3B	11.9601	10.2049	-1.75519
212530_at	NIMA (never in mitosis gene a)-related kinase 7	NEK7	13.4845	11.7289	-1.75559
217047_s_at	family with sequence similarity 13, member A1	FAM13A1	11.3519	9.59471	-1.75714
222661_at	angiogenic factor with G patch and FHA domains 1	AGGF1	10.4827	8.72528	-1.75742
205466_s_at	heparan sulfate (glucosamine) 3-O-sulfotransferase 1	HS3ST1	8.61182	6.85254	-1.75928
202194_at	transmembrane emp24 protein transport domain containing 5	TMED5	11.8531	10.0938	-1.75933
211671_s_at	nuclear receptor subfamily 3, group C, member 1 (glucocorticoid receptor)	NR3C1	11.7038	9.9432	-1.76059
208949_s_at	lectin, galactoside-binding, soluble, 3	LGALS3	13.6618	11.8994	-1.76241
239300_at	CDNA clone IMAGE:4798675	---	9.95936	8.19648	-1.76288
205420_at	peroxisomal biogenesis factor 7	PEX7	9.30392	7.54068	-1.76324
201141_at	glycoprotein (transmembrane) nmb	GPNMB	12.1236	10.3602	-1.76334
204305_at	mitochondrial intermediate peptidase	MIPEP	9.14883	7.38366	-1.76517
208687_x_at	heat shock 70kDa protein 8	HSPA8	13.2602	11.4943	-1.7659
219093_at	phosphotyrosine interaction domain containing 1	PID1	9.06645	7.30011	-1.76634
225339_at	sperm associated antigen 9	SPAG9	11.4332	9.6666	-1.76663
222525_s_at	coiled-coil domain containing 25	CCDC25	9.33842	7.56853	-1.76989
210817_s_at	calcium binding and coiled-coil domain 2	CALCOCO2	10.8322	9.06226	-1.76994
224755_at	Transcribed locus	---	12.9902	11.2198	-1.77039
239045_at	Transcribed locus	---	7.26674	5.49533	-1.77141
208752_x_at	nucleosome assembly protein 1-like 1	NAP1L1	13.14	11.3666	-1.77336
209009_at	esterase D/formylglutathione hydrolase	ESD	11.8457	10.0709	-1.7748
225895_at	synaptopodin 2	SYNPO2	10.9028	9.12703	-1.77576
202113_s_at	sorting nexin 2	SNX2	9.05515	7.27935	-1.77579
225299_at	myosin VB	MYO5B	10.4498	8.67389	-1.77592
223790_at	katanin p60 subunit A-like 1	KATNAL1	7.2893	5.51307	-1.77623
208920_at	sorcin	SRI	9.43495	7.65859	-1.77636
205020_s_at	ADP-ribosylation factor-like 4A	ARL4A	11.2961	9.51929	-1.77682
1563475_s_at	hypothetical protein MGC50559	MGC50559	7.27286	5.49527	-1.77759
220603_s_at	multiple C2 domains, transmembrane 2	MCTP2	9.83101	8.05296	-1.77806
209656_s_at	transmembrane protein 47	TMEM47	11.4485	9.66901	-1.77948
225792_at	hook homolog 1 (Drosophila)	HOOK1	10.8913	9.11163	-1.77963
210732_s_at	lectin, galactoside-binding, soluble, 8 (galectin 8)	LGALS8	6.92254	5.14282	-1.77972
228090_at	nicotinamide nucleotide adenylyltransferase 3	NMNAT3	10.0892	8.3084	-1.78077
203642_s_at	COBL-like 1	COBLL1	10.7327	8.95005	-1.78263
244764_at	Homo sapiens, clone IMAGE:5180231, mRNA	---	9.03834	7.25537	-1.78297
201811_x_at	SH3-domain binding protein 5 (BTK-associated)	SH3BP5	13.935	12.1516	-1.78344
224975_at	nuclear factor I/A	NFIA	10.7973	9.0128	-1.78445
226316_at	CDNA clone IMAGE:5295896	---	9.95903	8.17297	-1.78606
236004_at	CDNA: FLJ21268 fis, clone COL01718	---	10.8079	9.0204	-1.78748
222465_at	chromosome 15 open reading frame 15 /// similar to ribosomal protein L24-like	C15orf15 /// LOC284288	13.1958	11.4072	-1.78856
238311_at	Transcribed locus	---	9.37243	7.58353	-1.7889
225658_at	speckle-type POZ protein-like	SPOPL	11.5989	9.8099	-1.78904
200958_s_at	syndecan binding protein (syntenin)	SDCBP	13.5646	11.7749	-1.78968
230741_at	Full length insert cDNA clone YX74D05	---	10.9551	9.16521	-1.78985
218203_at	asparagine-linked glycosylation 5 homolog (S. cerevisiae, dolichyl-phosphate beta-glucosyltransferase)	ALG5	12.9848	11.1938	-1.79102
200937_s_at	ribosomal protein L5	RPL5	14.4638	12.6721	-1.79175
212245_at	multiple coagulation factor deficiency 2	MCFD2	12.447	10.655	-1.79198
228746_s_at	CDV3 homolog (mouse)	CDV3	9.38862	7.59653	-1.79209
209084_s_at	RAB28, member RAS oncogene family	RAB28	8.98108	7.18772	-1.79336
227615_at	Similar to SRR1-like protein	CTB-1048E9.5	9.78668	7.99219	-1.79449
208158_s_at	oxysterol binding protein-like 1A	OSBPL1A	11.7304	9.93563	-1.79477
225327_at	KIAA1370	KIAA1370	10.7593	8.96438	-1.79489
213135_at	T-cell lymphoma invasion and metastasis 1	TIAM1	12.435	10.6384	-1.79659
209385_s_at	proline synthetase co-transcribed homolog (bacterial)	PROSC	10.6437	8.84695	-1.7967
203748_x_at	RNA binding motif, single stranded interacting protein 1	RBMS1	10.6134	8.81634	-1.79706
213864_s_at	nucleosome assembly protein 1-like 1	NAP1L1	13.1577	11.3568	-1.80087
209814_at	zinc finger protein 330	ZNF330	12.4068	10.6054	-1.80138
205771_s_at	A kinase (PRKA) anchor protein 7	AKAP7	10.439	8.63745	-1.80156
235561_at	Transcribed locus	---	10.4107	8.60863	-1.80203
202973_x_at	family with sequence similarity 13, member A1	FAM13A1	12.8118	11.0095	-1.80227
226961_at	proline rich 15	PRR15	10.1754	8.373	-1.80244
226863_at	family with sequence similarity 110, member C	FAM110C	12.3579	10.5551	-1.80276
226977_at	similar to bovine IgA regulatory protein	LOC492311	11.9656	10.1619	-1.80373
206033_s_at	desmocollin 3	DSC3	8.72694	6.92246	-1.80449
228850_s_at	---	---	10.3784	8.57291	-1.80544
230656_s_at	cirrhosis, autosomal recessive 1A (cirhin)	CIRH1A	9.74931	7.94372	-1.80559
237616_at	---	---	7.77913	5.97232	-1.8068
214434_at	heat shock 70kDa protein 12A	HSPA12A	10.9964	9.18914	-1.80721
244065_at	similar to Contactin-associated protein-like 3 precursor (Cell recognition molecule Caspr3)	FLJ37512	7.42689	5.61895	-1.80795
230933_at	Destrin (actin depolymerizing factor)	DSTN	9.52133	7.7131	-1.80823
240105_at	Transcribed locus	---	7.99044	6.1798	-1.81064
222457_s_at	LIM domain and actin binding 1	LIMA1	10.6525	8.83762	-1.81491
218127_at	nuclear transcription factor Y, beta	NFYB	11.1835	9.36688	-1.81658
232976_at	small nucleolar RNA, C/D box 116 cluster	SNORD116@	8.28785	6.47114	-1.81671
229715_at	CDNA FLJ41663 fis, clone FEBRA2027297	---	8.53888	6.72152	-1.81737
201780_s_at	ring finger protein 13	RNF13	12.0752	10.2552	-1.82003
227703_s_at	synaptotagmin-like 4 (granuphilin-a)	SYTL4	9.05859	7.23721	-1.82139
239398_at	kelch-like 31 (Drosophila)	KLHL31	9.48182	7.65841	-1.82341
217763_s_at	RAB31, member RAS oncogene family	RAB31	10.9174	9.09301	-1.82436
231986_at	regulating synaptic membrane exocytosis 1	RIMS1	8.35951	6.53416	-1.82534
200920_s_at	B-cell translocation gene 1, anti-proliferative	BTG1	11.0293	9.20378	-1.82556
202351_at	integrin, alpha V (vitronectin receptor, alpha polypeptide, antigen CD51)	ITGAV	14.1597	12.334	-1.82569
228967_at	Eukaryotic translation initiation factor 1	EIF1	10.0398	8.21388	-1.82593
243792_x_at	Protein tyrosine phosphatase, non-receptor type 13 (APO-1/CD95 (Fas)-associated phosphatase)	PTPN13	7.9531	6.12697	-1.82613
229963_at	BEX family member 5	BEX5	12.8766	11.0499	-1.8267
219654_at	protein tyrosine phosphatase-like (proline instead of catalytic arginine), member A	PTPLA	10.9837	9.15635	-1.82733
242695_at	Transcribed locus	---	9.55757	7.72889	-1.82867
204338_s_at	regulator of G-protein signaling 4	RGS4	6.96306	5.13386	-1.8292
204161_s_at	ectonucleotide pyrophosphatase/phosphodiesterase 4 (putative function)	ENPP4	9.33796	7.50412	-1.83383
1557961_s_at	N-terminal EF-hand calcium binding protein 1	NECAB1	10.1048	8.27071	-1.83406
1559760_at	hypothetical gene supported by BC036933	LOC401220	7.54233	5.7081	-1.83422
210757_x_at	disabled homolog 2, mitogen-responsive phosphoprotein (Drosophila)	DAB2	10.9448	9.1092	-1.83563
231841_s_at	KIAA1462	KIAA1462	6.76788	4.93184	-1.83604
244008_at	Transcribed locus	---	11.5627	9.72366	-1.83904
239908_at	Transcribed locus	---	8.38561	6.54613	-1.83947
212609_s_at	V-akt murine thymoma viral oncogene homolog 3 (protein kinase B, gamma)	AKT3	11.6377	9.79777	-1.8399
212749_s_at	ring finger and CHY zinc finger domain containing 1	RCHY1	11.5887	9.74838	-1.84029
228946_at	inturned planar cell polarity effector homolog (Drosophila)	INTU	10.052	8.21048	-1.84148
213405_at	RAB22A, member RAS oncogene family	RAB22A	10.4474	8.6034	-1.84397
222834_s_at	guanine nucleotide binding protein (G protein), gamma 12	GNG12	10.7864	8.93847	-1.84793
203934_at	kinase insert domain receptor (a type III receptor tyrosine kinase)	KDR	10.2321	8.38155	-1.85059
230307_at	solute carrier family 25 (mitochondrial oxodicarboxylate carrier), member 21	SLC25A21	8.34296	6.49147	-1.85149
222495_at	chromosome 1 open reading frame 119 /// similar to K07F5.15	C1orf119 /// LOC727778	11.2761	9.42359	-1.85248
230986_at	Kruppel-like factor 8	KLF8	8.80964	6.95603	-1.85361
227728_at	CDNA FLJ42306 fis, clone TRACH2001646	---	11.4632	9.60948	-1.8537
228335_at	claudin 11 (oligodendrocyte transmembrane protein)	CLDN11	11.4026	9.54837	-1.85419
214036_at	CDNA: FLJ22256 fis, clone HRC02860	---	11.4915	9.63643	-1.85511
225207_at	pyruvate dehydrogenase kinase, isozyme 4	PDK4	11.1338	9.27868	-1.85517
228365_at	copine VIII	CPNE8	9.14288	7.28767	-1.85522
204362_at	src kinase associated phosphoprotein 2	SKAP2	10.4189	8.56249	-1.85644
222731_at	zinc finger, DHHC-type containing 2	ZDHHC2	11.8939	10.0369	-1.85699
227498_at	CDNA FLJ11723 fis, clone HEMBA1005314	---	10.7325	8.87531	-1.85724
209576_at	guanine nucleotide binding protein (G protein), alpha inhibiting activity polypeptide 1	GNAI1	10.2778	8.42011	-1.85767
225429_at	Transcribed locus	---	10.9868	9.12715	-1.85965
209315_at	HBS1-like (S. cerevisiae)	HBS1L	8.9547	7.09452	-1.86019
209723_at	serpin peptidase inhibitor, clade B (ovalbumin), member 9	SERPINB9	12.4883	10.627	-1.86125
200911_s_at	transforming, acidic coiled-coil containing protein 1	TACC1	13.3192	11.4574	-1.86179
201009_s_at	thioredoxin interacting protein	TXNIP	12.017	10.1547	-1.86225
230158_at	dpy-19-like 2 (C. elegans)	DPY19L2	9.4793	7.61703	-1.86227
221493_at	TSPY-like 1	TSPYL1	13.6698	11.8071	-1.86268
206039_at	RAB33A, member RAS oncogene family	RAB33A	9.29234	7.42875	-1.86359
211985_s_at	calmodulin 1 (phosphorylase kinase, delta)	CALM1	9.95399	8.08791	-1.86608
213172_at	tetratricopeptide repeat domain 9	TTC9	9.10327	7.23677	-1.8665
231990_at	ubiquitin specific peptidase 15	USP15	7.77671	5.90945	-1.86726
228715_at	zinc finger, CCHC domain containing 12	ZCCHC12	9.53925	7.67191	-1.86735
201650_at	keratin 19	KRT19	11.4131	9.5431	-1.87001
206415_at	tolloid-like 1	TLL1	7.28172	5.40997	-1.87174
226321_at	LysM, putative peptidoglycan-binding, domain containing 3	LYSMD3	12.1498	10.2773	-1.87253
209493_at	PDZ domain containing 2	PDZD2	11.1976	9.32453	-1.87308
241703_at	RUN domain containing 3B	RUNDC3B	9.24188	7.36856	-1.87332
222376_at	Transcribed locus	---	10.0841	8.20996	-1.87415
211745_x_at	hemoglobin, alpha 1	HBA1	9.91872	8.04438	-1.87434
207040_s_at	suppression of tumorigenicity 13 (colon carcinoma) (Hsp70 interacting protein)	ST13	14.1172	12.2429	-1.87435
211538_s_at	heat shock 70kDa protein 2	HSPA2	10.9339	9.05843	-1.87549
228220_at	FCH domain only 2	FCHO2	10.4678	8.59203	-1.87576
209897_s_at	slit homolog 2 (Drosophila)	SLIT2	9.47516	7.59848	-1.87669
224949_at	Yip1 domain family, member 5	YIPF5	8.9741	7.09698	-1.87713
201260_s_at	synaptophysin-like 1	SYPL1	13.2249	11.3472	-1.87766
203501_at	plasma glutamate carboxypeptidase	PGCP	10.6048	8.72686	-1.87796
244011_at	protein phosphatase 1K (PP2C domain containing)	PPM1K	7.98594	6.1079	-1.87804
209676_at	tissue factor pathway inhibitor (lipoprotein-associated coagulation inhibitor)	TFPI	8.59723	6.71849	-1.87874
201599_at	ornithine aminotransferase (gyrate atrophy)	OAT	13.5595	11.6805	-1.87904
201648_at	Janus kinase 1 (a protein tyrosine kinase)	JAK1	12.3206	10.4409	-1.87975
219583_s_at	spermatogenesis associated 7	SPATA7	9.60574	7.72465	-1.88109
222423_at	Nedd4 family interacting protein 1	NDFIP1	13.0549	11.1735	-1.88139
204042_at	WAS protein family, member 3	WASF3	10.367	8.48553	-1.88146
216620_s_at	Rho guanine nucleotide exchange factor (GEF) 10	ARHGEF10	11.041	9.15734	-1.88366
217506_at	Hypothetical gene supported by BC041875; BX648984	LOC400642	9.10537	7.22166	-1.88371
218824_at	PNMA-like 1	PNMAL1	12.9685	11.083	-1.88558
209106_at	nuclear receptor coactivator 1	NCOA1	10.6079	8.72208	-1.8858
209458_x_at	hemoglobin, alpha 1 /// hemoglobin, alpha 2	HBA1 /// HBA2	9.45359	7.56742	-1.88617
202717_s_at	cell division cycle 16 homolog (S. cerevisiae)	CDC16	9.79719	7.90789	-1.8893
221763_at	jumonji domain containing 1C	JMJD1C	12.0451	10.1547	-1.8904
226280_at	CDNA FLJ43545 fis, clone PROST2011631	---	11.5924	9.69994	-1.89249
213375_s_at	hypothetical gene CG018	CG018	11.507	9.61405	-1.89297
242363_at	Full-length cDNA clone CS0DF025YA01 of Fetal brain of Homo sapiens (human)	---	11.1193	9.22563	-1.89369
214719_at	solute carrier family 46, member 3	SLC46A3	11.1684	9.27458	-1.89379
225996_at	LON peptidase N-terminal domain and ring finger 2	LONRF2	12.3175	10.4235	-1.89394
224707_at	chromosome 5 open reading frame 32	C5orf32	13.2364	11.3419	-1.89454
1557137_at	transmembrane protein 17	TMEM17	8.56512	6.66876	-1.89636
215139_at	Rho guanine nucleotide exchange factor (GEF) 10	ARHGEF10	7.35299	5.4527	-1.90028
228411_at	par-3 partitioning defective 3 homolog B (C. elegans)	PARD3B	10.8905	8.98926	-1.90119
212745_s_at	Bardet-Biedl syndrome 4	BBS4	9.3373	7.43604	-1.90126
224911_s_at	discoidin, CUB and LCCL domain containing 2	DCBLD2	9.88342	7.97976	-1.90366
229285_at	ribonuclease L (2',5'-oligoisoadenylate synthetase-dependent)	RNASEL	10.7741	8.86972	-1.90438
202552_s_at	cysteine rich transmembrane BMP regulator 1 (chordin-like)	CRIM1	13.4043	11.4973	-1.90692
219961_s_at	chromosome 20 open reading frame 19	C20orf19	10.6584	8.74929	-1.90907
235830_at	Transcribed locus	---	8.69701	6.78437	-1.91264
223443_s_at	hypothetical protein FLJ32065	FLJ32065	8.43351	6.52012	-1.91339
1559420_x_at	calcium channel, voltage-dependent, beta 2 subunit	CACNB2	8.22214	6.30847	-1.91367
217779_s_at	proline-rich nuclear receptor coactivator 2	PNRC2	13.8157	11.8991	-1.91661
221727_at	---	---	10.076	8.15906	-1.91691
201534_s_at	ubiquitin-like 3	UBL3	9.82545	7.90754	-1.91791
217995_at	sulfide quinone reductase-like (yeast)	SQRDL	12.1553	10.237	-1.9183
217865_at	ring finger protein 130	RNF130	10.3161	8.39775	-1.91839
1556239_a_at	CDNA clone IMAGE:4828492	---	7.74911	5.83012	-1.91899
208017_s_at	MCF.2 cell line derived transforming sequence	MCF2	7.81089	5.89137	-1.91953
223588_at	THAP domain containing, apoptosis associated protein 2	THAP2	7.43884	5.51931	-1.91953
238681_at	glycerophosphodiester phosphodiesterase domain containing 1	GDPD1	9.21545	7.2959	-1.91955
225571_at	leukemia inhibitory factor receptor alpha	LIFR	9.9479	8.02669	-1.9212
209286_at	CDC42 effector protein (Rho GTPase binding) 3	CDC42EP3	10.0785	8.15527	-1.92321
228697_at	---	---	10.7345	8.81115	-1.92337
212838_at	dynamin binding protein	DNMBP	8.31601	6.39186	-1.92415
225092_at	rabaptin, RAB GTPase binding effector protein 1	RABEP1	11.1466	9.22143	-1.9252
221019_s_at	collectin sub-family member 12	COLEC12	10.2037	8.27816	-1.92551
227934_at	---	---	11.1913	9.26569	-1.9256
224801_at	Nedd4 family interacting protein 2	NDFIP2	10.1046	8.17632	-1.92828
242366_at	Homo sapiens, clone IMAGE:3858719, mRNA	---	9.91984	7.99152	-1.92832
200951_s_at	cyclin D2	CCND2	8.2204	6.29187	-1.92853
226633_at	RAB8B, member RAS oncogene family	RAB8B	10.8231	8.89319	-1.92993
236698_at	Full-length cDNA clone CS0DF025YA01 of Fetal brain of Homo sapiens (human)	---	8.74212	6.81172	-1.93039
218974_at	sine oculis binding protein homolog (Drosophila)	SOBP	11.1561	9.2219	-1.93424
229580_at	Transcribed locus	---	8.36816	6.43374	-1.93441
224964_s_at	guanine nucleotide binding protein (G protein), gamma 2	GNG2	10.0171	8.08098	-1.93616
226864_at	Protein kinase (cAMP-dependent, catalytic) inhibitor alpha	PKIA	8.38995	6.45348	-1.93647
224061_at	indolethylamine N-methyltransferase	INMT	8.49846	6.56173	-1.93672
213353_at	ATP-binding cassette, sub-family A (ABC1), member 5	ABCA5	9.60848	7.67098	-1.9375
221531_at	WD repeat domain 61	WDR61	9.85622	7.9185	-1.93772
205027_s_at	mitogen-activated protein kinase kinase kinase 8	MAP3K8	10.4798	8.5421	-1.93772
213436_at	cannabinoid receptor 1 (brain)	CNR1	8.47457	6.53658	-1.93799
219869_s_at	solute carrier family 39 (zinc transporter), member 8	SLC39A8	8.7205	6.781	-1.9395
226050_at	transmembrane and coiled-coil domains 3	TMCO3	12.2747	10.3349	-1.93983
202156_s_at	CUG triplet repeat, RNA binding protein 2	CUGBP2	10.0521	8.11208	-1.94006
225219_at	SMAD family member 5	SMAD5	11.0252	9.08448	-1.94067
227444_at	Armadillo repeat containing, X-linked 4	ARMCX4	8.87223	6.93138	-1.94085
226682_at	hypothetical protein LOC283666	LOC283666	11.0929	9.14979	-1.94315
235759_at	Transcribed locus	---	10.5173	8.57379	-1.94352
229072_at	CDNA clone IMAGE:5259272	---	8.20089	6.25517	-1.94572
203408_s_at	SATB homeobox 1	SATB1	10.9118	8.96269	-1.94915
229317_at	---	---	10.6494	8.69985	-1.94959
200867_at	zinc finger protein 313	ZNF313	9.10037	7.14843	-1.95194
201325_s_at	epithelial membrane protein 1	EMP1	8.52596	6.57262	-1.95334
1559360_at	MRNA; cDNA DKFZp666E199 (from clone DKFZp666E199)	---	11.7427	9.78856	-1.95418
218129_s_at	nuclear transcription factor Y, beta	NFYB	7.41502	5.45959	-1.95543
232668_at	CDNA FLJ11528 fis, clone HEMBA1002621	---	9.21391	7.25826	-1.95565
204688_at	sarcoglycan, epsilon	SGCE	11.9877	10.0316	-1.95607
226448_at	family with sequence similarity 89, member A	FAM89A	10.4886	8.5313	-1.95734
204058_at	malic enzyme 1, NADP(+)-dependent, cytosolic	ME1	9.99907	8.04104	-1.95803
202843_at	DnaJ (Hsp40) homolog, subfamily B, member 9	DNAJB9	10.127	8.16866	-1.95832
218449_at	chromosome 4 open reading frame 20	C4orf20	11.9273	9.96866	-1.95863
202378_s_at	leptin receptor overlapping transcript	LEPROT	12.2337	10.2751	-1.95863
1554806_a_at	F-box protein 8	FBXO8	9.93118	7.97121	-1.95997
219972_s_at	chromosome 14 open reading frame 135	C14orf135	10.8428	8.88027	-1.96255
218450_at	heme binding protein 1	HEBP1	12.5053	10.5425	-1.96276
201279_s_at	disabled homolog 2, mitogen-responsive phosphoprotein (Drosophila)	DAB2	9.20114	7.23762	-1.96352
236359_at	sodium channel, voltage-gated, type IV, beta	SCN4B	7.57029	5.60617	-1.96412
1565149_at	dynein, cytoplasmic 2, heavy chain 1	DYNC2H1	10.4445	8.48024	-1.96422
227522_at	carboxymethylenebutenolidase homolog (Pseudomonas)	CMBL	11.0191	9.05442	-1.96472
219279_at	dedicator of cytokinesis 10	DOCK10	7.75475	5.78969	-1.96506
224763_at	Ribosomal protein L37	RPL37	11.9164	9.95129	-1.96515
227533_at	Transcribed locus	---	9.82676	7.86096	-1.96579
225633_at	dpy-19-like 3 (C. elegans)	DPY19L3	11.7253	9.7591	-1.96624
203788_s_at	sema domain, immunoglobulin domain (Ig), short basic domain, secreted, (semaphorin) 3C	SEMA3C	9.51925	7.55146	-1.96779
229891_x_at	KIAA1704	KIAA1704	10.4977	8.52987	-1.9678
223441_at	solute carrier family 17 (anion/sugar transporter), member 5	SLC17A5	11.8009	9.83145	-1.96948
236548_at	GIPC PDZ domain containing family, member 2	GIPC2	8.84941	6.87949	-1.96992
213238_at	ATPase, class V, type 10D	ATP10D	10.8355	8.8654	-1.97011
238827_at	Transcribed locus	---	7.78093	5.8108	-1.97013
227526_at	Cdon homolog (mouse)	CDON	10.4682	8.49781	-1.97035
[truncated: 917 more rows]
