# Supplementary material for: Gene expression profiling supports the hypothesis that human ovarian surface epithelia are multipotent and capable of serving as ovarian cancer initiating cells
Source: BMC Med Genomics. 2009 Dec 29;2:71. doi: 10.1186/1755-8794-2-71 (PMC2806370; doi:10.1186/1755-8794-2-71)
Supplement: Additional file 3 — supplemental_table_3_oci_expo_mda_intersections.xls. OCI, EXPO, and MD Anderson data intersection probe set lists. [file 1755-8794-2-71-S3.XLS]

## Sheet: njb_UPS_2915_for_HCL_working
Probe Set ID	Gene Title	Author_njb_modifed_unique_Gene Title	Gene Symbol	NOSE_AVG	CEPI_AVG	CEPI-NOSE
206373_at	Zic family member 1 (odd-paired homolog, Drosophila)	Zic family member 1 (odd-paired homolog, Drosophila)	ZIC1	5.54423	12.4011	6.85684
208650_s_at	CD24 molecule	CD24 molecule	CD24	6.97895	13.1756	6.19664
239887_at	Transcribed locus, strongly similar to NP_005077.2 sarcospan [Homo sapiens]	Transcribed locus, strongly similar to NP_005077.2 sarcospan [Homo sapiens]	---	5.4389	11.2952	5.85631
1558034_s_at	ceruloplasmin (ferroxidase)	ceruloplasmin (ferroxidase)	CP	7.22612	12.7608	5.53471
230943_at	SRY (sex determining region Y)-box 17	SRY (sex determining region Y)-box 17	SOX17	8.18465	13.437	5.25235
211470_s_at	sulfotransferase family, cytosolic, 1C, member 2	sulfotransferase family, cytosolic, 1C, member 2	SULT1C2	6.66374	11.8793	5.2156
209437_s_at	spondin 1, extracellular matrix protein	spondin 1, extracellular matrix protein	SPON1	5.57457	10.6937	5.11918
223748_at	solute carrier family 4, sodium borate transporter, member 11	solute carrier family 4, sodium borate transporter, member 11	SLC4A11	6.81284	11.8926	5.07975
221884_at	ecotropic viral integration site 1	ecotropic viral integration site 1	EVI1	7.25225	12.2919	5.03963
213693_s_at	mucin 1, cell surface associated	mucin 1, cell surface associated	MUC1	9.06738	14.077	5.00959
207039_at	cyclin-dependent kinase inhibitor 2A (melanoma, p16, inhibits CDK4)	cyclin-dependent kinase inhibitor 2A (melanoma, p16, inhibits CDK4)	CDKN2A	6.90566	11.7839	4.87824
204653_at	transcription factor AP-2 alpha (activating enhancer binding protein 2 alpha)	transcription factor AP-2 alpha (activating enhancer binding protein 2 alpha)	TFAP2A	6.68522	11.4512	4.76594
1557155_a_at	CDNA clone IMAGE:5301781	CDNA clone IMAGE:5301781	---	6.09393	10.8081	4.71413
225645_at	Ets homologous factor	Ets homologous factor	EHF	8.56275	13.2755	4.71275
228377_at	kelch-like 14 (Drosophila)	kelch-like 14 (Drosophila)	KLHL14	6.6852	11.387	4.70181
204777_s_at	mal, T-cell differentiation protein	mal, T-cell differentiation protein	MAL	7.35447	11.9641	4.60963
214282_at	Primary hepatoblastoma cDNA, clone:HMFN1050, full insert sequence	Primary hepatoblastoma cDNA, clone:HMFN1050, full insert sequence	---	5.1333	9.7196	4.5863
230865_at	Lix1 homolog (mouse)	Lix1 homolog (mouse)	LIX1	3.62074	8.14503	4.52429
222962_s_at	minichromosome maintenance complex component 10	minichromosome maintenance complex component 10	MCM10	4.01798	8.50312	4.48513
227725_at	ST6 (alpha-N-acetyl-neuraminyl-2,3-beta-galactosyl-1,3)-N-acetylgalactosaminide alpha-2,6-sialyltransferase 1	ST6 (alpha-N-acetyl-neuraminyl-2,3-beta-galactosyl-1,3)-N-acetylgalactosaminide alpha-2,6-sialyltransferase 1	ST6GALNAC1	6.01122	10.429	4.41778
236448_at	unc-5 homolog A (C. elegans)	unc-5 homolog A (C. elegans)	UNC5A	4.12424	8.42611	4.30187
206772_at	parathyroid hormone 2 receptor	parathyroid hormone 2 receptor	PTH2R	5.17127	9.37665	4.20538
232278_s_at	DEP domain containing 1	DEP domain containing 1	DEPDC1	3.73829	7.91021	4.17192
229622_at	family with sequence similarity 132, member B	family with sequence similarity 132, member B	FAM132B	5.57304	9.70744	4.1344
204086_at	preferentially expressed antigen in melanoma	preferentially expressed antigen in melanoma	PRAME	4.77457	8.89107	4.1165
1555862_s_at	MICAL-like 2	MICAL-like 2	MICALL2	4.57745	8.66667	4.08922
204836_at	glycine dehydrogenase (decarboxylating)	glycine dehydrogenase (decarboxylating)	GLDC	6.48036	10.4993	4.01895
205334_at	S100 calcium binding protein A1	S100 calcium binding protein A1	S100A1	5.70332	9.71482	4.01151
239006_at	solute carrier family 26, member 7	solute carrier family 26, member 7	SLC26A7	5.30002	9.30942	4.00941
210220_at	frizzled homolog 2 (Drosophila)	frizzled homolog 2 (Drosophila)	FZD2	3.92518	7.88318	3.95801
209642_at	BUB1 budding uninhibited by benzimidazoles 1 homolog (yeast)	BUB1 budding uninhibited by benzimidazoles 1 homolog (yeast)	BUB1	3.69234	7.64567	3.95333
209172_s_at	centromere protein F, 350/400ka (mitosin)	centromere protein F, 350/400ka (mitosin)	CENPF	6.85545	10.7599	3.90445
223075_s_at	chromosome 9 open reading frame 58	chromosome 9 open reading frame 58	C9orf58	8.4331	12.3089	3.87575
201291_s_at	topoisomerase (DNA) II alpha 170kDa	topoisomerase (DNA) II alpha 170kDa	TOP2A	5.13403	8.99072	3.85668
209552_at	paired box 8	paired box 8	PAX8	5.83245	9.68802	3.85556
204437_s_at	folate receptor 1 (adult)	folate receptor 1 (adult)	FOLR1	6.29035	10.1177	3.82734
1570261_at	Homo sapiens, clone IMAGE:3961600, mRNA	Homo sapiens, clone IMAGE:3961600, mRNA	---	3.48831	7.31515	3.82684
237802_at	XK, Kell blood group complex subunit-related family, member 4	XK, Kell blood group complex subunit-related family, member 4	XKR4	4.91626	8.73717	3.82092
236045_x_at	CDNA clone IMAGE:5278089	CDNA clone IMAGE:5278089	---	5.65992	9.46431	3.80439
212023_s_at	antigen identified by monoclonal antibody Ki-67	antigen identified by monoclonal antibody Ki-67	MKI67	5.45574	9.24273	3.78699
204268_at	S100 calcium binding protein A2	S100 calcium binding protein A2	S100A2	7.69336	11.4802	3.78688
202095_s_at	baculoviral IAP repeat-containing 5 (survivin)	baculoviral IAP repeat-containing 5 (survivin)	BIRC5	7.4832	11.2677	3.78452
205572_at	angiopoietin 2	angiopoietin 2	ANGPT2	4.44247	8.1999	3.75744
228868_x_at	Chromatin licensing and DNA replication factor 1	Chromatin licensing and DNA replication factor 1	CDT1	6.36446	10.1179	3.75342
1561938_at	MRNA; cDNA DKFZp313A1935 (from clone DKFZp313A1935)	MRNA; cDNA DKFZp313A1935 (from clone DKFZp313A1935)	---	5.44842	9.19519	3.74677
230381_at	chromosome 1 open reading frame 186	chromosome 1 open reading frame 186	C1orf186	8.91918	12.6392	3.72003
233955_x_at	CXXC finger 5	CXXC finger 5	CXXC5	9.34093	13.0531	3.71217
213523_at	cyclin E1	cyclin E1	CCNE1	6.95339	10.6628	3.70945
212949_at	non-SMC condensin I complex, subunit H	non-SMC condensin I complex, subunit H	NCAPH	4.57849	8.25904	3.68055
229538_s_at	IQ motif containing GTPase activating protein 3	IQ motif containing GTPase activating protein 3	IQGAP3	5.68427	9.35459	3.67032
212070_at	G protein-coupled receptor 56	G protein-coupled receptor 56	GPR56	8.09759	11.7652	3.66757
204447_at	ProSAPiP1 protein	ProSAPiP1 protein	ProSAPiP1	7.33859	10.9872	3.64861
213921_at	somatostatin	somatostatin	SST	6.29261	9.90883	3.61623
1569361_a_at	Homo sapiens, Similar to serine/arginine repetitive matrix 1, clone IMAGE:5216925, mRNA	Homo sapiens, Similar to serine/arginine repetitive matrix 1, clone IMAGE:5216925, mRNA	---	5.4046	9.00472	3.60013
226355_at	WD repeat domain 51A	WD repeat domain 51A	WDR51A	6.46445	10.0554	3.59098
205242_at	chemokine (C-X-C motif) ligand 13 (B-cell chemoattractant)	chemokine (C-X-C motif) ligand 13 (B-cell chemoattractant)	CXCL13	4.76757	8.35482	3.58725
210347_s_at	B-cell CLL/lymphoma 11A (zinc finger protein)	B-cell CLL/lymphoma 11A (zinc finger protein)	BCL11A	6.4093	9.96822	3.55892
219650_at	excision repair cross-complementing rodent repair deficiency, complementation group 6-like	excision repair cross-complementing rodent repair deficiency, complementation group 6-like	ERCC6L	4.87612	8.43244	3.55632
223062_s_at	phosphoserine aminotransferase 1	phosphoserine aminotransferase 1	PSAT1	9.36638	12.9191	3.55272
218355_at	kinesin family member 4A /// kinesin family member 4B	kinesin family member 4A /// kinesin family member 4B	KIF4A /// KIF4B	6.7385	10.2721	3.53357
232195_at	G protein-coupled receptor 158	G protein-coupled receptor 158	GPR158	4.88575	8.40452	3.51877
236840_at	chromosome 12 open reading frame 56	chromosome 12 open reading frame 56	C12orf56	5.23578	8.74588	3.5101
235572_at	SPC24, NDC80 kinetochore complex component, homolog (S. cerevisiae)	SPC24, NDC80 kinetochore complex component, homolog (S. cerevisiae)	SPC24	5.6472	9.14998	3.50279
210397_at	defensin, beta 1	defensin, beta 1	DEFB1	7.04404	10.546	3.50199
229002_at	family with sequence similarity 69, member B	family with sequence similarity 69, member B	FAM69B	6.6797	10.1624	3.48275
205932_s_at	msh homeobox 1	msh homeobox 1	MSX1	6.47143	9.95365	3.48222
239381_at	kallikrein-related peptidase 7	kallikrein-related peptidase 7	KLK7	9.65185	13.1249	3.47301
227282_at	protocadherin 19	protocadherin 19	PCDH19	5.87435	9.33365	3.45929
214657_s_at	Trophoblast-derived noncoding RNA	Trophoblast-derived noncoding RNA	TncRNA	7.84943	11.2893	3.43988
211527_x_at	vascular endothelial growth factor A	vascular endothelial growth factor A	VEGFA	4.82029	8.24578	3.42549
228245_s_at	ovostatin 2 /// similar to cDNA sequence BC048546	ovostatin 2 /// similar to cDNA sequence BC048546	LOC728715 /// OVOS2	7.7194	11.1423	3.42287
225655_at	ubiquitin-like, containing PHD and RING finger domains, 1	ubiquitin-like, containing PHD and RING finger domains, 1	UHRF1	6.46611	9.88589	3.41978
218755_at	kinesin family member 20A	kinesin family member 20A	KIF20A	6.19681	9.61465	3.41784
223307_at	cell division cycle associated 3	cell division cycle associated 3	CDCA3	8.16689	11.5669	3.40002
210683_at	neurturin	neurturin	NRTN	3.21745	6.61689	3.39944
1552797_s_at	prominin 2	prominin 2	PROM2	6.78614	10.1836	3.39749
239579_at	abhydrolase domain containing 7	abhydrolase domain containing 7	ABHD7	4.51117	7.90613	3.39497
230776_at	CDNA FLJ36181 fis, clone TESTI2026794 /// Ring finger protein 157	CDNA FLJ36181 fis, clone TESTI2026794 /// Ring finger protein 157	RNF157	7.01616	10.3991	3.38293
235044_at	cysteine/tyrosine-rich 1	cysteine/tyrosine-rich 1	CYYR1	6.92677	10.3076	3.38079
205694_at	tyrosinase-related protein 1	tyrosinase-related protein 1	TYRP1	4.51305	7.88892	3.37586
231945_at	filamin A interacting protein 1	filamin A interacting protein 1	FILIP1	6.51459	9.87569	3.3611
204962_s_at	centromere protein A	centromere protein A	CENPA	6.77934	10.1209	3.3416
231766_s_at	collagen, type XII, alpha 1	collagen, type XII, alpha 1	COL12A1	5.99425	9.33344	3.33919
204825_at	maternal embryonic leucine zipper kinase	maternal embryonic leucine zipper kinase	MELK	7.81034	11.1476	3.3373
214481_at	histone cluster 1, H2am	histone cluster 1, H2am	HIST1H2AM	4.9897	8.32664	3.33693
33323_r_at	stratifin	stratifin	SFN	10.9904	14.3158	3.32538
206074_s_at	high mobility group AT-hook 1	high mobility group AT-hook 1	HMGA1	7.33381	10.6559	3.32207
206125_s_at	kallikrein-related peptidase 8	kallikrein-related peptidase 8	KLK8	6.38928	9.70786	3.31858
204584_at	L1 cell adhesion molecule	L1 cell adhesion molecule	L1CAM	5.5885	8.90511	3.31661
204695_at	cell division cycle 25 homolog A (S. pombe)	cell division cycle 25 homolog A (S. pombe)	CDC25A	5.59869	8.91368	3.31499
237070_at	transient receptor potential cation channel, subfamily M, member 1	transient receptor potential cation channel, subfamily M, member 1	TRPM1	4.18334	7.49632	3.31298
219134_at	EGF, latrophilin and seven transmembrane domain containing 1	EGF, latrophilin and seven transmembrane domain containing 1	ELTD1	4.76318	8.07282	3.30964
207166_at	guanine nucleotide binding protein (G protein), gamma transducing activity polypeptide 1	guanine nucleotide binding protein (G protein), gamma transducing activity polypeptide 1	GNGT1	5.28076	8.58088	3.30012
219010_at	chromosome 1 open reading frame 106	chromosome 1 open reading frame 106	C1orf106	6.91385	10.2077	3.29382
227923_at	SH3 and multiple ankyrin repeat domains 3	SH3 and multiple ankyrin repeat domains 3	SHANK3	5.28315	8.57588	3.29273
207165_at	hyaluronan-mediated motility receptor (RHAMM)	hyaluronan-mediated motility receptor (RHAMM)	HMMR	7.61246	10.8853	3.27283
201250_s_at	solute carrier family 2 (facilitated glucose transporter), member 1	solute carrier family 2 (facilitated glucose transporter), member 1	SLC2A1	8.87088	12.1436	3.27269
228033_at	E2F transcription factor 7	E2F transcription factor 7	E2F7	6.06535	9.33638	3.27102
204026_s_at	ZW10 interactor	ZW10 interactor	ZWINT	9.88894	13.155	3.26607
221031_s_at	apolipoprotein L domain containing 1	apolipoprotein L domain containing 1	APOLD1	6.70837	9.97174	3.26337
219478_at	WAP four-disulfide core domain 1	WAP four-disulfide core domain 1	WFDC1	4.2696	7.52967	3.26007
216860_s_at	growth differentiation factor 11	growth differentiation factor 11	GDF11	5.16292	8.4155	3.25259
210052_s_at	TPX2, microtubule-associated, homolog (Xenopus laevis)	TPX2, microtubule-associated, homolog (Xenopus laevis)	TPX2	6.29142	9.53683	3.24541
227174_at	WD repeat domain 72	WD repeat domain 72	WDR72	7.36237	10.607	3.24463
218662_s_at	non-SMC condensin I complex, subunit G	non-SMC condensin I complex, subunit G	NCAPG	8.4765	11.7101	3.23357
218585_s_at	denticleless homolog (Drosophila)	denticleless homolog (Drosophila)	DTL	6.64734	9.87035	3.22301
230626_at	tetraspanin 12	tetraspanin 12	TSPAN12	7.54678	10.7606	3.21387
201890_at	ribonucleotide reductase M2 polypeptide	ribonucleotide reductase M2 polypeptide	RRM2	9.06722	12.2799	3.21271
216834_at	regulator of G-protein signaling 1	regulator of G-protein signaling 1	RGS1	8.49626	11.7062	3.2099
230061_at	Transmembrane 4 L six family member 18	Transmembrane 4 L six family member 18	TM4SF18	3.99998	7.20866	3.20868
202705_at	cyclin B2	cyclin B2	CCNB2	7.51399	10.7216	3.20763
229842_at	E74-like factor 3 (ets domain transcription factor, epithelial-specific )	E74-like factor 3 (ets domain transcription factor, epithelial-specific )	ELF3	7.54306	10.7452	3.20215
205533_s_at	cadherin 6, type 2, K-cadherin (fetal kidney)	cadherin 6, type 2, K-cadherin (fetal kidney)	CDH6	4.23035	7.42554	3.19519
212807_s_at	sortilin 1	sortilin 1	SORT1	8.08349	11.2687	3.18517
203892_at	WAP four-disulfide core domain 2	WAP four-disulfide core domain 2	WFDC2	8.5272	11.7039	3.17675
210248_at	wingless-type MMTV integration site family, member 7A	wingless-type MMTV integration site family, member 7A	WNT7A	4.39087	7.56348	3.17261
227235_at	CDNA clone IMAGE:5302158	CDNA clone IMAGE:5302158	---	6.78329	9.95195	3.16866
1557780_at	MRNA; cDNA DKFZp564C1072 (from clone DKFZp564C1072)	MRNA; cDNA DKFZp564C1072 (from clone DKFZp564C1072)	---	5.75315	8.91564	3.16249
1561156_at	Full length insert cDNA clone ZD46F04	Full length insert cDNA clone ZD46F04	---	3.33966	6.5005	3.16084
243018_at	Transcribed locus, moderately similar to XP_945958.1 PREDICTED: hypothetical protein XP_945958 [Homo sapiens]	Transcribed locus, moderately similar to XP_945958.1 PREDICTED: hypothetical protein XP_945958 [Homo sapiens]	---	6.03469	9.19012	3.15543
212909_at	LY6/PLAUR domain containing 1	LY6/PLAUR domain containing 1	LYPD1	7.92181	11.0718	3.15
204822_at	TTK protein kinase	TTK protein kinase	TTK	6.62362	9.77086	3.14724
233932_at	EST from clone 1206988, full insert	EST from clone 1206988, full insert	---	6.78373	9.92932	3.14559
229095_s_at	LIM and senescent cell antigen-like domains 3-like	LIM and senescent cell antigen-like domains 3-like	LOC440895	8.15115	11.2891	3.13797
205619_s_at	mesenchyme homeobox 1	mesenchyme homeobox 1	MEOX1	5.55917	8.69123	3.13205
205733_at	Bloom syndrome	Bloom syndrome	BLM	7.47595	10.6048	3.12888
204641_at	NIMA (never in mitosis gene a)-related kinase 2	NIMA (never in mitosis gene a)-related kinase 2	NEK2	7.0284	10.1552	3.12679
226086_at	synaptotagmin XIII	synaptotagmin XIII	SYT13	6.43975	9.5638	3.12405
218960_at	transmembrane protease, serine 4	transmembrane protease, serine 4	TMPRSS4	5.54517	8.65979	3.11462
221591_s_at	family with sequence similarity 64, member A	family with sequence similarity 64, member A	FAM64A	6.07449	9.18697	3.11248
203438_at	stanniocalcin 2	stanniocalcin 2	STC2	5.14269	8.24863	3.10593
208079_s_at	aurora kinase A	aurora kinase A	AURKA	9.15004	12.2438	3.09374
204259_at	matrix metallopeptidase 7 (matrilysin, uterine)	matrix metallopeptidase 7 (matrilysin, uterine)	MMP7	7.45085	10.5413	3.09041
203755_at	BUB1 budding uninhibited by benzimidazoles 1 homolog beta (yeast)	BUB1 budding uninhibited by benzimidazoles 1 homolog beta (yeast)	BUB1B	7.83456	10.9231	3.08858
220179_at	dipeptidase 3	dipeptidase 3	DPEP3	5.49398	8.58243	3.08845
227461_at	stonin 2	stonin 2	STON2	8.70228	11.7844	3.0821
1556344_at	hypothetical LOC150051	hypothetical LOC150051	LOC150051	5.01743	8.09652	3.07909
214595_at	potassium voltage-gated channel, subfamily G, member 1	potassium voltage-gated channel, subfamily G, member 1	KCNG1	5.90738	8.98496	3.07757
228776_at	gap junction protein, gamma 1, 45kDa	gap junction protein, gamma 1, 45kDa	GJC1	5.94474	9.02156	3.07682
218678_at	nestin	nestin	NES	4.02679	7.10218	3.07539
1554438_at	KIAA1217	KIAA1217	KIAA1217	6.47484	9.55005	3.07521
212942_s_at	KIAA1199	KIAA1199	KIAA1199	5.68385	8.75114	3.06729
219153_s_at	thrombospondin, type I, domain containing 4	thrombospondin, type I, domain containing 4	THSD4	5.16391	8.21575	3.05184
230518_at	myelin protein zero-like 2	myelin protein zero-like 2	MPZL2	9.22454	12.2677	3.04321
202503_s_at	KIAA0101	KIAA0101	KIAA0101	9.03275	12.0754	3.04261
218039_at	nucleolar and spindle associated protein 1	nucleolar and spindle associated protein 1	NUSAP1	9.60234	12.6432	3.04085
243386_at	castor zinc finger 1	castor zinc finger 1	CASZ1	4.91619	7.95634	3.04015
38158_at	extra spindle pole bodies homolog 1 (S. cerevisiae)	extra spindle pole bodies homolog 1 (S. cerevisiae)	ESPL1	7.07345	10.1107	3.03725
243762_at	CDNA clone IMAGE:5298708 /// Prostate-specific P775P mRNA sequence	CDNA clone IMAGE:5298708 /// Prostate-specific P775P mRNA sequence	---	5.99114	9.02523	3.03409
210503_at	melanoma antigen family A, 11	melanoma antigen family A, 11	MAGEA11	4.36896	7.4014	3.03244
218792_s_at	B-box and SPRY domain containing	B-box and SPRY domain containing	BSPRY	6.84331	9.86784	3.02453
243021_at	hypothetical protein LOC730496	hypothetical protein LOC730496	LOC730496	5.46581	8.48693	3.02113
214472_at	histone cluster 1, H3d	histone cluster 1, H3d	HIST1H3D	3.87328	6.88937	3.0161
235515_at	chromosome 19 open reading frame 46	chromosome 19 open reading frame 46	C19orf46	6.80615	9.81092	3.00477
207325_x_at	melanoma antigen family A, 1 (directs expression of antigen MZ2-E)	melanoma antigen family A, 1 (directs expression of antigen MZ2-E)	MAGEA1	4.38978	7.39439	3.0046
203967_at	cell division cycle 6 homolog (S. cerevisiae)	cell division cycle 6 homolog (S. cerevisiae)	CDC6	4.21236	7.2098	2.99744
236028_at	Integrin-binding sialoprotein (bone sialoprotein, bone sialoprotein II)	Integrin-binding sialoprotein (bone sialoprotein, bone sialoprotein II)	IBSP	3.66315	6.65726	2.99411
219752_at	RAS protein activator like 1 (GAP1 like)	RAS protein activator like 1 (GAP1 like)	RASAL1	5.88523	8.87138	2.98615
241829_at	family with sequence similarity 124A	family with sequence similarity 124A	FAM124A	3.52547	6.51105	2.98558
205167_s_at	cell division cycle 25 homolog C (S. pombe)	cell division cycle 25 homolog C (S. pombe)	CDC25C	5.97036	8.94553	2.97518
35666_at	sema domain, immunoglobulin domain (Ig), short basic domain, secreted, (semaphorin) 3F	sema domain, immunoglobulin domain (Ig), short basic domain, secreted, (semaphorin) 3F	SEMA3F	11.0381	14.0089	2.97076
201761_at	methylenetetrahydrofolate dehydrogenase (NADP+ dependent) 2, methenyltetrahydrofolate cyclohydrolase	methylenetetrahydrofolate dehydrogenase (NADP+ dependent) 2, methenyltetrahydrofolate cyclohydrolase	MTHFD2	10.378	13.34	2.962
219510_at	polymerase (DNA directed), theta	polymerase (DNA directed), theta	POLQ	6.796	9.75765	2.96166
223800_s_at	LIM and senescent cell antigen-like domains 3	LIM and senescent cell antigen-like domains 3	LIMS3	7.94949	10.9082	2.95869
209262_s_at	nuclear receptor subfamily 2, group F, member 6	nuclear receptor subfamily 2, group F, member 6	NR2F6	8.6398	11.5905	2.9507
222008_at	collagen, type IX, alpha 1	collagen, type IX, alpha 1	COL9A1	4.29937	7.24946	2.95009
206157_at	pentraxin-related gene, rapidly induced by IL-1 beta	pentraxin-related gene, rapidly induced by IL-1 beta	PTX3	7.4622	10.4116	2.94939
1559459_at	hypothetical LOC613266	hypothetical LOC613266	LOC613266	5.09016	8.03895	2.94879
213075_at	olfactomedin-like 2A	olfactomedin-like 2A	OLFML2A	7.21767	10.1664	2.94873
209074_s_at	family with sequence similarity 107, member A	family with sequence similarity 107, member A	FAM107A	7.24646	10.1824	2.93593
229599_at	hypothetical gene supported by BC022385; BC035868; BC048326	hypothetical gene supported by BC022385; BC035868; BC048326	LOC440335	5.65826	8.59174	2.93348
209408_at	kinesin family member 2C	kinesin family member 2C	KIF2C	8.00688	10.9392	2.93229
204558_at	RAD54-like (S. cerevisiae)	RAD54-like (S. cerevisiae)	RAD54L	5.90504	8.83357	2.92853
205980_s_at	Rho GTPase activating protein 8 /// PRR5-ARHGAP8 fusion	Rho GTPase activating protein 8 /// PRR5-ARHGAP8 fusion	ARHGAP8 /// LOC553158	6.77808	9.70542	2.92735
223381_at	NUF2, NDC80 kinetochore complex component, homolog (S. cerevisiae)	NUF2, NDC80 kinetochore complex component, homolog (S. cerevisiae)	NUF2	6.28794	9.21222	2.92428
214803_at	MRNA; cDNA DKFZp564N1116 (from clone DKFZp564N1116)	MRNA; cDNA DKFZp564N1116 (from clone DKFZp564N1116)	---	8.07622	10.992	2.91578
214254_at	melanoma antigen family A, 4	melanoma antigen family A, 4	MAGEA4	4.35267	7.26496	2.91229
201839_s_at	tumor-associated calcium signal transducer 1	tumor-associated calcium signal transducer 1	TACSTD1	11.4443	14.3539	2.90958
208511_at	pituitary tumor-transforming 3	pituitary tumor-transforming 3	PTTG3	6.10996	9.01901	2.90905
218744_s_at	protein kinase C and casein kinase substrate in neurons 3	protein kinase C and casein kinase substrate in neurons 3	PACSIN3	5.59679	8.50572	2.90893
213201_s_at	troponin T type 1 (skeletal, slow)	troponin T type 1 (skeletal, slow)	TNNT1	4.74679	7.65235	2.90557
206230_at	LIM homeobox 1	LIM homeobox 1	LHX1	4.78986	7.69376	2.9039
230360_at	gliomedin	gliomedin	GLDN	7.27786	10.1798	2.90191
230075_at	RAB39B, member RAS oncogene family	RAB39B, member RAS oncogene family	RAB39B	5.12801	8.02846	2.90045
39966_at	chondroitin sulfate proteoglycan 5 (neuroglycan C)	chondroitin sulfate proteoglycan 5 (neuroglycan C)	CSPG5	7.44437	10.3412	2.8968
239856_at	Transcribed locus, strongly similar to XP_001175123.1 PREDICTED: hypothetical protein [Pan troglodytes]	Transcribed locus, strongly similar to XP_001175123.1 PREDICTED: hypothetical protein [Pan troglodytes]	---	6.2314	9.12694	2.89554
205523_at	hyaluronan and proteoglycan link protein 1	hyaluronan and proteoglycan link protein 1	HAPLN1	4.4479	7.33701	2.88911
204475_at	matrix metallopeptidase 1 (interstitial collagenase)	matrix metallopeptidase 1 (interstitial collagenase)	MMP1	4.40571	7.28978	2.88408
1554903_at	FERM domain containing 8	FERM domain containing 8	FRMD8	5.12251	7.99802	2.87551
228116_at	Clone IMAGE:120162 mRNA sequence	Clone IMAGE:120162 mRNA sequence	---	5.81208	8.68171	2.86962
204170_s_at	CDC28 protein kinase regulatory subunit 2	CDC28 protein kinase regulatory subunit 2	CKS2	9.37599	12.2447	2.8687
226950_at	activin A receptor type II-like 1	activin A receptor type II-like 1	ACVRL1	6.15826	9.02222	2.86397
202580_x_at	forkhead box M1	forkhead box M1	FOXM1	5.57296	8.43562	2.86266
212858_at	progestin and adipoQ receptor family member IV	progestin and adipoQ receptor family member IV	PAQR4	6.41742	9.27659	2.85918
235029_at	GINS complex subunit 4 (Sld5 homolog)	GINS complex subunit 4 (Sld5 homolog)	GINS4	4.80488	7.66392	2.85905
226456_at	chromosome 16 open reading frame 75	chromosome 16 open reading frame 75	C16orf75	7.0692	9.91891	2.84972
216331_at	integrin, alpha 7	integrin, alpha 7	ITGA7	7.02067	9.86729	2.84662
214708_at	syntrophin, beta 1 (dystrophin-associated protein A1, 59kDa, basic component 1)	syntrophin, beta 1 (dystrophin-associated protein A1, 59kDa, basic component 1)	SNTB1	5.70265	8.54881	2.84616
242592_at	G protein-coupled receptor 137C	G protein-coupled receptor 137C	GPR137C	5.76436	8.60738	2.84302
209891_at	SPC25, NDC80 kinetochore complex component, homolog (S. cerevisiae)	SPC25, NDC80 kinetochore complex component, homolog (S. cerevisiae)	SPC25	6.08808	8.93091	2.84283
240284_x_at	EMG1 nucleolar protein homolog (S. cerevisiae)	EMG1 nucleolar protein homolog (S. cerevisiae)	EMG1	7.12475	9.96725	2.84251
1555216_a_at	hypothetical LOC645722	hypothetical LOC645722	LOC645722	7.44588	10.284	2.83814
215704_at	filaggrin	filaggrin	FLG	5.04862	7.8859	2.83727
238756_at	Growth arrest-specific 2 like 3	Growth arrest-specific 2 like 3	GAS2L3	7.80938	10.645	2.8356
225681_at	collagen triple helix repeat containing 1	collagen triple helix repeat containing 1	CTHRC1	9.68652	12.5213	2.83473
228252_at	PIF1 5'-to-3' DNA helicase homolog (S. cerevisiae)	PIF1 5'-to-3' DNA helicase homolog (S. cerevisiae)	PIF1	4.35899	7.19068	2.83168
207183_at	G protein-coupled receptor 19	G protein-coupled receptor 19	GPR19	4.97503	7.80653	2.83149
222925_at	doublecortin domain containing 2	doublecortin domain containing 2	DCDC2	7.47105	10.3001	2.82904
206605_at	26 serine protease	26 serine protease	P11	4.42197	7.24634	2.82437
228463_at	forkhead box A3	forkhead box A3	FOXA3	4.08544	6.90962	2.82418
203554_x_at	pituitary tumor-transforming 1	pituitary tumor-transforming 1	PTTG1	8.24566	11.0618	2.81619
203806_s_at	Fanconi anemia, complementation group A	Fanconi anemia, complementation group A	FANCA	6.03677	8.84384	2.80707
203954_x_at	claudin 3	claudin 3	CLDN3	5.51762	8.32435	2.80673
230980_x_at	Transcribed locus, strongly similar to NP_001028866.1 sterol regulatory element binding factor 2 [Rattus norvegicus]	Transcribed locus, strongly similar to NP_001028866.1 sterol regulatory element binding factor 2 [Rattus norvegicus]	---	5.07724	7.87322	2.79598
1563160_at	coagulation factor XI (plasma thromboplastin antecedent)	coagulation factor XI (plasma thromboplastin antecedent)	F11	2.40978	5.2013	2.79152
218151_x_at	G protein-coupled receptor 172A	G protein-coupled receptor 172A	GPR172A	7.47406	10.2647	2.79063
208484_at	histone cluster 1, H1a	histone cluster 1, H1a	HIST1H1A	3.81756	6.60667	2.78911
221414_s_at	defensin, beta 126	defensin, beta 126	DEFB126	4.66772	7.44841	2.78069
1563465_at	polycystic kidney disease 1 like 1	polycystic kidney disease 1 like 1	PKD1L1	3.49472	6.2749	2.78018
1555958_at	cartilage acidic protein 1	cartilage acidic protein 1	CRTAC1	5.6462	8.42334	2.77714
204033_at	thyroid hormone receptor interactor 13	thyroid hormone receptor interactor 13	TRIP13	7.69636	10.4729	2.77658
232682_at	melanoregulin	melanoregulin	MREG	6.42247	9.1948	2.77233
208394_x_at	endothelial cell-specific molecule 1	endothelial cell-specific molecule 1	ESM1	5.59184	8.36352	2.77167
237375_at	Transcribed locus, strongly similar to XP_530528.1 PREDICTED: hypothetical protein XP_530528 [Pan troglodytes]	Transcribed locus, strongly similar to XP_530528.1 PREDICTED: hypothetical protein XP_530528 [Pan troglodytes]	---	6.59569	9.36402	2.76833
235153_at	ring finger protein 183	ring finger protein 183	RNF183	8.2736	11.0402	2.76659
231382_at	Fibroblast growth factor 18	Fibroblast growth factor 18	FGF18	9.02279	11.7851	2.76234
232268_at	CDNA FLJ14323 fis, clone PLACE4000093	CDNA FLJ14323 fis, clone PLACE4000093	---	4.12146	6.86984	2.74838
234510_at	MRNA; cDNA DKFZp566F133 (from clone DKFZp566F133)	MRNA; cDNA DKFZp566F133 (from clone DKFZp566F133)	---	3.47586	6.21975	2.74389
218542_at	centrosomal protein 55kDa	centrosomal protein 55kDa	CEP55	7.06524	9.80714	2.7419
219522_at	four jointed box 1 (Drosophila)	four jointed box 1 (Drosophila)	FJX1	6.0681	8.80988	2.74179
221125_s_at	potassium large conductance calcium-activated channel, subfamily M beta member 3	potassium large conductance calcium-activated channel, subfamily M beta member 3	KCNMB3	6.61135	9.34952	2.73817
225482_at	kinesin family member 1A	kinesin family member 1A	KIF1A	4.71883	7.45401	2.73518
241994_at	xanthine dehydrogenase	xanthine dehydrogenase	XDH	5.65936	8.39006	2.7307
229290_at	death associated protein-like 1	death associated protein-like 1	DAPL1	9.33484	12.0646	2.72976
230087_at	proline rich membrane anchor 1	proline rich membrane anchor 1	PRIMA1	7.76779	10.4927	2.72492
222848_at	centromere protein K	centromere protein K	CENPK	6.79375	9.51716	2.72341
1566548_at	MRNA; cDNA DKFZp564C1382 (from clone DKFZp564C1382)	MRNA; cDNA DKFZp564C1382 (from clone DKFZp564C1382)	---	4.79582	7.51916	2.72334
242881_x_at	Clone HLS_IMAGE_626842 mRNA sequence	Clone HLS_IMAGE_626842 mRNA sequence	---	6.56791	9.28694	2.71902
232154_at	hypothetical protein LOC199800	hypothetical protein LOC199800	LOC199800	4.5092	7.22186	2.71266
229610_at	cytoskeleton associated protein 2-like	cytoskeleton associated protein 2-like	CKAP2L	6.23733	8.94779	2.71046
219773_at	NADPH oxidase 4	NADPH oxidase 4	NOX4	6.65884	9.36714	2.7083
204709_s_at	kinesin family member 23	kinesin family member 23	KIF23	5.79077	8.49728	2.70651
1556195_a_at	CDNA clone IMAGE:4822368	CDNA clone IMAGE:4822368	---	6.74005	9.44295	2.7029
1559131_a_at	Homo sapiens, clone IMAGE:5189615, mRNA	Homo sapiens, clone IMAGE:5189615, mRNA	---	5.25456	7.95576	2.7012
218009_s_at	protein regulator of cytokinesis 1	protein regulator of cytokinesis 1	PRC1	7.50875	10.2025	2.69378
1560788_at	myosin IIIB	myosin IIIB	MYO3B	4.39613	7.08828	2.69215
205402_x_at	protease, serine, 2 (trypsin 2)	protease, serine, 2 (trypsin 2)	PRSS2	6.55689	9.24762	2.69074
243531_at	oral cancer overexpressed 1	oral cancer overexpressed 1	ORAOV1	7.2834	9.97398	2.69058
212680_x_at	protein phosphatase 1, regulatory (inhibitor) subunit 14B	protein phosphatase 1, regulatory (inhibitor) subunit 14B	PPP1R14B	5.26063	7.94974	2.6891
214340_at	arachidonate 12-lipoxygenase pseudogene 2	arachidonate 12-lipoxygenase pseudogene 2	ALOX12P2	4.62463	7.30435	2.67972
236641_at	kinesin family member 14	kinesin family member 14	KIF14	5.12653	7.8062	2.67967
244385_at	Jumonji domain containing 2C	Jumonji domain containing 2C	JMJD2C	3.56123	6.24013	2.6789
229183_at	Potassium channel tetramerisation domain containing 1	Potassium channel tetramerisation domain containing 1	KCTD1	6.58857	9.26034	2.67177
214297_at	chondroitin sulfate proteoglycan 4	chondroitin sulfate proteoglycan 4	CSPG4	5.50728	8.16881	2.66153
203099_s_at	chromodomain protein, Y-like	chromodomain protein, Y-like	CDYL	7.30871	9.96815	2.65943
242546_at	hypothetical LOC642477	hypothetical LOC642477	FLJ39632	6.90256	9.56193	2.65938
222484_s_at	chemokine (C-X-C motif) ligand 14	chemokine (C-X-C motif) ligand 14	CXCL14	5.37111	8.02513	2.65402
239537_at	ST8 alpha-N-acetyl-neuraminide alpha-2,8-sialyltransferase 2	ST8 alpha-N-acetyl-neuraminide alpha-2,8-sialyltransferase 2	ST8SIA2	4.59118	7.24216	2.65098
219702_at	placenta-specific 1	placenta-specific 1	PLAC1	5.22152	7.87245	2.65092
229616_s_at	GRAM domain containing 2	GRAM domain containing 2	GRAMD2	7.90447	10.5515	2.64699
205449_at	SAC3 domain containing 1	SAC3 domain containing 1	SAC3D1	8.8598	11.5036	2.64378
211981_at	collagen, type IV, alpha 1	collagen, type IV, alpha 1	COL4A1	4.42796	7.0715	2.64354
1562169_at	MRNA full length insert cDNA clone EUROIMAGE 131775	MRNA full length insert cDNA clone EUROIMAGE 131775	---	5.66416	8.30642	2.64226
219502_at	nei endonuclease VIII-like 3 (E. coli)	nei endonuclease VIII-like 3 (E. coli)	NEIL3	5.22154	7.86311	2.64157
210842_at	neuropilin 2	neuropilin 2	NRP2	4.34152	6.98076	2.63924
47550_at	leucine zipper, putative tumor suppressor 1	leucine zipper, putative tumor suppressor 1	LZTS1	7.58518	10.2226	2.6374
214311_at	zinc finger protein-like 1	zinc finger protein-like 1	ZFPL1	5.76692	8.39733	2.6304
1555847_a_at	hypothetical protein LOC284454	hypothetical protein LOC284454	LOC284454	9.79296	12.422	2.62904
225687_at	family with sequence similarity 83, member D	family with sequence similarity 83, member D	FAM83D	7.24585	9.874	2.62815
224932_at	chromosome 22 open reading frame 16	chromosome 22 open reading frame 16	C22orf16	6.31289	8.93968	2.62679
236718_at	myosin X	myosin X	MYO10	5.98344	8.60755	2.62411
222039_at	hypothetical protein LOC146909	hypothetical protein LOC146909	LOC146909	7.50182	10.1189	2.61704
205780_at	BCL2-interacting killer (apoptosis-inducing)	BCL2-interacting killer (apoptosis-inducing)	BIK	6.09904	8.71397	2.61493
217028_at	chemokine (C-X-C motif) receptor 4	chemokine (C-X-C motif) receptor 4	CXCR4	10.5002	13.1145	2.61429
204649_at	trophinin associated protein (tastin)	trophinin associated protein (tastin)	TROAP	6.53392	9.14385	2.60993
207113_s_at	tumor necrosis factor (TNF superfamily, member 2)	tumor necrosis factor (TNF superfamily, member 2)	TNF	5.80903	8.41837	2.60935
212531_at	lipocalin 2	lipocalin 2	LCN2	5.73123	8.33678	2.60555
204603_at	exonuclease 1	exonuclease 1	EXO1	6.10111	8.70624	2.60513
230323_s_at	transmembrane protein 45B	transmembrane protein 45B	TMEM45B	5.69386	8.29705	2.60318
228069_at	family with sequence similarity 54, member A	family with sequence similarity 54, member A	FAM54A	6.86107	9.46416	2.6031
220116_at	potassium intermediate/small conductance calcium-activated channel, subfamily N, member 2	potassium intermediate/small conductance calcium-activated channel, subfamily N, member 2	KCNN2	4.64125	7.24431	2.60306
222033_s_at	Fms-related tyrosine kinase 1 (vascular endothelial growth factor/vascular permeability factor receptor)	Fms-related tyrosine kinase 1 (vascular endothelial growth factor/vascular permeability factor receptor)	FLT1	6.56765	9.167	2.59935
221520_s_at	cell division cycle associated 8	cell division cycle associated 8	CDCA8	5.62202	8.22114	2.59912
203418_at	cyclin A2	cyclin A2	CCNA2	5.05221	7.65067	2.59846
1561269_at	Rap guanine nucleotide exchange factor (GEF) 5	Rap guanine nucleotide exchange factor (GEF) 5	RAPGEF5	4.24588	6.8387	2.59282
232265_at	ataxin 7-like 1	ataxin 7-like 1	ATXN7L1	4.04799	6.63863	2.59064
1558750_a_at	CDNA FLJ34964 fis, clone NTONG2004095	CDNA FLJ34964 fis, clone NTONG2004095	---	6.09559	8.68436	2.58876
204915_s_at	SRY (sex determining region Y)-box 11	SRY (sex determining region Y)-box 11	SOX11	4.81265	7.39913	2.58648
227134_at	synaptotagmin-like 1	synaptotagmin-like 1	SYTL1	5.51068	8.0949	2.58422
1565809_x_at	CDNA clone IMAGE:5301169	CDNA clone IMAGE:5301169	---	6.27815	8.85998	2.58183
226473_at	chromobox homolog 2 (Pc class homolog, Drosophila)	chromobox homolog 2 (Pc class homolog, Drosophila)	CBX2	7.46384	10.0455	2.5817
229667_s_at	homeobox B8	homeobox B8	HOXB8	5.57623	8.15651	2.58028
228054_at	transmembrane protein 44	transmembrane protein 44	TMEM44	4.59615	7.17448	2.57833
207076_s_at	argininosuccinate synthetase 1	argininosuccinate synthetase 1	ASS1	9.97818	12.5544	2.5762
206371_at	folate receptor 3 (gamma)	folate receptor 3 (gamma)	FOLR3	5.61416	8.18751	2.57334
235965_at	MRNA; cDNA DKFZp779C0742 (from clone DKFZp779C0742)	MRNA; cDNA DKFZp779C0742 (from clone DKFZp779C0742)	---	5.30314	7.87402	2.57088
206698_at	X-linked Kx blood group (McLeod syndrome)	X-linked Kx blood group (McLeod syndrome)	XK	6.39737	8.95553	2.55816
204619_s_at	versican	versican	VCAN	7.81193	10.3697	2.5578
225846_at	RNA binding motif protein 35A	RNA binding motif protein 35A	RBM35A	9.95246	12.5089	2.55644
229691_at	Full-length cDNA clone CS0DH005YI18 of T cells (Jurkat cell line) of Homo sapiens (human)	Full-length cDNA clone CS0DH005YI18 of T cells (Jurkat cell line) of Homo sapiens (human)	---	7.27034	9.82626	2.55592
203213_at	cell division cycle 2, G1 to S and G2 to M	cell division cycle 2, G1 to S and G2 to M	CDC2	8.97674	11.5285	2.55175
230641_at	Full-length cDNA clone CS0DC002YA18 of Neuroblastoma Cot 25-normalized of Homo sapiens (human)	Full-length cDNA clone CS0DC002YA18 of Neuroblastoma Cot 25-normalized of Homo sapiens (human)	---	6.0383	8.58815	2.54985
227933_at	leucine rich repeat and Ig domain containing 1	leucine rich repeat and Ig domain containing 1	LINGO1	6.49695	9.04637	2.54942
226985_at	FYVE, RhoGEF and PH domain containing 5	FYVE, RhoGEF and PH domain containing 5	FGD5	6.52522	9.07231	2.54709
1558497_a_at	Homo sapiens, clone IMAGE:5167229, mRNA	Homo sapiens, clone IMAGE:5167229, mRNA	---	3.32435	5.87132	2.54697
230002_at	Chloride channel CLIC-like 1	Chloride channel CLIC-like 1	CLCC1	3.94744	6.49358	2.54614
222921_s_at	hairy/enhancer-of-split related with YRPW motif 2	hairy/enhancer-of-split related with YRPW motif 2	HEY2	7.3276	9.87046	2.54286
201896_s_at	proline/serine-rich coiled-coil 1	proline/serine-rich coiled-coil 1	PSRC1	7.47407	10.016	2.54194
211555_s_at	guanylate cyclase 1, soluble, beta 3	guanylate cyclase 1, soluble, beta 3	GUCY1B3	6.61082	9.15019	2.53937
202954_at	ubiquitin-conjugating enzyme E2C	ubiquitin-conjugating enzyme E2C	UBE2C	6.7929	9.33213	2.53923
217204_at	Mitochondrial translational release factor 1-like	Mitochondrial translational release factor 1-like	MTRF1L	4.6697	7.20055	2.53085
227578_at	CDNA clone IMAGE:5266100	CDNA clone IMAGE:5266100	---	4.4468	6.97744	2.53063
209836_x_at	bolA homolog 2 (E. coli) /// bolA homolog 2B (E. coli)	bolA homolog 2 (E. coli) /// bolA homolog 2B (E. coli)	BOLA2 /// BOLA2B	8.92273	11.4532	2.53047
210641_at	calpain 9	calpain 9	CAPN9	5.2973	7.82755	2.53026
205240_at	G-protein signaling modulator 2 (AGS3-like, C. elegans)	G-protein signaling modulator 2 (AGS3-like, C. elegans)	GPSM2	6.04129	8.57029	2.529
226670_s_at	poly(A) binding protein, cytoplasmic 1-like	poly(A) binding protein, cytoplasmic 1-like	PABPC1L	8.58948	11.1178	2.52831
226661_at	cell division cycle associated 2	cell division cycle associated 2	CDCA2	5.16487	7.68927	2.52441
203835_at	leucine rich repeat containing 32	leucine rich repeat containing 32	LRRC32	4.85453	7.37821	2.52368
203358_s_at	enhancer of zeste homolog 2 (Drosophila)	enhancer of zeste homolog 2 (Drosophila)	EZH2	8.51728	11.0408	2.52354
226232_at	CDNA FLJ33772 fis, clone BRSSN2000175	CDNA FLJ33772 fis, clone BRSSN2000175	---	7.03312	9.5508	2.51768
220384_at	thioredoxin domain containing 3 (spermatozoa)	thioredoxin domain containing 3 (spermatozoa)	TXNDC3	4.03135	6.54282	2.51147
230563_at	RasGEF domain family, member 1A	RasGEF domain family, member 1A	RASGEF1A	8.07528	10.5863	2.511
231381_at	embryonic stem cell related protein	embryonic stem cell related protein	HESRG	4.87269	7.38176	2.50908
1553697_at	chromosome 1 open reading frame 96	chromosome 1 open reading frame 96	C1orf96	4.76439	7.27257	2.50818
231991_at	chromosome 20 open reading frame 160	chromosome 20 open reading frame 160	C20orf160	6.45232	8.95898	2.50666
1558658_at	zinc finger protein 391	zinc finger protein 391	ZNF391	3.93439	6.43555	2.50116
209602_s_at	GATA binding protein 3	GATA binding protein 3	GATA3	3.31835	5.81637	2.49802
203238_s_at	Notch homolog 3 (Drosophila)	Notch homolog 3 (Drosophila)	NOTCH3	6.14959	8.64699	2.4974
226803_at	chromatin modifying protein 4C	chromatin modifying protein 4C	CHMP4C	8.54815	11.0451	2.49697
230822_at	transmembrane protein 61	transmembrane protein 61	TMEM61	5.46053	7.95668	2.49615
214943_s_at	RNA binding motif protein 34	RNA binding motif protein 34	RBM34	4.92628	7.42178	2.4955
1554101_a_at	transmembrane and tetratricopeptide repeat containing 4	transmembrane and tetratricopeptide repeat containing 4	TMTC4	5.18121	7.67591	2.4947
50965_at	RAB26, member RAS oncogene family	RAB26, member RAS oncogene family	RAB26	6.40324	8.8979	2.49466
218950_at	centaurin, delta 3	centaurin, delta 3	CENTD3	7.77357	10.2678	2.49427
1566766_a_at	putative binding protein 7a5	putative binding protein 7a5	7A5	6.34035	8.83315	2.4928
230521_at	chromosome 9 open reading frame 100	chromosome 9 open reading frame 100	C9orf100	4.74456	7.23626	2.4917
227804_at	TLC domain containing 1	TLC domain containing 1	TLCD1	5.89062	8.37995	2.48933
224128_at	chromosome 20 open reading frame 43	chromosome 20 open reading frame 43	C20orf43	4.79294	7.27925	2.48631
233187_s_at	Clone IMAGE:113308 mRNA sequence	Clone IMAGE:113308 mRNA sequence	---	3.50383	5.98947	2.48564
213599_at	Opa interacting protein 5	Opa interacting protein 5	OIP5	6.22666	8.71165	2.48499
230526_at	CDNA clone IMAGE:5286005	CDNA clone IMAGE:5286005	---	6.54674	9.03104	2.4843
1557567_a_at	hypothetical protein LOC148987	hypothetical protein LOC148987	LOC148987	4.72651	7.20932	2.48281
221000_s_at	Kazal-type serine peptidase inhibitor domain 1	Kazal-type serine peptidase inhibitor domain 1	KAZALD1	5.97266	8.45358	2.48092
206296_x_at	mitogen-activated protein kinase kinase kinase kinase 1	mitogen-activated protein kinase kinase kinase kinase 1	MAP4K1	4.57583	7.05314	2.47731
1558885_at	CDNA FLJ33518 fis, clone BRAMY2005711	CDNA FLJ33518 fis, clone BRAMY2005711	---	4.83432	7.31144	2.47712
224224_s_at	phosphodiesterase 11A	phosphodiesterase 11A	PDE11A	4.7334	7.20945	2.47604
202935_s_at	SRY (sex determining region Y)-box 9 (campomelic dysplasia, autosomal sex-reversal)	SRY (sex determining region Y)-box 9 (campomelic dysplasia, autosomal sex-reversal)	SOX9	7.95337	10.4282	2.4748
212556_at	scribbled homolog (Drosophila)	scribbled homolog (Drosophila)	SCRIB	9.29298	11.7671	2.47413
210365_at	runt-related transcription factor 1 (acute myeloid leukemia 1; aml1 oncogene)	runt-related transcription factor 1 (acute myeloid leukemia 1; aml1 oncogene)	RUNX1	5.06307	7.53426	2.47119
244723_at	CDNA FLJ34659 fis, clone KIDNE2018863	CDNA FLJ34659 fis, clone KIDNE2018863	---	5.51479	7.98572	2.47093
235247_at	Full-length cDNA clone CS0DI029YM01 of Placenta Cot 25-normalized of Homo sapiens (human)	Full-length cDNA clone CS0DI029YM01 of Placenta Cot 25-normalized of Homo sapiens (human)	---	6.61457	9.08274	2.46817
215789_s_at	adherens junctions associated protein 1	adherens junctions associated protein 1	AJAP1	4.92494	7.38744	2.4625
1557457_at	FLJ00054 protein	FLJ00054 protein	---	5.96794	8.42957	2.46163
201655_s_at	heparan sulfate proteoglycan 2	heparan sulfate proteoglycan 2	HSPG2	5.80314	8.26457	2.46143
219105_x_at	origin recognition complex, subunit 6 like (yeast)	origin recognition complex, subunit 6 like (yeast)	ORC6L	9.64906	12.1104	2.46132
227780_s_at	endothelial cell-specific molecule 2	endothelial cell-specific molecule 2	ECSM2	6.72775	9.18819	2.46043
209871_s_at	amyloid beta (A4) precursor protein-binding, family A, member 2 (X11-like)	amyloid beta (A4) precursor protein-binding, family A, member 2 (X11-like)	APBA2	6.03472	8.49413	2.45941
202338_at	thymidine kinase 1, soluble	thymidine kinase 1, soluble	TK1	6.91498	9.37032	2.45534
208998_at	uncoupling protein 2 (mitochondrial, proton carrier)	uncoupling protein 2 (mitochondrial, proton carrier)	UCP2	11.7382	14.1927	2.45453
234635_at	keratin associated protein 4-1	keratin associated protein 4-1	KRTAP4-1	4.55723	7.01096	2.45373
219556_at	chromosome 16 open reading frame 59	chromosome 16 open reading frame 59	C16orf59	5.00916	7.46223	2.45307
240876_x_at	chromosome 15 open reading frame 43	chromosome 15 open reading frame 43	C15orf43	3.45061	5.90219	2.45158
217073_x_at	apolipoprotein A-I	apolipoprotein A-I	APOA1	5.96646	8.41298	2.44653
206498_at	oculocutaneous albinism II (pink-eye dilution homolog, mouse)	oculocutaneous albinism II (pink-eye dilution homolog, mouse)	OCA2	6.26762	8.71343	2.44581
35160_at	LIM domain binding 1	LIM domain binding 1	LDB1	5.72827	8.17254	2.44427
1563614_at	Mdm2, transformed 3T3 cell double minute 2, p53 binding protein (mouse) binding protein, 104kDa	Mdm2, transformed 3T3 cell double minute 2, p53 binding protein (mouse) binding protein, 104kDa	MTBP	3.98752	6.43047	2.44296
231407_s_at	forkhead box H1	forkhead box H1	FOXH1	5.77713	8.21894	2.44181
206640_x_at	G antigen 2A /// G antigen 4 /// G antigen 5 /// G antigen 6 /// G antigen 7 /// G antigen 12I /// G antigen 12D /// G antigen 12G /// G antigen 12C /// G antigen 12E /// G antigen 12H /// similar to GAGE-2 protein (G antigen 2) /// G antigen 12F	G antigen 2A /// G antigen 4 /// G antigen 5 /// G antigen 6 /// G antigen 7 /// G antigen 12I /// G antigen 12D /// G antigen 12G /// G antigen 12C /// G antigen 12E /// G antigen 12H /// similar to GAGE-2 protein (G antigen 2) /// G antigen 12F	GAGE12C /// GAGE12D /// GAGE12E /// GAGE12F /// GAGE12G /// GAGE12H /// GAGE12I /// GAGE2A /// GAGE4 /// GAGE5 /// GAGE6 /// GAGE7 /// LOC729447	4.06831	6.50941	2.4411
208600_s_at	G protein-coupled receptor 39	G protein-coupled receptor 39	GPR39	6.37515	8.81542	2.44027
202870_s_at	cell division cycle 20 homolog (S. cerevisiae)	cell division cycle 20 homolog (S. cerevisiae)	CDC20	6.5225	8.96262	2.44012
226960_at	chemokine (C-X-C motif) ligand 17	chemokine (C-X-C motif) ligand 17	CXCL17	6.24043	8.67807	2.43764
206299_at	transmembrane protein 28	transmembrane protein 28	TMEM28	5.49358	7.92641	2.43283
204146_at	RAD51 associated protein 1	RAD51 associated protein 1	RAD51AP1	8.53916	10.9672	2.42807
223549_s_at	espin	espin	ESPN	6.99188	9.41787	2.42599
216973_s_at	homeobox B7	homeobox B7	HOXB7	6.0547	8.47949	2.42479
236937_at	Vacuolar protein sorting 8 homolog (S. cerevisiae)	Vacuolar protein sorting 8 homolog (S. cerevisiae)	VPS8	4.77539	7.19693	2.42154
1569428_at	within bgcn homolog (Drosophila)	within bgcn homolog (Drosophila)	WIBG	5.87399	8.29468	2.42069
229289_at	family with sequence similarity 71, member E1	family with sequence similarity 71, member E1	FAM71E1	5.71705	8.13621	2.41916
210697_at	zinc finger protein 257	zinc finger protein 257	ZNF257	4.66559	7.08287	2.41728
213600_at	signal-induced proliferation-associated 1 like 3	signal-induced proliferation-associated 1 like 3	SIPA1L3	6.7175	9.13377	2.41626
239052_at	Heterogeneous nuclear ribonucleoprotein D (AU-rich element RNA binding protein 1, 37kDa)	njb_edit_antisense_to_Heterogeneous nuclear ribonucleoprotein D (AU-rich element RNA binding protein 1, 37kDa)	HNRPD	5.13355	7.54572	2.41217
229041_s_at	Homo sapiens, clone IMAGE:5205388, mRNA	Homo sapiens, clone IMAGE:5205388, mRNA	---	7.95676	10.3688	2.41202
214385_s_at	mucin 5AC, oligomeric mucus/gel-forming	mucin 5AC, oligomeric mucus/gel-forming	MUC5AC	4.51947	6.92905	2.40958
235549_at	ring finger 144B	ring finger 144B	RNF144B	6.42535	8.83356	2.40821
205046_at	centromere protein E, 312kDa	centromere protein E, 312kDa	CENPE	6.02817	8.43638	2.40821
219359_at	ATH1, acid trehalase-like 1 (yeast)	ATH1, acid trehalase-like 1 (yeast)	ATHL1	7.56779	9.97404	2.40625
226980_at	DEP domain containing 1B	DEP domain containing 1B	DEPDC1B	4.46927	6.87465	2.40538
219884_at	LIM homeobox 6	LIM homeobox 6	LHX6	6.8901	9.29229	2.40219
241535_at	hypothetical protein LOC728176	hypothetical protein LOC728176	LOC728176	4.5005	6.90247	2.40197
232398_at	hypothetical protein FLJ39660	hypothetical protein FLJ39660	FLJ39660	4.66292	7.06315	2.40023
219181_at	lipase, endothelial	lipase, endothelial	LIPG	4.77928	7.17781	2.39853
227901_at	hypothetical LOC648987	hypothetical LOC648987	LOC648987	6.99627	9.39394	2.39767
204733_at	kallikrein-related peptidase 6	kallikrein-related peptidase 6	KLK6	7.26505	9.66225	2.39721
206675_s_at	SKI-like oncogene	SKI-like oncogene	SKIL	4.94416	7.33938	2.39523
219619_at	DIRAS family, GTP-binding RAS-like 2	DIRAS family, GTP-binding RAS-like 2	DIRAS2	5.14147	7.53499	2.39351
1562099_at	CDNA clone IMAGE:5425336	CDNA clone IMAGE:5425336	---	5.24399	7.63739	2.3934
223610_at	sema domain, seven thrombospondin repeats (type 1 and type 1-like), transmembrane domain (TM) and short cytoplasmic domain, (semaphorin) 5B	sema domain, seven thrombospondin repeats (type 1 and type 1-like), transmembrane domain (TM) and short cytoplasmic domain, (semaphorin) 5B	SEMA5B	5.3425	7.73331	2.39081
226322_at	transmembrane and tetratricopeptide repeat containing 1	transmembrane and tetratricopeptide repeat containing 1	TMTC1	9.52789	11.9177	2.38982
223700_at	meiotic nuclear divisions 1 homolog (S. cerevisiae)	meiotic nuclear divisions 1 homolog (S. cerevisiae)	MND1	6.18656	8.57512	2.38856
225321_s_at	paired immunoglobin-like type 2 receptor beta	paired immunoglobin-like type 2 receptor beta	PILRB	10.1996	12.5858	2.38619
203632_s_at	G protein-coupled receptor, family C, group 5, member B	G protein-coupled receptor, family C, group 5, member B	GPRC5B	10.1123	12.4985	2.38615
214032_at	zeta-chain (TCR) associated protein kinase 70kDa	zeta-chain (TCR) associated protein kinase 70kDa	ZAP70	4.83102	7.2147	2.38368
242912_at	CDNA FLJ43851 fis, clone TESTI4006728	CDNA FLJ43851 fis, clone TESTI4006728	---	6.21251	8.59585	2.38333
208343_s_at	nuclear receptor subfamily 5, group A, member 2	nuclear receptor subfamily 5, group A, member 2	NR5A2	3.4711	5.85324	2.38213
222077_s_at	Rac GTPase activating protein 1	Rac GTPase activating protein 1	RACGAP1	9.49066	11.8713	2.38067
230882_at	hypothetical transcript	hypothetical transcript	FLJ34048	5.29025	7.66671	2.37646
215437_x_at	bromodomain adjacent to zinc finger domain, 2A	bromodomain adjacent to zinc finger domain, 2A	BAZ2A	5.43645	7.81206	2.37562
1557129_a_at	family with sequence similarity 111, member B	family with sequence similarity 111, member B	FAM111B	4.89208	7.26598	2.3739
228996_at	ring finger and CCCH-type zinc finger domains 1	ring finger and CCCH-type zinc finger domains 1	RC3H1	6.08276	8.4566	2.37384
216698_x_at	olfactory receptor, family 7, subfamily E, member 47 pseudogene /// olfactory receptor, family 7, subfamily E, member 37 pseudogene /// olfactory receptor, family 7, subfamily E, member 18 pseudogene /// olfactory receptor, family 7, subfamily E, member 35 pseudogene /// similar to olfactory receptor, family 7, subfamily A, member 17	olfactory receptor, family 7, subfamily E, member 47 pseudogene /// olfactory receptor, family 7, subfamily E, member 37 pseudogene /// olfactory receptor, family 7, subfamily E, member 18 pseudogene /// olfactory receptor, family 7, subfamily E, member 35 pseudogene /// similar to olfactory receptor, family 7, subfamily A, member 17	LOC441453 /// OR7E18P /// OR7E35P /// OR7E37P /// OR7E47P	8.46586	10.8394	2.37359
204444_at	kinesin family member 11	kinesin family member 11	KIF11	6.32469	8.69666	2.37197
210424_s_at	golgi autoantigen, golgin subfamily a, 8A /// golgi autoantigen, golgin subfamily a, 8B	golgi autoantigen, golgin subfamily a, 8A /// golgi autoantigen, golgin subfamily a, 8B	GOLGA8A /// GOLGA8B	4.12423	6.48645	2.36222
1552873_s_at	chromosome X and Y open reading frame 2	chromosome X and Y open reading frame 2	CXYorf2	6.69352	9.05561	2.36209
239028_at	LY6/PLAUR domain containing 6	LY6/PLAUR domain containing 6	LYPD6	6.35911	8.7209	2.36179
222946_s_at	chromosome 1 open reading frame 135	chromosome 1 open reading frame 135	C1orf135	4.92193	7.28228	2.36036
215027_at	hypothetical protein HSU79275	hypothetical protein HSU79275	HSU79275	5.58299	7.94206	2.35907
205833_s_at	prostate androgen-regulated transcript 1	prostate androgen-regulated transcript 1	PART1	6.67692	9.02918	2.35226
203820_s_at	insulin-like growth factor 2 mRNA binding protein 3	insulin-like growth factor 2 mRNA binding protein 3	IGF2BP3	5.88208	8.23123	2.34915
1561857_at	CDNA clone IMAGE:4799019	CDNA clone IMAGE:4799019	---	4.66239	7.01046	2.34807
1566888_at	Thyroid adenoma associated	Thyroid adenoma associated	THADA	4.52699	6.87441	2.34742
239169_at	RAD52 motif 1	RAD52 motif 1	RDM1	4.93513	7.28222	2.34708
217818_s_at	actin related protein 2/3 complex, subunit 4, 20kDa	actin related protein 2/3 complex, subunit 4, 20kDa	ARPC4	4.765	7.11102	2.34602
221319_at	protocadherin beta 8	protocadherin beta 8	PCDHB8	5.71969	8.06479	2.3451
235506_at	Periodontal ligament cell specific protein 2 mRNA, partial sequence	Periodontal ligament cell specific protein 2 mRNA, partial sequence	---	4.79115	7.13586	2.3447
213520_at	RecQ protein-like 4	RecQ protein-like 4	RECQL4	6.45832	8.80263	2.34431
219890_at	C-type lectin domain family 5, member A	C-type lectin domain family 5, member A	CLEC5A	6.08991	8.43287	2.34296
222118_at	centromere protein N	centromere protein N	CENPN	4.91048	7.25337	2.34289
216237_s_at	minichromosome maintenance complex component 5	minichromosome maintenance complex component 5	MCM5	8.98582	11.3284	2.34258
218308_at	transforming, acidic coiled-coil containing protein 3	transforming, acidic coiled-coil containing protein 3	TACC3	5.99588	8.33684	2.34096
236885_at	mex-3 homolog A (C. elegans)	mex-3 homolog A (C. elegans)	MEX3A	4.8078	7.14831	2.34052
1560175_at	protein phosphatase 4, regulatory subunit 1-like	protein phosphatase 4, regulatory subunit 1-like	PPP4R1L	4.64368	6.98356	2.33988
238473_at	CDNA clone IMAGE:4432160	CDNA clone IMAGE:4432160	---	5.81954	8.15683	2.33728
1566979_at	Full length insert cDNA clone YF44H11	Full length insert cDNA clone YF44H11	---	4.91744	7.25434	2.33691
225355_at	hypothetical protein DKFZP761M1511	hypothetical protein DKFZP761M1511	DKFZP761M1511	7.36547	9.70147	2.33601
213008_at	Fanconi anemia, complementation group I	Fanconi anemia, complementation group I	FANCI	6.02982	8.36005	2.33023
209167_at	glycoprotein M6B	glycoprotein M6B	GPM6B	7.36773	9.69243	2.3247
232850_at	CDNA FLJ12220 fis, clone MAMMA1001082	CDNA FLJ12220 fis, clone MAMMA1001082	---	6.9383	9.26007	2.32177
243597_at	Fanconi anemia, complementation group B	Fanconi anemia, complementation group B	FANCB	3.71931	6.04054	2.32122
210861_s_at	WNT1 inducible signaling pathway protein 3	WNT1 inducible signaling pathway protein 3	WISP3	6.54586	8.86581	2.31995
232238_at	asp (abnormal spindle) homolog, microcephaly associated (Drosophila)	asp (abnormal spindle) homolog, microcephaly associated (Drosophila)	ASPM	5.93286	8.25108	2.31822
1566632_at	CDNA clone IMAGE:3950788	CDNA clone IMAGE:3950788	---	4.27416	6.59136	2.3172
220876_at	PRO1257	PRO1257	---	3.65802	5.97191	2.31389
203022_at	ribonuclease H2, subunit A	ribonuclease H2, subunit A	RNASEH2A	6.97488	9.28714	2.31226
239087_at	ankyrin repeat and sterile alpha motif domain containing 4B	ankyrin repeat and sterile alpha motif domain containing 4B	ANKS4B	5.42578	7.73803	2.31225
219080_s_at	CTP synthase II	CTP synthase II	CTPS2	6.82642	9.13815	2.31172
226569_s_at	CTF18, chromosome transmission fidelity factor 18 homolog (S. cerevisiae)	CTF18, chromosome transmission fidelity factor 18 homolog (S. cerevisiae)	CHTF18	8.30416	10.6141	2.30991
204697_s_at	chromogranin A (parathyroid secretory protein 1)	chromogranin A (parathyroid secretory protein 1)	CHGA	6.38599	8.69381	2.30781
235839_at	Transcribed locus, strongly similar to XP_001139021.1 PREDICTED: hypothetical protein [Pan troglodytes]	Transcribed locus, strongly similar to XP_001139021.1 PREDICTED: hypothetical protein [Pan troglodytes]	---	5.6364	7.94313	2.30673
205617_at	proline rich Gla (G-carboxyglutamic acid) 2	proline rich Gla (G-carboxyglutamic acid) 2	PRRG2	5.97902	8.28357	2.30455
1564985_a_at	solute carrier family 8 (sodium/calcium exchanger), member 1	solute carrier family 8 (sodium/calcium exchanger), member 1	SLC8A1	4.264	6.56814	2.30414
1561383_at	hypothetical protein LOC284661	hypothetical protein LOC284661	LOC284661	2.97231	5.27372	2.30141
203453_at	sodium channel, nonvoltage-gated 1 alpha	sodium channel, nonvoltage-gated 1 alpha	SCNN1A	11.376	13.6765	2.30052
1560625_s_at	Homo sapiens, clone IMAGE:5398574, mRNA	Homo sapiens, clone IMAGE:5398574, mRNA	---	7.28631	9.58641	2.3001
235583_at	immunoglobulin-like domain containing receptor 1	immunoglobulin-like domain containing receptor 1	ILDR1	6.5271	8.82658	2.29948
1559210_at	CDNA clone IMAGE:5300962	CDNA clone IMAGE:5300962	---	4.94672	7.24571	2.29898
1559605_a_at	hypothetical protein LOC285043	hypothetical protein LOC285043	LOC285043	5.63887	7.93726	2.29839
235266_at	ATPase family, AAA domain containing 2	ATPase family, AAA domain containing 2	ATAD2	7.15845	9.45487	2.29642
230022_at	hypothetical protein MGC34761 /// secretory protein LOC348174 /// secretory protein LOC497190	hypothetical protein MGC34761 /// secretory protein LOC348174 /// secretory protein LOC497190	LOC348174 /// LOC497190 /// MGC34761	3.94509	6.24147	2.29638
228844_at	solute carrier family 13 (sodium-dependent citrate transporter), member 5	solute carrier family 13 (sodium-dependent citrate transporter), member 5	SLC13A5	6.12291	8.4175	2.29459
230179_at	hypothetical protein LOC285812	hypothetical protein LOC285812	LOC285812	6.46331	8.75577	2.29246
1562245_a_at	Zinc finger protein 578	Zinc finger protein 578	ZNF578	6.25652	8.54663	2.29011
219787_s_at	epithelial cell transforming sequence 2 oncogene	epithelial cell transforming sequence 2 oncogene	ECT2	9.33495	11.6238	2.2889
203382_s_at	apolipoprotein E	apolipoprotein E	APOE	6.61094	8.89858	2.28763
205258_at	inhibin, beta B	inhibin, beta B	INHBB	5.09081	7.37823	2.28742
213964_x_at	CDNA FLJ37852 fis, clone BRSSN2014513	CDNA FLJ37852 fis, clone BRSSN2014513	---	6.0472	8.33281	2.28561
229493_at	CDNA clone IMAGE:4131196	CDNA clone IMAGE:4131196	---	6.86931	9.15231	2.28299
212730_at	desmuslin	desmuslin	DMN	7.40873	9.68996	2.28123
229927_at	LEM domain containing 1	LEM domain containing 1	LEMD1	7.7394	10.0205	2.28106
230717_at	lipocalin 12	lipocalin 12	LCN12	7.19425	9.4713	2.27705
243824_at	Homo sapiens, clone IMAGE:5213378, mRNA	Homo sapiens, clone IMAGE:5213378, mRNA	---	6.64572	8.9218	2.27608
228066_at	Full-length cDNA clone CS0DK005YO12 of HeLa cells Cot 25-normalized of Homo sapiens (human)	Full-length cDNA clone CS0DK005YO12 of HeLa cells Cot 25-normalized of Homo sapiens (human)	---	5.93628	8.21027	2.274
1559393_at	aldehyde dehydrogenase 1 family, member L2	aldehyde dehydrogenase 1 family, member L2	ALDH1L2	4.3933	6.66642	2.27312
1569254_s_at	integrator complex subunit 4	integrator complex subunit 4	INTS4	4.21126	6.48436	2.27309
242218_at	peroxisome proliferator-activated receptor delta	peroxisome proliferator-activated receptor delta	PPARD	5.9	8.17095	2.27095
204794_at	dual specificity phosphatase 2	dual specificity phosphatase 2	DUSP2	6.9508	9.22023	2.26943
237065_s_at	Transcribed locus, strongly similar to NP_006393.2 hepatitis B virus x-interacting protein [Homo sapiens]	Transcribed locus, strongly similar to NP_006393.2 hepatitis B virus x-interacting protein [Homo sapiens]	---	5.93611	8.20502	2.2689
208025_s_at	high mobility group AT-hook 2	high mobility group AT-hook 2	HMGA2	7.08784	9.35673	2.26889
207698_at	chromosome 6 open reading frame 123	chromosome 6 open reading frame 123	C6orf123	5.26974	7.53824	2.2685
218625_at	neuritin 1	neuritin 1	NRN1	5.69896	7.96622	2.26725
202219_at	solute carrier family 6 (neurotransmitter transporter, creatine), member 8	solute carrier family 6 (neurotransmitter transporter, creatine), member 8	SLC6A8	6.73876	9.0049	2.26614
203878_s_at	matrix metallopeptidase 11 (stromelysin 3)	matrix metallopeptidase 11 (stromelysin 3)	MMP11	6.12156	8.38616	2.26461
227228_s_at	coiled-coil domain containing 88C	coiled-coil domain containing 88C	CCDC88C	5.01998	7.2832	2.26322
207540_s_at	spleen tyrosine kinase	spleen tyrosine kinase	SYK	6.75026	9.01293	2.26267
226497_s_at	CDNA FLJ35153 fis, clone PLACE6010765	CDNA FLJ35153 fis, clone PLACE6010765	---	7.09587	9.35764	2.26176
229296_at	CDNA FLJ34873 fis, clone NT2NE2014950	CDNA FLJ34873 fis, clone NT2NE2014950	---	6.23642	8.49714	2.26073
205339_at	SCL/TAL1 interrupting locus	SCL/TAL1 interrupting locus	STIL	8.22902	10.4879	2.25886
204542_at	ST6 (alpha-N-acetyl-neuraminyl-2,3-beta-galactosyl-1,3)-N-acetylgalactosaminide alpha-2,6-sialyltransferase 2	ST6 (alpha-N-acetyl-neuraminyl-2,3-beta-galactosyl-1,3)-N-acetylgalactosaminide alpha-2,6-sialyltransferase 2	ST6GALNAC2	8.29079	10.5496	2.25879
205163_at	fast skeletal myosin light chain 2	fast skeletal myosin light chain 2	MYLPF	6.49066	8.74875	2.25809
237810_at	claudin 6	claudin 6	CLDN6	4.36204	6.61897	2.25693
224753_at	cell division cycle associated 5	cell division cycle associated 5	CDCA5	7.84353	10.097	2.25347
235871_at	lipase, member H	lipase, member H	LIPH	5.24795	7.49816	2.25021
211964_at	collagen, type IV, alpha 2	collagen, type IV, alpha 2	COL4A2	10.0158	12.2628	2.24709
204944_at	protein tyrosine phosphatase, receptor type, G	protein tyrosine phosphatase, receptor type, G	PTPRG	7.83708	10.0834	2.24628
218695_at	exosome component 4	exosome component 4	EXOSC4	4.74812	6.99344	2.24532
205742_at	troponin I type 3 (cardiac)	troponin I type 3 (cardiac)	TNNI3	5.63146	7.8767	2.24524
208358_s_at	UDP glycosyltransferase 8 (UDP-galactose ceramide galactosyltransferase)	UDP glycosyltransferase 8 (UDP-galactose ceramide galactosyltransferase)	UGT8	4.58357	6.82564	2.24207
218033_s_at	stannin	stannin	SNN	5.23165	7.47105	2.2394
229476_s_at	thyroid hormone responsive (SPOT14 homolog, rat)	thyroid hormone responsive (SPOT14 homolog, rat)	THRSP	5.29461	7.53206	2.23744
1556879_at	CDNA FLJ39461 fis, clone PROST2011660	CDNA FLJ39461 fis, clone PROST2011660	---	5.62083	7.85721	2.23638
203236_s_at	lectin, galactoside-binding, soluble, 9 (galectin 9)	lectin, galactoside-binding, soluble, 9 (galectin 9)	LGALS9	6.99076	9.22705	2.2363
203764_at	discs, large homolog 7 (Drosophila)	discs, large homolog 7 (Drosophila)	DLG7	7.06467	9.30063	2.23595
241436_at	sodium channel, nonvoltage-gated 1, gamma	sodium channel, nonvoltage-gated 1, gamma	SCNN1G	3.80884	6.04475	2.23591
219499_at	Sec61 alpha 2 subunit (S. cerevisiae)	Sec61 alpha 2 subunit (S. cerevisiae)	SEC61A2	6.26815	8.50303	2.23488
223621_at	paraneoplastic antigen MA3	paraneoplastic antigen MA3	PNMA3	7.10761	9.34238	2.23476
1553990_at	chromosome 16 open reading frame 79	chromosome 16 open reading frame 79	C16orf79	5.53703	7.77144	2.23442
40560_at	T-box 2	T-box 2	TBX2	6.99915	9.2296	2.23045
222067_x_at	histone cluster 1, H2bd	histone cluster 1, H2bd	HIST1H2BD	7.20944	9.43284	2.22341
206102_at	GINS complex subunit 1 (Psf1 homolog)	GINS complex subunit 1 (Psf1 homolog)	GINS1	9.16736	11.3887	2.22136
232578_at	claudin 18	claudin 18	CLDN18	3.59315	5.81357	2.22043
228303_at	UDP-N-acetyl-alpha-D-galactosamine:polypeptide N-acetylgalactosaminyltransferase 6 (GalNAc-T6)	UDP-N-acetyl-alpha-D-galactosamine:polypeptide N-acetylgalactosaminyltransferase 6 (GalNAc-T6)	GALNT6	6.37992	8.5984	2.21848
214005_at	gamma-glutamyl carboxylase	gamma-glutamyl carboxylase	GGCX	9.3457	11.5621	2.21643
205394_at	CHK1 checkpoint homolog (S. pombe)	CHK1 checkpoint homolog (S. pombe)	CHEK1	7.11928	9.33404	2.21476
223839_s_at	Stearoyl-CoA desaturase (delta-9-desaturase)	Stearoyl-CoA desaturase (delta-9-desaturase)	SCD	6.77729	8.99169	2.2144
207642_at	hypocretin (orexin) neuropeptide precursor	hypocretin (orexin) neuropeptide precursor	HCRT	5.28436	7.49797	2.2136
221250_s_at	MAX dimerization protein 3	MAX dimerization protein 3	MXD3	6.87844	9.09056	2.21212
229305_at	MLF1 interacting protein	MLF1 interacting protein	MLF1IP	7.26682	9.47805	2.21124
210991_s_at	regulating synaptic membrane exocytosis 3	regulating synaptic membrane exocytosis 3	RIMS3	6.23551	8.44573	2.21022
1564627_at	DnaJ (Hsp40) homolog, subfamily C, member 13	DnaJ (Hsp40) homolog, subfamily C, member 13	DNAJC13	3.97364	6.18317	2.20953
236738_at	Similar to LOC166075	Similar to LOC166075	LOC401097	5.35695	7.5654	2.20845
1569755_at	CDNA clone IMAGE:5263003	CDNA clone IMAGE:5263003	---	4.08373	6.29156	2.20783
231697_s_at	Transmembrane protein 49	Transmembrane protein 49	TMEM49	8.2091	10.4163	2.2072
200021_at	cofilin 1 (non-muscle)	cofilin 1 (non-muscle)	CFL1	13.4523	15.6594	2.20705
228873_at	collagen, type XXII, alpha 1	collagen, type XXII, alpha 1	COL22A1	5.62952	7.83627	2.20675
239765_at	Transcribed locus, strongly similar to XP_507918.1 PREDICTED: BTAF1 RNA polymerase II, B-TFIID transcription factor-associated, 170kDa [Pan troglodytes]	Transcribed locus, strongly similar to XP_507918.1 PREDICTED: BTAF1 RNA polymerase II, B-TFIID transcription factor-associated, 170kDa [Pan troglodytes]	---	4.93429	7.13965	2.20536
214452_at	branched chain aminotransferase 1, cytosolic	branched chain aminotransferase 1, cytosolic	BCAT1	6.54097	8.74594	2.20497
209198_s_at	synaptotagmin XI	synaptotagmin XI	SYT11	7.50849	9.71336	2.20487
232596_at	diaphanous homolog 3 (Drosophila)	diaphanous homolog 3 (Drosophila)	DIAPH3	3.53049	5.73512	2.20463
217499_x_at	olfactory receptor, family 7, subfamily E, member 37 pseudogene	olfactory receptor, family 7, subfamily E, member 37 pseudogene	OR7E37P	9.5007	11.7035	2.20285
242560_at	Fanconi anemia, complementation group D2	Fanconi anemia, complementation group D2	FANCD2	8.83343	11.036	2.20259
203145_at	sperm associated antigen 5	sperm associated antigen 5	SPAG5	7.61449	9.81702	2.20253
204357_s_at	LIM domain kinase 1	LIM domain kinase 1	LIMK1	5.74375	7.94594	2.20219
1566673_at	CDNA FLJ36337 fis, clone THYMU2006324	CDNA FLJ36337 fis, clone THYMU2006324	---	4.06687	6.26719	2.20032
1562974_at	CDNA clone IMAGE:5302821	CDNA clone IMAGE:5302821	---	4.55342	6.75264	2.19922
238823_at	formin-like 3	formin-like 3	FMNL3	6.22071	8.41828	2.19757
219764_at	frizzled homolog 10 (Drosophila)	frizzled homolog 10 (Drosophila)	FZD10	6.93198	9.12915	2.19717
202718_at	insulin-like growth factor binding protein 2, 36kDa	insulin-like growth factor binding protein 2, 36kDa	IGFBP2	4.96268	7.15954	2.19686
220196_at	mucin 16, cell surface associated	mucin 16, cell surface associated	MUC16	8.28593	10.4823	2.19642
212816_s_at	cystathionine-beta-synthase	cystathionine-beta-synthase	CBS	5.48748	7.67966	2.19218
210652_s_at	chromosome 1 open reading frame 34	chromosome 1 open reading frame 34	C1orf34	6.85408	9.04576	2.19168
216946_at	major histocompatibility complex, class II, DO alpha	major histocompatibility complex, class II, DO alpha	HLA-DOA	5.15552	7.34713	2.19161
224321_at	transmembrane protein with EGF-like and two follistatin-like domains 2	transmembrane protein with EGF-like and two follistatin-like domains 2	TMEFF2	10.8101	13.001	2.19096
240426_at	family with sequence similarity 47, member B	family with sequence similarity 47, member B	FAM47B	4.27739	6.46795	2.19056
223536_at	pleckstrin and Sec7 domain containing 2	pleckstrin and Sec7 domain containing 2	PSD2	5.85654	8.04556	2.18902
221521_s_at	GINS complex subunit 2 (Psf2 homolog)	GINS complex subunit 2 (Psf2 homolog)	GINS2	8.51988	10.7081	2.18825
236835_at	hypothetical protein LOC645431	hypothetical protein LOC645431	LOC645431	6.83626	9.02439	2.18813
235183_at	CDNA clone IMAGE:5312689	CDNA clone IMAGE:5312689	---	6.4043	8.59131	2.18701
233871_at	Clone IMAGE:110349 mRNA sequence	Clone IMAGE:110349 mRNA sequence	---	5.89088	8.07667	2.18579
210847_x_at	tumor necrosis factor receptor superfamily, member 25 /// pleckstrin homology domain containing, family G (with RhoGef domain) member 5	tumor necrosis factor receptor superfamily, member 25 /// pleckstrin homology domain containing, family G (with RhoGef domain) member 5	PLEKHG5 /// TNFRSF25	6.07236	8.25779	2.18543
203477_at	collagen, type XV, alpha 1	collagen, type XV, alpha 1	COL15A1	6.49809	8.68303	2.18494
224678_at	KIAA1219	KIAA1219	KIAA1219	6.42834	8.61234	2.184
228729_at	cyclin B1	cyclin B1	CCNB1	7.87006	10.0525	2.1824
209398_at	histone cluster 1, H1c	histone cluster 1, H1c	HIST1H1C	7.90633	10.0884	2.18211
205658_s_at	small nuclear RNA activating complex, polypeptide 4, 190kDa	small nuclear RNA activating complex, polypeptide 4, 190kDa	SNAPC4	5.04676	7.22434	2.17758
209053_s_at	Wolf-Hirschhorn syndrome candidate 1	Wolf-Hirschhorn syndrome candidate 1	WHSC1	7.1572	9.33143	2.17423
205816_at	integrin, beta 8	integrin, beta 8	ITGB8	6.66466	8.83769	2.17303
235092_at	Full length insert cDNA clone YR23D07	Full length insert cDNA clone YR23D07	---	7.16558	9.33625	2.17066
202112_at	von Willebrand factor	von Willebrand factor	VWF	4.90597	7.07564	2.16967
204124_at	solute carrier family 34 (sodium phosphate), member 2	solute carrier family 34 (sodium phosphate), member 2	SLC34A2	7.79442	9.96179	2.16737
205024_s_at	RAD51 homolog (RecA homolog, E. coli) (S. cerevisiae)	RAD51 homolog (RecA homolog, E. coli) (S. cerevisiae)	RAD51	7.31779	9.48428	2.16649
225441_x_at	LSM domain containing 1	LSM domain containing 1	LSMD1	8.80575	10.972	2.16624
1561411_at	Homo sapiens, clone IMAGE:5583320, mRNA	Homo sapiens, clone IMAGE:5583320, mRNA	---	5.8202	7.98631	2.16611
218931_at	RAB17, member RAS oncogene family	RAB17, member RAS oncogene family	RAB17	5.60375	7.76952	2.16577
213592_at	angiotensin II receptor-like 1	angiotensin II receptor-like 1	AGTRL1	5.52359	7.6887	2.16511
227099_s_at	hypothetical LOC387763	hypothetical LOC387763	LOC387763	9.40018	11.5652	2.16504
1561290_at	hypothetical protein LOC339622	hypothetical protein LOC339622	LOC339622	3.90984	6.0716	2.16176
208580_x_at	histone cluster 1, H4k /// histone cluster 1, H4j	histone cluster 1, H4k /// histone cluster 1, H4j	HIST1H4J /// HIST1H4K	6.79905	8.95948	2.16043
1569241_a_at	zinc finger protein 93	zinc finger protein 93	ZNF93	4.84725	7.00714	2.15989
205986_at	apoptosis-associated tyrosine kinase	apoptosis-associated tyrosine kinase	AATK	6.97453	9.13369	2.15915
213389_at	zinc finger protein 592	zinc finger protein 592	ZNF592	6.64	8.79787	2.15788
214157_at	GNAS complex locus	GNAS complex locus	GNAS	7.95017	10.1075	2.15729
1561573_at	Homo sapiens, clone IMAGE:5528716, mRNA	Homo sapiens, clone IMAGE:5528716, mRNA	---	5.60624	7.76277	2.15653
212456_at	KIAA0664	KIAA0664	KIAA0664	9.22939	11.3857	2.1563
206930_at	glycine-N-acyltransferase	glycine-N-acyltransferase	GLYAT	3.93717	6.09139	2.15422
223423_at	G protein-coupled receptor 160	G protein-coupled receptor 160	GPR160	7.89634	10.0495	2.15317
239700_at	zinc finger protein 710	zinc finger protein 710	ZNF710	5.86863	8.02014	2.15151
202871_at	TNF receptor-associated factor 4	TNF receptor-associated factor 4	TRAF4	7.44893	9.60024	2.15132
222774_s_at	neuropilin (NRP) and tolloid (TLL)-like 2	neuropilin (NRP) and tolloid (TLL)-like 2	NETO2	6.30566	8.45623	2.15057
237005_at	weakly similar to serine/threonine protein kinase Kp78	weakly similar to serine/threonine protein kinase Kp78	LOC442075	7.04498	9.19039	2.14541
202934_at	hexokinase 2	hexokinase 2	HK2	7.996	10.1409	2.14485
243783_at	CDNA FLJ36183 fis, clone TESTI2026854	CDNA FLJ36183 fis, clone TESTI2026854	---	5.77767	7.9222	2.14453
235588_at	establishment of cohesion 1 homolog 2 (S. cerevisiae)	establishment of cohesion 1 homolog 2 (S. cerevisiae)	ESCO2	6.39734	8.54039	2.14306
208467_at	Kruppel-like factor 12	Kruppel-like factor 12	KLF12	4.39137	6.53438	2.14301
1552678_a_at	ubiquitin specific peptidase 28	ubiquitin specific peptidase 28	USP28	6.70224	8.84492	2.14269
233040_at	pleckstrin homology domain containing, family A member 5	pleckstrin homology domain containing, family A member 5	PLEKHA5	4.51644	6.65895	2.14252
213479_at	neuronal pentraxin II	neuronal pentraxin II	NPTX2	6.44819	8.58972	2.14153
221799_at	chondroitin sulfate glucuronyltransferase	chondroitin sulfate glucuronyltransferase	CSGlcA-T	6.61225	8.7514	2.13916
203046_s_at	timeless homolog (Drosophila)	timeless homolog (Drosophila)	TIMELESS	8.47024	10.6089	2.13867
235194_at	two pore segment channel 2	two pore segment channel 2	TPCN2	6.08824	8.22469	2.13644
226451_at	ferredoxin 1-like	ferredoxin 1-like	FDX1L	5.97745	8.11241	2.13496
230361_at	hypothetical protein KIAA1833	hypothetical protein KIAA1833	KIAA1833	7.19906	9.33316	2.1341
220223_at	ATPase family, AAA domain containing 5	ATPase family, AAA domain containing 5	ATAD5	5.62474	7.75844	2.1337
227480_at	sushi domain containing 2	sushi domain containing 2	SUSD2	6.70329	8.83547	2.13218
202860_at	DENN/MADD domain containing 4B	DENN/MADD domain containing 4B	DENND4B	7.63722	9.7681	2.13088
227394_at	neural cell adhesion molecule 1	neural cell adhesion molecule 1	NCAM1	8.78036	10.9098	2.12945
205671_s_at	major histocompatibility complex, class II, DO beta	major histocompatibility complex, class II, DO beta	HLA-DOB	7.70406	9.83304	2.12898
218296_x_at	misato homolog 1 (Drosophila) /// similar to misato	misato homolog 1 (Drosophila) /// similar to misato	LOC731059 /// MSTO1	6.69215	8.81846	2.12632
222139_at	KIAA1466 gene	KIAA1466 gene	KIAA1466	8.51704	10.6418	2.12479
1556405_s_at	hypothetical gene supported by BC030765	hypothetical gene supported by BC030765	LOC374890	7.12826	9.25297	2.1247
1552899_at	hypothetical protein MGC34034	hypothetical protein MGC34034	RP4-662A9.2	9.08443	11.2074	2.123
229354_at	aryl-hydrocarbon receptor repressor	aryl-hydrocarbon receptor repressor	AHRR	6.38712	8.50941	2.12229
1553392_at	EF-hand calcium binding domain 3	EF-hand calcium binding domain 3	EFCAB3	5.11328	7.23528	2.122
225239_at	CDNA FLJ26120 fis, clone SYN00419	CDNA FLJ26120 fis, clone SYN00419	---	9.34808	11.47	2.12191
211576_s_at	solute carrier family 19 (folate transporter), member 1	solute carrier family 19 (folate transporter), member 1	SLC19A1	7.94893	10.0707	2.12176
222723_at	similar to von Willebrand factor A domain-related protein isoform 1	similar to von Willebrand factor A domain-related protein isoform 1	LOC727901	6.40101	8.52271	2.1217
239459_s_at	Cytochrome P450, family 19, subfamily A, polypeptide 1	Cytochrome P450, family 19, subfamily A, polypeptide 1	CYP19A1	4.99371	7.11459	2.12088
202598_at	S100 calcium binding protein A13	S100 calcium binding protein A13	S100A13	10.3427	12.4611	2.11842
234143_at	CDNA FLJ24013 fis, clone LNG12005	CDNA FLJ24013 fis, clone LNG12005	---	6.24558	8.36344	2.11787
1567704_at	Transcription factor binding to IGHM enhancer 3	Transcription factor binding to IGHM enhancer 3	TFE3	7.59017	9.70668	2.11651
40020_at	cadherin, EGF LAG seven-pass G-type receptor 3 (flamingo homolog, Drosophila)	cadherin, EGF LAG seven-pass G-type receptor 3 (flamingo homolog, Drosophila)	CELSR3	7.62618	9.74022	2.11404
228258_at	TBC1 domain family, member 10C	TBC1 domain family, member 10C	TBC1D10C	5.96712	8.08108	2.11396
232944_at	CDNA FLJ14070 fis, clone HEMBB1001619	CDNA FLJ14070 fis, clone HEMBB1001619	---	6.48637	8.59553	2.10916
229332_at	4-hydroxyphenylpyruvate dioxygenase-like	4-hydroxyphenylpyruvate dioxygenase-like	HPDL	4.1615	6.26996	2.10845
226606_s_at	GTP binding protein 5 (putative)	GTP binding protein 5 (putative)	GTPBP5	4.94845	7.05563	2.10719
213945_s_at	Nucleoporin 210kDa	Nucleoporin 210kDa	NUP210	6.74233	8.84881	2.10648
1559077_at	ABI gene family, member 3 (NESH) binding protein	ABI gene family, member 3 (NESH) binding protein	ABI3BP	4.53037	6.63579	2.10541
218368_s_at	tumor necrosis factor receptor superfamily, member 12A	tumor necrosis factor receptor superfamily, member 12A	TNFRSF12A	6.83131	8.93474	2.10343
213497_at	ankyrin repeat and BTB (POZ) domain containing 2	ankyrin repeat and BTB (POZ) domain containing 2	ABTB2	5.73678	7.84006	2.10328
237592_at	chromosome 6 open reading frame 94	chromosome 6 open reading frame 94	C6orf94	4.9293	7.03189	2.10258
218939_at	leucine zipper-EF-hand containing transmembrane protein 1	leucine zipper-EF-hand containing transmembrane protein 1	LETM1	6.96938	9.07134	2.10196
1553292_s_at	hypothetical protein FLJ25006	hypothetical protein FLJ25006	FLJ25006	6.41358	8.51423	2.10065
238541_at	chromosome 21 open reading frame 58	chromosome 21 open reading frame 58	C21orf58	5.64416	7.74422	2.10006
207764_s_at	homeodomain interacting protein kinase 3	homeodomain interacting protein kinase 3	HIPK3	5.57028	7.66974	2.09947
1564358_at	CDNA: FLJ22631 fis, clone HSI06451	CDNA: FLJ22631 fis, clone HSI06451	---	5.04656	7.14417	2.09761
227055_at	methyltransferase like 7B	methyltransferase like 7B	METTL7B	5.98763	8.083	2.09537
235967_at	CDNA FLJ41685 fis, clone HCASM2006338	CDNA FLJ41685 fis, clone HCASM2006338	---	6.87419	8.96827	2.09408
239570_at	RAB1A, member RAS oncogene family	RAB1A, member RAS oncogene family	RAB1A	4.38159	6.47515	2.09356
223822_at	sushi domain containing 4	sushi domain containing 4	SUSD4	6.5903	8.68365	2.09336
202575_at	cellular retinoic acid binding protein 2	cellular retinoic acid binding protein 2	CRABP2	7.11542	9.20843	2.09301
1569669_at	forkhead box R2	forkhead box R2	FOXR2	5.00629	7.09886	2.09258
1560637_at	CDNA clone IMAGE:5744875	CDNA clone IMAGE:5744875	---	5.46486	7.55733	2.09247
231295_at	malic enzyme 3, NADP(+)-dependent, mitochondrial	malic enzyme 3, NADP(+)-dependent, mitochondrial	ME3	5.7202	7.81183	2.09163
204315_s_at	G-2 and S-phase expressed 1	G-2 and S-phase expressed 1	GTSE1	5.53168	7.62181	2.09013
1558689_a_at	hypothetical gene supported by BC030123	hypothetical gene supported by BC030123	LOC441461	5.50349	7.59351	2.09002
1556798_a_at	hypothetical protein LOC386597	hypothetical protein LOC386597	LOC386597	4.76729	6.85517	2.08788
238163_at	Transcribed locus, strongly similar to XP_529478.1 PREDICTED: hypothetical protein XP_529478 [Pan troglodytes]	Transcribed locus, strongly similar to XP_529478.1 PREDICTED: hypothetical protein XP_529478 [Pan troglodytes]	---	4.91447	7.00053	2.08606
210294_at	TAP binding protein (tapasin)	TAP binding protein (tapasin)	TAPBP	5.96122	8.04704	2.08582
213355_at	ST3 beta-galactoside alpha-2,3-sialyltransferase 6	ST3 beta-galactoside alpha-2,3-sialyltransferase 6	ST3GAL6	7.42924	9.51325	2.08402
200896_x_at	hepatoma-derived growth factor (high-mobility group protein 1-like)	hepatoma-derived growth factor (high-mobility group protein 1-like)	HDGF	10.9882	13.0718	2.08363
201815_s_at	TBC1 domain family, member 5	TBC1 domain family, member 5	TBC1D5	6.30616	8.38746	2.0813
1563608_a_at	potassium channel, subfamily T, member 1	potassium channel, subfamily T, member 1	KCNT1	4.77439	6.85527	2.08087
236454_at	ring finger protein 212	ring finger protein 212	RNF212	5.66109	7.73998	2.07888
205646_s_at	paired box 6	paired box 6	PAX6	6.57952	8.65734	2.07782
235053_at	CDNA FLJ30257 fis, clone BRACE2002467	CDNA FLJ30257 fis, clone BRACE2002467	---	6.04034	8.11683	2.0765
231767_at	homeobox B4	homeobox B4	HOXB4	8.07113	10.1476	2.07649
1557143_at	CUB and Sushi multiple domains 2	CUB and Sushi multiple domains 2	CSMD2	5.88028	7.95476	2.07447
228705_at	calpain 12	calpain 12	CAPN12	5.55226	7.62488	2.07261
823_at	chemokine (C-X3-C motif) ligand 1	chemokine (C-X3-C motif) ligand 1	CX3CL1	6.857	8.92877	2.07178
1565837_at	CDNA FLJ39181 fis, clone OCBBF2004235	CDNA FLJ39181 fis, clone OCBBF2004235	---	3.58383	5.65421	2.07038
230448_at	hypothetical protein MGC15523	hypothetical protein MGC15523	MGC15523	6.03381	8.10408	2.07026
233911_s_at	protein phosphatase 1H (PP2C domain containing)	protein phosphatase 1H (PP2C domain containing)	PPM1H	5.81286	7.88286	2.07
1553553_at	taste receptor, type 2, member 39	taste receptor, type 2, member 39	TAS2R39	4.62698	6.69494	2.06796
227053_at	protein kinase C and casein kinase substrate in neurons 1	protein kinase C and casein kinase substrate in neurons 1	PACSIN1	6.91151	8.97834	2.06683
213647_at	DNA replication helicase 2 homolog (yeast)	DNA replication helicase 2 homolog (yeast)	DNA2	6.57059	8.63541	2.06481
1552745_at	solute carrier organic anion transporter family, member 6A1	solute carrier organic anion transporter family, member 6A1	SLCO6A1	5.51402	7.57864	2.06463
241234_at	hypothetical LOC645733	hypothetical LOC645733	LOC645733	6.03645	8.10016	2.06371
233205_at	NTera2D1 cell line mRNA containing L1 retroposon, clone P7	NTera2D1 cell line mRNA containing L1 retroposon, clone P7	---	6.11652	8.17682	2.0603
215738_at	Clone 23961 mRNA sequence	Clone 23961 mRNA sequence	---	5.06591	7.12531	2.0594
212771_at	chromosome 10 open reading frame 38	chromosome 10 open reading frame 38	C10orf38	9.44733	11.5057	2.05836
229233_at	neuregulin 3	neuregulin 3	NRG3	6.12241	8.17882	2.05641
201428_at	claudin 4	claudin 4	CLDN4	5.57776	7.63401	2.05625
219306_at	kinesin family member 15	kinesin family member 15	KIF15	6.88405	8.93683	2.05277
220920_at	ATPase, class V, type 10B	ATPase, class V, type 10B	ATP10B	5.84161	7.8938	2.05219
207308_at	solute carrier organic anion transporter family, member 1A2	solute carrier organic anion transporter family, member 1A2	SLCO1A2	5.34027	7.39103	2.05075
206659_at	hypothetical protein FLJ14082	hypothetical protein FLJ14082	FLJ14082	6.9555	9.00579	2.05029
211343_s_at	collagen, type XIII, alpha 1	collagen, type XIII, alpha 1	COL13A1	8.32046	10.3703	2.0498
203186_s_at	S100 calcium binding protein A4	S100 calcium binding protein A4	S100A4	8.24073	10.2903	2.0496
242034_at	F-box and leucine-rich repeat protein 17	F-box and leucine-rich repeat protein 17	FBXL17	4.45096	6.50025	2.04929
1561486_at	MRNA; cDNA DKFZp666M193 (from clone DKFZp666M193)	MRNA; cDNA DKFZp666M193 (from clone DKFZp666M193)	---	4.60902	6.65514	2.04612
228798_x_at	MYC-associated zinc finger protein (purine-binding transcription factor)	MYC-associated zinc finger protein (purine-binding transcription factor)	MAZ	7.09205	9.13631	2.04426
1554283_at	CCR4 carbon catabolite repression 4-like (S. cerevisiae)	CCR4 carbon catabolite repression 4-like (S. cerevisiae)	CCRN4L	6.12283	8.16484	2.04201
229441_at	Protease, serine, 23	Protease, serine, 23	PRSS23	6.4966	8.5365	2.03989
237563_s_at	hypothetical LOC440731	hypothetical LOC440731	LOC440731	8.42424	10.4628	2.03856
217755_at	hematological and neurological expressed 1	hematological and neurological expressed 1	HN1	5.66251	7.70067	2.03816
209087_x_at	melanoma cell adhesion molecule	melanoma cell adhesion molecule	MCAM	7.78816	9.8251	2.03693
210394_x_at	synovial sarcoma, X breakpoint 4 /// synovial sarcoma, X breakpoint 4B	synovial sarcoma, X breakpoint 4 /// synovial sarcoma, X breakpoint 4B	SSX4 /// SSX4B	5.9589	7.99271	2.03382
242939_at	transcription factor Dp-1	transcription factor Dp-1	TFDP1	7.11189	9.14567	2.03378
1558756_at	C2 calcium-dependent domain containing 3	C2 calcium-dependent domain containing 3	C2CD3	4.40789	6.44089	2.03301
1568853_at	Homo sapiens, Similar to hypothetical protein FLJ20378, clone IMAGE:4179392, mRNA	Homo sapiens, Similar to hypothetical protein FLJ20378, clone IMAGE:4179392, mRNA	---	7.82622	9.85875	2.03253
228323_at	cancer susceptibility candidate 5	cancer susceptibility candidate 5	CASC5	7.1068	9.13909	2.0323
219388_at	grainyhead-like 2 (Drosophila)	grainyhead-like 2 (Drosophila)	GRHL2	7.18939	9.2212	2.03181
227597_at	DIS3 mitotic control homolog (S. cerevisiae)-like 2	DIS3 mitotic control homolog (S. cerevisiae)-like 2	DIS3L2	6.29061	8.32229	2.03168
1570030_at	zinc finger protein 396	zinc finger protein 396	ZNF396	4.30423	6.33441	2.03018
1553810_a_at	KIAA1524	KIAA1524	KIAA1524	5.75763	7.7877	2.03007
210108_at	calcium channel, voltage-dependent, L type, alpha 1D subunit	calcium channel, voltage-dependent, L type, alpha 1D subunit	CACNA1D	6.08938	8.11906	2.02968
229437_at	microRNA 155	microRNA 155	MIRN155	7.66023	9.68661	2.02638
204158_s_at	T-cell, immune regulator 1, ATPase, H+ transporting, lysosomal V0 subunit A3	T-cell, immune regulator 1, ATPase, H+ transporting, lysosomal V0 subunit A3	TCIRG1	8.49856	10.5249	2.02637
37278_at	tafazzin (cardiomyopathy, dilated 3A (X-linked); endocardial fibroelastosis 2; Barth syndrome)	tafazzin (cardiomyopathy, dilated 3A (X-linked); endocardial fibroelastosis 2; Barth syndrome)	TAZ	6.54357	8.56985	2.02628
231249_at	Transcribed locus, strongly similar to NP_031485.2 adaptor protein complex AP-2, alpha 2 subunit [Mus musculus]	Transcribed locus, strongly similar to NP_031485.2 adaptor protein complex AP-2, alpha 2 subunit [Mus musculus]	---	7.24035	9.26642	2.02607
1552862_at	chromosome 1 open reading frame 104	chromosome 1 open reading frame 104	C1orf104	6.18011	8.20604	2.02593
205676_at	cytochrome P450, family 27, subfamily B, polypeptide 1	cytochrome P450, family 27, subfamily B, polypeptide 1	CYP27B1	5.75853	7.78042	2.0219
1570600_at	CDNA clone IMAGE:4213015	CDNA clone IMAGE:4213015	---	4.82124	6.84215	2.02091
234040_at	helicase, lymphoid-specific	helicase, lymphoid-specific	HELLS	4.4534	6.47415	2.02075
208302_at	histocompatibility (minor) HB-1	histocompatibility (minor) HB-1	HMHB1	5.7488	7.76772	2.01893
233984_at	MRNA; cDNA DKFZp434F0728 (from clone DKFZp434F0728)	MRNA; cDNA DKFZp434F0728 (from clone DKFZp434F0728)	---	6.39701	8.4156	2.01859
204254_s_at	vitamin D (1,25- dihydroxyvitamin D3) receptor	vitamin D (1,25- dihydroxyvitamin D3) receptor	VDR	7.85546	9.87378	2.01832
226548_at	SH3-binding domain kinase 1	SH3-binding domain kinase 1	SBK1	6.60421	8.62027	2.01606
204256_at	ELOVL family member 6, elongation of long chain fatty acids (FEN1/Elo2, SUR4/Elo3-like, yeast)	ELOVL family member 6, elongation of long chain fatty acids (FEN1/Elo2, SUR4/Elo3-like, yeast)	ELOVL6	9.84263	11.8586	2.016
218301_at	arginyl aminopeptidase (aminopeptidase B)-like 1	arginyl aminopeptidase (aminopeptidase B)-like 1	RNPEPL1	7.00248	9.01845	2.01596
38487_at	stabilin 1	stabilin 1	STAB1	5.86952	7.88517	2.01565
219236_at	progestin and adipoQ receptor family member VI	progestin and adipoQ receptor family member VI	PAQR6	6.15199	8.16667	2.01469
238273_at	solute carrier family 13 (sodium/sulfate symporters), member 4 /// hypothetical protein LOC641845 /// hypothetical LOC647087	solute carrier family 13 (sodium/sulfate symporters), member 4 /// hypothetical protein LOC641845 /// hypothetical LOC647087	LOC641845 /// LOC647087 /// SLC13A4	8.06526	10.0785	2.01319
236326_at	histone deacetylase 7A	histone deacetylase 7A	HDAC7A	4.12009	6.13272	2.01263
38671_at	plexin D1	plexin D1	PLXND1	7.5891	9.59907	2.00996
1562348_at	hypothetical gene supported by AK097381; BC040866	hypothetical gene supported by AK097381; BC040866	LOC400680	4.54436	6.55207	2.00771
1570054_at	CDNA clone IMAGE:4794118	CDNA clone IMAGE:4794118	---	5.77622	7.78329	2.00707
1560770_at	Poly(A) binding protein, cytoplasmic 1	Poly(A) binding protein, cytoplasmic 1	PABPC1	5.6664	7.67164	2.00524
229292_at	erythrocyte membrane protein band 4.1 like 5	erythrocyte membrane protein band 4.1 like 5	EPB41L5	8.94546	10.9495	2.00401
239293_at	neurensin 1	neurensin 1	NRSN1	4.49613	6.49972	2.00359
1562289_at	MRNA; cDNA DKFZp434N0220 (from clone DKFZp434N0220)	MRNA; cDNA DKFZp434N0220 (from clone DKFZp434N0220)	---	7.5016	9.50486	2.00326
220030_at	serine/threonine/tyrosine kinase 1	serine/threonine/tyrosine kinase 1	STYK1	7.23081	9.23331	2.0025
210430_x_at	Rh blood group, D antigen	Rh blood group, D antigen	RHD	4.56357	6.56522	2.00165
233275_at	CDNA FLJ10919 fis, clone OVARC1000347	CDNA FLJ10919 fis, clone OVARC1000347	---	6.26026	8.2613	2.00105
209558_s_at	huntingtin interacting protein 1 related /// similar to huntingtin interacting protein 1 related	huntingtin interacting protein 1 related /// similar to huntingtin interacting protein 1 related	HIP1R /// LOC728014	7.02181	9.0227	2.00089
236341_at	cytotoxic T-lymphocyte-associated protein 4	cytotoxic T-lymphocyte-associated protein 4	CTLA4	5.43307	7.43278	1.99971
231425_at	phospholipase C, zeta 1	phospholipase C, zeta 1	PLCZ1	5.07032	7.07	1.99968
36475_at	glycine C-acetyltransferase (2-amino-3-ketobutyrate coenzyme A ligase)	glycine C-acetyltransferase (2-amino-3-ketobutyrate coenzyme A ligase)	GCAT	6.61264	8.61145	1.9988
1570336_at	3-hydroxybutyrate dehydrogenase, type 1	3-hydroxybutyrate dehydrogenase, type 1	BDH1	6.3127	8.31133	1.99863
1560897_a_at	keratin associated protein 10-11	keratin associated protein 10-11	KRTAP10-11	6.23938	8.23752	1.99814
202952_s_at	ADAM metallopeptidase domain 12 (meltrin alpha)	ADAM metallopeptidase domain 12 (meltrin alpha)	ADAM12	5.86486	7.86263	1.99777
214933_at	calcium channel, voltage-dependent, P/Q type, alpha 1A subunit	calcium channel, voltage-dependent, P/Q type, alpha 1A subunit	CACNA1A	8.37321	10.3699	1.99667
226292_at	calpain 5	calpain 5	CAPN5	6.05172	8.04697	1.99525
238444_at	zinc finger protein 618	zinc finger protein 618	ZNF618	7.1916	9.18648	1.99488
238263_at	hypothetical protein LOC285965	hypothetical protein LOC285965	LOC285965	6.54998	8.54215	1.99216
232855_at	MRNA full length insert cDNA clone EUROIMAGE 980547	MRNA full length insert cDNA clone EUROIMAGE 980547	---	6.49693	8.48899	1.99207
232035_at	histone cluster 1, H4h	histone cluster 1, H4h	HIST1H4H	7.81597	9.80524	1.98927
205034_at	cyclin E2	cyclin E2	CCNE2	6.76387	8.75178	1.98791
244446_at	CDNA clone IMAGE:5266114	CDNA clone IMAGE:5266114	---	4.49534	6.48302	1.98768
216615_s_at	5-hydroxytryptamine (serotonin) receptor 3A	5-hydroxytryptamine (serotonin) receptor 3A	HTR3A	5.88485	7.87117	1.98631
1561562_at	CDNA clone IMAGE:5297041	CDNA clone IMAGE:5297041	---	4.13936	6.12541	1.98605
209351_at	keratin 14 (epidermolysis bullosa simplex, Dowling-Meara, Koebner)	keratin 14 (epidermolysis bullosa simplex, Dowling-Meara, Koebner)	KRT14	5.74592	7.73161	1.98569
221880_s_at	hypothetical gene supported by AK075564; BC060873	hypothetical gene supported by AK075564; BC060873	LOC400451	7.78432	9.7698	1.98548
230954_at	chromosome 20 open reading frame 112	chromosome 20 open reading frame 112	C20orf112	7.89368	9.87817	1.98449
236565_s_at	La ribonucleoprotein domain family, member 6	La ribonucleoprotein domain family, member 6	LARP6	9.1645	11.1489	1.98436
207663_x_at	G antigen 3	G antigen 3	GAGE3	4.90034	6.88366	1.98333
210164_at	granzyme B (granzyme 2, cytotoxic T-lymphocyte-associated serine esterase 1)	granzyme B (granzyme 2, cytotoxic T-lymphocyte-associated serine esterase 1)	GZMB	6.63871	8.6217	1.98298
227819_at	leucine-rich repeat-containing G protein-coupled receptor 6	leucine-rich repeat-containing G protein-coupled receptor 6	LGR6	8.91054	10.8932	1.98263
239688_at	structural maintenance of chromosomes 1A	structural maintenance of chromosomes 1A	SMC1A	6.09373	8.07633	1.98259
205054_at	nebulin	nebulin	NEB	6.16133	8.13844	1.97711
222513_s_at	sorbin and SH3 domain containing 1	sorbin and SH3 domain containing 1	SORBS1	7.98215	9.95922	1.97708
202945_at	folylpolyglutamate synthase	folylpolyglutamate synthase	FPGS	6.93132	8.90554	1.97422
51200_at	chromosome 19 open reading frame 60	chromosome 19 open reading frame 60	C19orf60	8.11258	10.0842	1.97159
211522_s_at	gonadotropin-releasing hormone receptor	gonadotropin-releasing hormone receptor	GNRHR	3.99141	5.95949	1.96808
210069_at	choline kinase beta /// carnitine palmitoyltransferase 1B (muscle)	choline kinase beta /// carnitine palmitoyltransferase 1B (muscle)	CHKB /// CPT1B	8.01366	9.98065	1.96699
223499_at	C1q and tumor necrosis factor related protein 5	C1q and tumor necrosis factor related protein 5	C1QTNF5	6.78819	8.7549	1.96672
205282_at	low density lipoprotein receptor-related protein 8, apolipoprotein e receptor	low density lipoprotein receptor-related protein 8, apolipoprotein e receptor	LRP8	7.081	9.04565	1.96466
209825_s_at	uridine-cytidine kinase 2	uridine-cytidine kinase 2	UCK2	5.65159	7.61509	1.9635
225142_at	jumonji C domain containing histone demethylase 1 homolog D (S. cerevisiae)	jumonji C domain containing histone demethylase 1 homolog D (S. cerevisiae)	JHDM1D	7.27708	9.23967	1.96259
1557080_s_at	integrin, beta-like 1 (with EGF-like repeat domains)	integrin, beta-like 1 (with EGF-like repeat domains)	ITGBL1	5.62075	7.58196	1.96121
1558304_s_at	tRNA splicing endonuclease 54 homolog (S. cerevisiae)	tRNA splicing endonuclease 54 homolog (S. cerevisiae)	TSEN54	7.85659	9.81687	1.96028
205534_at	protocadherin 7	protocadherin 7	PCDH7	6.97299	8.93205	1.95907
238815_at	leucine rich repeat transmembrane neuronal 1	leucine rich repeat transmembrane neuronal 1	LRRTM1	6.67398	8.63244	1.95846
221170_at	histamine receptor H4	histamine receptor H4	HRH4	4.34794	6.3061	1.95817
1560891_a_at	Full length insert cDNA clone YY75G10	Full length insert cDNA clone YY75G10	---	4.00692	5.96434	1.95742
215194_at	protein kinase C, alpha	protein kinase C, alpha	PRKCA	6.22147	8.17886	1.95738
204455_at	dystonin	dystonin	DST	3.63972	5.59688	1.95716
225777_at	chromosome 9 open reading frame 140	chromosome 9 open reading frame 140	C9orf140	6.71917	8.675	1.95583
229671_s_at	Chromosome 21 open reading frame 45	Chromosome 21 open reading frame 45	C21orf45	5.12292	7.0769	1.95398
207344_at	A kinase (PRKA) anchor protein 3	A kinase (PRKA) anchor protein 3	AKAP3	5.38277	7.33569	1.95292
216097_at	Clone HQ0262	Clone HQ0262	---	3.66233	5.61279	1.95046
220162_s_at	caspase recruitment domain family, member 9	caspase recruitment domain family, member 9	CARD9	6.2382	8.18856	1.95036
217245_at	early lymphoid activation protein	early lymphoid activation protein	EPAG	4.64868	6.59753	1.94886
1554831_x_at	amyotrophic lateral sclerosis 2 (juvenile) chromosome region, candidate 11	amyotrophic lateral sclerosis 2 (juvenile) chromosome region, candidate 11	ALS2CR11	5.19769	7.14544	1.94774
227336_at	deltex homolog 1 (Drosophila)	deltex homolog 1 (Drosophila)	DTX1	6.25604	8.20264	1.9466
203421_at	tumor protein p53 inducible protein 11	tumor protein p53 inducible protein 11	TP53I11	6.26384	8.20888	1.94505
210106_at	retinol dehydrogenase 5 (11-cis/9-cis)	retinol dehydrogenase 5 (11-cis/9-cis)	RDH5	4.56883	6.51363	1.94479
230469_at	rhotekin 2	rhotekin 2	RTKN2	4.4147	6.35899	1.94429
207558_s_at	paired-like homeodomain 2	paired-like homeodomain 2	PITX2	5.05448	6.9954	1.94091
224428_s_at	cell division cycle associated 7	cell division cycle associated 7	CDCA7	7.65871	9.59482	1.9361
62987_r_at	calcium channel, voltage-dependent, gamma subunit 4	calcium channel, voltage-dependent, gamma subunit 4	CACNG4	9.23212	11.168	1.93592
228434_at	butyrophilin-like 9	butyrophilin-like 9	BTNL9	8.23398	10.1692	1.93525
1552579_a_at	ADAM metallopeptidase domain 21	ADAM metallopeptidase domain 21	ADAM21	6.00271	7.93767	1.93496
227677_at	Janus kinase 3 (a protein tyrosine kinase, leukocyte)	Janus kinase 3 (a protein tyrosine kinase, leukocyte)	JAK3	6.06986	8.0015	1.93164
222217_s_at	solute carrier family 27 (fatty acid transporter), member 3	solute carrier family 27 (fatty acid transporter), member 3	SLC27A3	6.50271	8.43322	1.93051
243667_at	Full length insert cDNA YI30F01	Full length insert cDNA YI30F01	---	5.70154	7.6296	1.92806
231917_at	G elongation factor, mitochondrial 2	G elongation factor, mitochondrial 2	GFM2	6.07537	8.00224	1.92687
41047_at	chromosome 9 open reading frame 16	chromosome 9 open reading frame 16	C9orf16	8.62822	10.5543	1.9261
218280_x_at	histone cluster 2, H2aa3 /// histone cluster 2, H2aa4	histone cluster 2, H2aa3 /// histone cluster 2, H2aa4	HIST2H2AA3 /// HIST2H2AA4	7.76801	9.69081	1.9228
228585_at	ectonucleoside triphosphate diphosphohydrolase 1	ectonucleoside triphosphate diphosphohydrolase 1	ENTPD1	6.03254	7.95431	1.92177
239260_at	corin, serine peptidase	corin, serine peptidase	CORIN	5.28086	7.20163	1.92076
226471_at	gamma-glutamyltransferase-like 3	gamma-glutamyltransferase-like 3	GGTL3	5.52771	7.44559	1.91788
201563_at	sorbitol dehydrogenase	sorbitol dehydrogenase	SORD	9.03386	10.9514	1.91759
204484_at	phosphoinositide-3-kinase, class 2, beta polypeptide	phosphoinositide-3-kinase, class 2, beta polypeptide	PIK3C2B	7.16683	9.08431	1.91749
220929_at	UDP-N-acetyl-alpha-D-galactosamine:polypeptide N-acetylgalactosaminyltransferase 8 (GalNAc-T8)	UDP-N-acetyl-alpha-D-galactosamine:polypeptide N-acetylgalactosaminyltransferase 8 (GalNAc-T8)	GALNT8	5.15443	7.0719	1.91747
204416_x_at	apolipoprotein C-I	apolipoprotein C-I	APOC1	8.1929	10.1094	1.91652
1569790_at	CDNA clone IMAGE:5297125	CDNA clone IMAGE:5297125	---	5.50894	7.42353	1.9146
229784_at	Hypothetical protein MGC16121	Hypothetical protein MGC16121	MGC16121	7.7394	9.65343	1.91403
210253_at	HIV-1 Tat interactive protein 2, 30kDa	HIV-1 Tat interactive protein 2, 30kDa	HTATIP2	7.87727	9.79082	1.91355
1552937_s_at	ATR interacting protein	ATR interacting protein	ATRIP	6.04402	7.95756	1.91354
212960_at	TBC1 domain family, member 9 (with GRAM domain)	TBC1 domain family, member 9 (with GRAM domain)	TBC1D9	7.05184	8.96408	1.91223
210128_s_at	leukotriene B4 receptor	leukotriene B4 receptor	LTB4R	6.53706	8.4492	1.91214
218279_s_at	histone cluster 2, H2aa3	histone cluster 2, H2aa3	HIST2H2AA3	6.92241	8.83451	1.9121
212924_s_at	LSM4 homolog, U6 small nuclear RNA associated (S. cerevisiae)	LSM4 homolog, U6 small nuclear RNA associated (S. cerevisiae)	LSM4	6.48613	8.39756	1.91143
209235_at	chloride channel 7	chloride channel 7	CLCN7	8.83529	10.7462	1.91089
213053_at	KIAA0841	KIAA0841	KIAA0841	7.65881	9.56886	1.91005
232450_at	hypothetical protein LOC149351	hypothetical protein LOC149351	LOC149351	4.71747	6.62674	1.90927
213905_x_at	biglycan	biglycan	BGN	8.89298	10.8016	1.90859
233398_at	CDNA FLJ12794 fis, clone NT2RP2002041	CDNA FLJ12794 fis, clone NT2RP2002041	---	7.35506	9.26341	1.90835
219690_at	transmembrane protein 149	transmembrane protein 149	TMEM149	7.3359	9.24318	1.90728
205180_s_at	ADAM metallopeptidase domain 8	ADAM metallopeptidase domain 8	ADAM8	7.18754	9.09417	1.90663
232105_at	CDNA FLJ12532 fis, clone NT2RM4000200	CDNA FLJ12532 fis, clone NT2RM4000200	---	8.02144	9.92772	1.90629
232084_at	small glutamine-rich tetratricopeptide repeat (TPR)-containing, beta	small glutamine-rich tetratricopeptide repeat (TPR)-containing, beta	SGTB	4.99448	6.90042	1.90594
1555274_a_at	selenoprotein I	selenoprotein I	SELI	7.85538	9.75898	1.9036
1558537_x_at	hypothetical protein FLJ14959	hypothetical protein FLJ14959	FLJ14959	6.00637	7.90887	1.9025
226777_at	CDNA FLJ31066 fis, clone HSYRA2001153	CDNA FLJ31066 fis, clone HSYRA2001153	---	6.49643	8.39857	1.90215
213577_at	squalene epoxidase	squalene epoxidase	SQLE	6.77892	8.6805	1.90158
208928_at	P450 (cytochrome) oxidoreductase	P450 (cytochrome) oxidoreductase	POR	6.69505	8.59556	1.9005
206128_at	adrenergic, alpha-2C-, receptor	adrenergic, alpha-2C-, receptor	ADRA2C	8.43527	10.3342	1.89889
217635_s_at	polymerase (DNA directed), gamma	polymerase (DNA directed), gamma	POLG	5.91401	7.81259	1.89858
226485_at	CDNA FLJ37658 fis, clone BRHIP2010593	CDNA FLJ37658 fis, clone BRHIP2010593	---	8.23313	10.1317	1.89855
1562752_at	CDNA clone IMAGE:4801412	CDNA clone IMAGE:4801412	---	4.57373	6.47106	1.89733
1562209_at	WD repeat domain 21B	WD repeat domain 21B	WDR21B	4.43483	6.33021	1.89539
242451_x_at	ribosomal protein S19	ribosomal protein S19	RPS19	7.57543	9.47068	1.89525
206134_at	ADAM-like, decysin 1	ADAM-like, decysin 1	ADAMDEC1	6.86271	8.75512	1.89241
231210_at	hypothetical protein LOC283129	hypothetical protein LOC283129	LOC283129	5.07168	6.96291	1.89123
224917_at	microRNA 21	microRNA 21	MIRN21	9.97189	11.8619	1.88999
204087_s_at	solute carrier family 5 (sodium-dependent vitamin transporter), member 6	solute carrier family 5 (sodium-dependent vitamin transporter), member 6	SLC5A6	7.71118	9.60044	1.88926
1559026_at	CDNA clone IMAGE:5295490	CDNA clone IMAGE:5295490	---	6.78077	8.6695	1.88873
1569690_at	coiled-coil domain containing 36	coiled-coil domain containing 36	CCDC36	6.28761	8.1761	1.88848
1569847_at	Cingulin-like 1	njb_edit_in_first_intron_Cingulin-like 1	CGNL1	5.70719	7.59399	1.8868
234359_at	Clone L48 polyadenylated HERV LTR sequence and flanking cellular sequence, mRNA	Clone L48 polyadenylated HERV LTR sequence and flanking cellular sequence, mRNA	---	6.87471	8.76133	1.88662
227829_at	glycosyltransferase-like 1B	glycosyltransferase-like 1B	GYLTL1B	7.78269	9.66787	1.88518
1553013_at	contactin associated protein-like 5	contactin associated protein-like 5	CNTNAP5	5.84539	7.72925	1.88386
234549_at	MRNA; cDNA DKFZp586G1917 (from clone DKFZp586G1917)	MRNA; cDNA DKFZp586G1917 (from clone DKFZp586G1917)	---	6.58059	8.46434	1.88375
218693_at	tetraspanin 15	tetraspanin 15	TSPAN15	5.81082	7.69298	1.88215
239136_at	hCG1818231	hCG1818231	hCG_1818231	6.18244	8.06441	1.88197
203921_at	carbohydrate (N-acetylglucosamine-6-O) sulfotransferase 2	carbohydrate (N-acetylglucosamine-6-O) sulfotransferase 2	CHST2	7.40266	9.28381	1.88115
226132_s_at	mannosidase, endo-alpha-like	mannosidase, endo-alpha-like	MANEAL	6.23045	8.11132	1.88087
214081_at	plexin domain containing 1	plexin domain containing 1	PLXDC1	6.18274	8.06276	1.88002
221096_s_at	transmembrane and coiled-coil domains 6	transmembrane and coiled-coil domains 6	TMCO6	5.10492	6.98348	1.87856
210315_at	synapsin II	synapsin II	SYN2	5.11216	6.99036	1.87819
202409_at	insulin-like growth factor 2 (somatomedin A) /// INS-IGF2	insulin-like growth factor 2 (somatomedin A) /// INS-IGF2	IGF2 /// INS-IGF2	6.70395	8.58038	1.87643
229675_at	MYC induced nuclear antigen	MYC induced nuclear antigen	MINA	4.60357	6.47948	1.87591
234137_s_at	CDNA FLJ11960 fis, clone HEMBB1001008	CDNA FLJ11960 fis, clone HEMBB1001008	---	6.79752	8.67306	1.87554
207850_at	chemokine (C-X-C motif) ligand 3	chemokine (C-X-C motif) ligand 3	CXCL3	6.54242	8.41777	1.87535
236616_at	CDNA FLJ41623 fis, clone CTONG3009227	CDNA FLJ41623 fis, clone CTONG3009227	---	7.18663	9.06092	1.87429
225759_x_at	calmin (calponin-like, transmembrane)	calmin (calponin-like, transmembrane)	CLMN	6.34661	8.218	1.87139
1557070_at	Homo sapiens, clone IMAGE:3863392, mRNA	Homo sapiens, clone IMAGE:3863392, mRNA	---	5.89429	7.76497	1.87068
1553991_s_at	hypothetical protein FLJ20674	hypothetical protein FLJ20674	FLJ20674	6.3116	8.18118	1.86958
219148_at	PDZ binding kinase	PDZ binding kinase	PBK	7.31556	9.18491	1.86936
1560204_at	5'-nucleotidase domain containing 4	5'-nucleotidase domain containing 4	NT5DC4	5.4102	7.27913	1.86893
225618_at	Rho GTPase activating protein 27	Rho GTPase activating protein 27	ARHGAP27	6.89444	8.76318	1.86875
213100_at	Full-length cDNA clone CL0BB018ZE07 of Neuroblastoma of Homo sapiens (human)	Full-length cDNA clone CL0BB018ZE07 of Neuroblastoma of Homo sapiens (human)	---	5.7465	7.61517	1.86867
229396_at	ovo-like 1(Drosophila)	ovo-like 1(Drosophila)	OVOL1	7.10857	8.97671	1.86813
215682_at	proline dehydrogenase (oxidase) 1 pseudogene	proline dehydrogenase (oxidase) 1 pseudogene	LOC440792	4.63853	6.50662	1.86808
1554020_at	bicaudal D homolog 1 (Drosophila)	bicaudal D homolog 1 (Drosophila)	BICD1	7.52946	9.39715	1.86769
231937_at	CDNA FLJ14200 fis, clone NT2RP3002799	CDNA FLJ14200 fis, clone NT2RP3002799	---	6.31402	8.1812	1.86718
1563071_at	CDNA clone IMAGE:5223358	CDNA clone IMAGE:5223358	---	6.6692	8.5352	1.866
217080_s_at	homer homolog 2 (Drosophila)	homer homolog 2 (Drosophila)	HOMER2	6.29178	8.1568	1.86502
234050_at	T-cell activation GTPase activating protein	T-cell activation GTPase activating protein	TAGAP	5.56719	7.4313	1.8641
219946_x_at	myosin, heavy chain 14	myosin, heavy chain 14	MYH14	6.79822	8.66128	1.86307
1554785_at	coiled-coil domain containing 82	coiled-coil domain containing 82	CCDC82	4.06311	5.92528	1.86217
208335_s_at	Duffy blood group, chemokine receptor	Duffy blood group, chemokine receptor	DARC	4.84844	6.71013	1.86169
226701_at	gap junction protein, alpha 5, 40kDa	gap junction protein, alpha 5, 40kDa	GJA5	6.39277	8.25259	1.85982
1567559_s_at	triggering receptor expressed on myeloid cells-like 4 /// triggering receptor expressed on myeloid cells-like 3	triggering receptor expressed on myeloid cells-like 4 /// triggering receptor expressed on myeloid cells-like 3	TREML3 /// TREML4	5.5068	7.36543	1.85863
243060_at	CDNA clone IMAGE:5299257	CDNA clone IMAGE:5299257	---	5.36638	7.22424	1.85785
1554488_at	centrosomal protein 70kDa	centrosomal protein 70kDa	CEP70	5.82182	7.67838	1.85656
206136_at	frizzled homolog 5 (Drosophila)	frizzled homolog 5 (Drosophila)	FZD5	5.03904	6.89529	1.85625
235843_at	Diacylglycerol kinase, gamma 90kDa	Diacylglycerol kinase, gamma 90kDa	DGKG	5.92093	7.77653	1.8556
226691_at	KIAA1856 protein	KIAA1856 protein	KIAA1856	7.18583	9.04067	1.85484
226121_at	dehydrogenase/reductase (SDR family) member 13	dehydrogenase/reductase (SDR family) member 13	DHRS13	6.90548	8.7603	1.85482
204639_at	adenosine deaminase	adenosine deaminase	ADA	7.69542	9.55004	1.85462
244468_at	PDZ domain containing 1 pseudogene 1	PDZ domain containing 1 pseudogene 1	PDZK1P1	5.25372	7.10693	1.85321
201015_s_at	junction plakoglobin	junction plakoglobin	JUP	7.43806	9.28955	1.85149
239697_x_at	chromosome 3 open reading frame 67	chromosome 3 open reading frame 67	C3orf67	6.60155	8.45292	1.85137
214867_at	MRNA; cDNA DKFZp434O151 (from clone DKFZp434O151)	MRNA; cDNA DKFZp434O151 (from clone DKFZp434O151)	---	6.34922	8.2001	1.85088
206643_at	histidine ammonia-lyase	histidine ammonia-lyase	HAL	6.24877	8.09812	1.84935
202589_at	thymidylate synthetase	thymidylate synthetase	TYMS	8.63916	10.4871	1.84796
219215_s_at	solute carrier family 39 (zinc transporter), member 4	solute carrier family 39 (zinc transporter), member 4	SLC39A4	8.482	10.3298	1.84785
216470_x_at	protease, serine, 1 (trypsin 1) /// protease, serine, 2 (trypsin 2) /// protease, serine, 3 (mesotrypsin) /// trypsinogen C	protease, serine, 1 (trypsin 1) /// protease, serine, 2 (trypsin 2) /// protease, serine, 3 (mesotrypsin) /// trypsinogen C	PRSS1 /// PRSS2 /// PRSS3 /// TRY6	6.64366	8.49126	1.8476
244042_x_at	Similar to retinoic acid receptor responder (tazarotene induced) 2	Similar to retinoic acid receptor responder (tazarotene induced) 2	LOC651466	5.85186	7.69944	1.84758
224171_at	LSM14B, SCD6 homolog B (S. cerevisiae)	LSM14B, SCD6 homolog B (S. cerevisiae)	LSM14B	5.40605	7.25346	1.84741
237291_at	hypothetical LOC344405	hypothetical LOC344405	LOC344405	8.20279	10.0494	1.84661
221258_s_at	kinesin family member 18A	kinesin family member 18A	KIF18A	5.72764	7.5722	1.84456
222799_at	WD repeat domain 91	WD repeat domain 91	WDR91	6.75002	8.5945	1.84448
204483_at	enolase 3 (beta, muscle)	enolase 3 (beta, muscle)	ENO3	6.59783	8.44228	1.84446
206961_s_at	mediator complex subunit 20	mediator complex subunit 20	MED20	6.18148	8.02277	1.8413
233260_at	CDNA FLJ13528 fis, clone PLACE1006143	CDNA FLJ13528 fis, clone PLACE1006143	---	4.59272	6.43146	1.83874
237182_at	Similar to mitochondrial ribosomal protein L45	Similar to mitochondrial ribosomal protein L45	LOC653479	5.1542	6.99143	1.83723
201598_s_at	inositol polyphosphate phosphatase-like 1	inositol polyphosphate phosphatase-like 1	INPPL1	7.42022	9.25705	1.83683
231311_at	CDNA FLJ11417 fis, clone HEMBA1000960	CDNA FLJ11417 fis, clone HEMBA1000960	---	8.11119	9.94788	1.83669
217712_at	Hypothetical protein LOC441528	Hypothetical protein LOC441528	LOC441528	5.14576	6.98234	1.83658
219990_at	E2F transcription factor 8	E2F transcription factor 8	E2F8	7.55761	9.39389	1.83628
1557984_s_at	RNA polymerase II associated protein 3	RNA polymerase II associated protein 3	RPAP3	4.5616	6.39749	1.83589
204328_at	transmembrane channel-like 6	transmembrane channel-like 6	TMC6	7.36522	9.20052	1.8353
218567_x_at	dipeptidyl-peptidase 3	dipeptidyl-peptidase 3	DPP3	8.79384	10.6276	1.83371
230608_at	chromosome 1 open reading frame 182	chromosome 1 open reading frame 182	C1orf182	6.26244	8.09578	1.83334
40093_at	basal cell adhesion molecule (Lutheran blood group)	basal cell adhesion molecule (Lutheran blood group)	BCAM	9.52081	11.353	1.83219
214905_at	hypothetical protein LOC145899	hypothetical protein LOC145899	LOC145899	4.40714	6.23915	1.83201
203946_s_at	arginase, type II	arginase, type II	ARG2	5.06446	6.896	1.83154
207810_at	coagulation factor XIII, B polypeptide	coagulation factor XIII, B polypeptide	F13B	5.27529	7.10679	1.83149
209635_at	adaptor-related protein complex 1, sigma 1 subunit	adaptor-related protein complex 1, sigma 1 subunit	AP1S1	8.61916	10.4506	1.83139
243475_at	Cas-Br-M (murine) ecotropic retroviral transforming sequence	Cas-Br-M (murine) ecotropic retroviral transforming sequence	CBL	6.64659	8.47785	1.83126
215585_at	KIAA0174	KIAA0174	KIAA0174	5.54389	7.37472	1.83083
207452_s_at	contactin 5	contactin 5	CNTN5	4.41307	6.24195	1.82888
231804_at	relaxin/insulin-like family peptide receptor 1	relaxin/insulin-like family peptide receptor 1	RXFP1	5.84393	7.672	1.82807
201438_at	collagen, type VI, alpha 3	collagen, type VI, alpha 3	COL6A3	9.72483	11.552	1.82717
226839_at	TR4 orphan receptor associated protein TRA16	TR4 orphan receptor associated protein TRA16	TRA16	7.91389	9.74065	1.82677
227999_at	PWWP domain containing 2B	PWWP domain containing 2B	PWWP2B	7.93733	9.76202	1.82469
207069_s_at	SMAD family member 6	SMAD family member 6	SMAD6	9.31938	11.1439	1.8245
1567288_at	olfactory receptor, family 5, subfamily K, member 1	olfactory receptor, family 5, subfamily K, member 1	OR5K1	5.05227	6.87557	1.8233
224774_s_at	neuron navigator 1	neuron navigator 1	NAV1	6.03246	7.85483	1.82237
217733_s_at	thymosin, beta 10	thymosin, beta 10	TMSB10	12.9849	14.8071	1.82227
1553533_at	junctophilin 1	junctophilin 1	JPH1	5.9646	7.78644	1.82184
202961_s_at	ATP synthase, H+ transporting, mitochondrial F0 complex, subunit F2	ATP synthase, H+ transporting, mitochondrial F0 complex, subunit F2	ATP5J2	10.4128	12.2339	1.8211
222896_at	transmembrane protein 38A	transmembrane protein 38A	TMEM38A	6.6505	8.47076	1.82026
219416_at	scavenger receptor class A, member 3	scavenger receptor class A, member 3	SCARA3	7.00951	8.82963	1.82012
227753_at	transmembrane protein 139	transmembrane protein 139	TMEM139	8.52643	10.3461	1.81965
214609_at	paired-like homeobox 2a	paired-like homeobox 2a	PHOX2A	6.02371	7.84237	1.81866
227042_at	LOC150223 protein	LOC150223 protein	LOC150223	7.28823	9.10439	1.81616
204397_at	echinoderm microtubule associated protein like 2	echinoderm microtubule associated protein like 2	EML2	6.31026	8.12589	1.81564
1556019_at	hypothetical protein LOC144874	hypothetical protein LOC144874	LOC144874	4.71184	6.52705	1.81522
1557669_at	CDNA FLJ35343 fis, clone PROST2015932	CDNA FLJ35343 fis, clone PROST2015932	---	5.21348	7.02828	1.8148
200770_s_at	laminin, gamma 1 (formerly LAMB2)	laminin, gamma 1 (formerly LAMB2)	LAMC1	9.08171	10.8955	1.81379
215601_at	CDNA FLJ13833 fis, clone THYRO1000676	CDNA FLJ13833 fis, clone THYRO1000676	---	4.86224	6.67504	1.8128
215189_at	keratin 86	keratin 86	KRT86	6.99597	8.80849	1.81251
213757_at	Transcribed locus, weakly similar to XP_001478155.1 PREDICTED: hypothetical protein [Mus musculus]	Transcribed locus, weakly similar to XP_001478155.1 PREDICTED: hypothetical protein [Mus musculus]	---	10.5059	12.3177	1.81177
203454_s_at	ATX1 antioxidant protein 1 homolog (yeast)	ATX1 antioxidant protein 1 homolog (yeast)	ATOX1	7.56785	9.37917	1.81133
231485_at	CDNA clone IMAGE:4829245	CDNA clone IMAGE:4829245	---	6.39273	8.20344	1.81071
226649_at	pantothenate kinase 1	pantothenate kinase 1	PANK1	8.37363	10.1797	1.80609
230245_s_at	hypothetical protein LOC283663	hypothetical protein LOC283663	LOC283663	7.19558	9.00157	1.80599
226017_at	CKLF-like MARVEL transmembrane domain containing 7	CKLF-like MARVEL transmembrane domain containing 7	CMTM7	9.49223	11.2981	1.80588
223833_at	WD repeat domain 55	WD repeat domain 55	WDR55	7.66241	9.46817	1.80576
237756_at	Kelch-like 23 (Drosophila)	Kelch-like 23 (Drosophila)	KLHL23	5.76555	7.57081	1.80525
235681_at	CDNA clone IMAGE:4819084	CDNA clone IMAGE:4819084	---	6.4855	8.28989	1.80439
224185_at	CDNA FLJ39726 fis, clone SMINT2015306	CDNA FLJ39726 fis, clone SMINT2015306	---	9.17004	10.9741	1.80403
232201_at	naked cuticle homolog 2 (Drosophila)	naked cuticle homolog 2 (Drosophila)	NKD2	6.98923	8.79288	1.80365
201521_s_at	nuclear cap binding protein subunit 2, 20kDa	nuclear cap binding protein subunit 2, 20kDa	NCBP2	8.20393	10.007	1.80308
224839_s_at	glutamic pyruvate transaminase (alanine aminotransferase) 2	glutamic pyruvate transaminase (alanine aminotransferase) 2	GPT2	8.29291	10.0945	1.80154
213268_at	calmodulin binding transcription activator 1	calmodulin binding transcription activator 1	CAMTA1	6.14397	7.94329	1.79931
232950_s_at	phosphatidylinositol transfer protein, membrane-associated 2	phosphatidylinositol transfer protein, membrane-associated 2	PITPNM2	6.77789	8.57592	1.79803
228923_at	S100 calcium binding protein A6	S100 calcium binding protein A6	S100A6	6.21192	8.00702	1.7951
211996_s_at	KIAA0220-like protein /// hypothetical gene LOC283846 /// hypothetical protein LOC440345 /// nuclear pore complex interacting protein pseudogene /// similar to Protein KIAA0220	KIAA0220-like protein /// hypothetical gene LOC283846 /// hypothetical protein LOC440345 /// nuclear pore complex interacting protein pseudogene /// similar to Protein KIAA0220	DKFZp547E087 /// LOC23117 /// LOC440345 /// LOC440353 /// LOC613037 /// LOC728888	11.8236	13.6182	1.79468
215657_at	Solute carrier family 26, member 3	Solute carrier family 26, member 3	SLC26A3	5.341	7.13457	1.79357
226403_at	transmembrane channel-like 4	transmembrane channel-like 4	TMC4	8.67747	10.4696	1.79214
204608_at	argininosuccinate lyase	argininosuccinate lyase	ASL	7.12083	8.91182	1.79099
234566_at	MRNA; cDNA DKFZp761E11121 (from clone DKFZp761E11121)	MRNA; cDNA DKFZp761E11121 (from clone DKFZp761E11121)	---	5.18288	6.97233	1.78945
215056_at	Clone 23695 mRNA sequence	Clone 23695 mRNA sequence	---	6.49663	8.2859	1.78926
212514_x_at	DEAD (Asp-Glu-Ala-Asp) box polypeptide 3, X-linked	DEAD (Asp-Glu-Ala-Asp) box polypeptide 3, X-linked	DDX3X	8.74995	10.5392	1.78924
212142_at	minichromosome maintenance complex component 4	minichromosome maintenance complex component 4	MCM4	6.32468	8.11357	1.7889
1556895_a_at	5'-nucleotidase domain containing 2	5'-nucleotidase domain containing 2	NT5DC2	4.93922	6.72806	1.78884
208982_at	platelet/endothelial cell adhesion molecule (CD31 antigen)	platelet/endothelial cell adhesion molecule (CD31 antigen)	PECAM1	9.69329	11.4805	1.78725
210718_s_at	ADP-ribosylation factor-like 17 pseudogene 1	ADP-ribosylation factor-like 17 pseudogene 1	ARL17P1	6.9105	8.69775	1.78725
207306_at	transcription factor 15 (basic helix-loop-helix)	transcription factor 15 (basic helix-loop-helix)	TCF15	5.9476	7.73424	1.78664
216938_x_at	dopamine receptor D2	dopamine receptor D2	DRD2	6.53019	8.31649	1.7863
1553619_a_at	tripartite motif-containing 43 /// similar to bloodthirsty /// similar to tripartite motif protein 17	tripartite motif-containing 43 /// similar to bloodthirsty /// similar to tripartite motif protein 17	LOC643445 /// LOC653192 /// TRIM43	5.65991	7.44568	1.78577
222640_at	DNA (cytosine-5-)-methyltransferase 3 alpha	DNA (cytosine-5-)-methyltransferase 3 alpha	DNMT3A	9.69038	11.4753	1.78497
208050_s_at	caspase 2, apoptosis-related cysteine peptidase (neural precursor cell expressed, developmentally down-regulated 2)	caspase 2, apoptosis-related cysteine peptidase (neural precursor cell expressed, developmentally down-regulated 2)	CASP2	6.18838	7.97328	1.7849
228205_at	transketolase (Wernicke-Korsakoff syndrome)	transketolase (Wernicke-Korsakoff syndrome)	TKT	5.702	7.48264	1.78063
1558552_s_at	chromosome 3 open reading frame 55	chromosome 3 open reading frame 55	C3orf55	6.19135	7.97101	1.77966
214041_x_at	Ribosomal protein L37a	Ribosomal protein L37a	RPL37A	8.82312	10.6023	1.77917
222251_s_at	glucocorticoid modulatory element binding protein 2	glucocorticoid modulatory element binding protein 2	GMEB2	8.57693	10.3561	1.77915
238717_at	Hypothetical protein LOC729137	Hypothetical protein LOC729137	LOC729137	8.34203	10.1211	1.77912
236505_at	Nucleoporin 62kDa	Nucleoporin 62kDa	NUP62	4.5384	6.31477	1.77637
242843_at	Brevican	Brevican	BCAN	7.06326	8.83838	1.77512
225949_at	nuclear receptor binding protein 2	nuclear receptor binding protein 2	NRBP2	9.76524	11.5364	1.77117
228176_at	endothelial differentiation, sphingolipid G-protein-coupled receptor, 3	endothelial differentiation, sphingolipid G-protein-coupled receptor, 3	EDG3	7.98339	9.75447	1.77109
231406_at	MRNA; cDNA DKFZp667G1412 (from clone DKFZp667G1412)	MRNA; cDNA DKFZp667G1412 (from clone DKFZp667G1412)	---	8.4488	10.2195	1.77072
1552362_a_at	liver expressed antimicrobial peptide 2	liver expressed antimicrobial peptide 2	LEAP2	7.65663	9.42701	1.77037
209714_s_at	cyclin-dependent kinase inhibitor 3 (CDK2-associated dual specificity phosphatase)	cyclin-dependent kinase inhibitor 3 (CDK2-associated dual specificity phosphatase)	CDKN3	7.71612	9.48643	1.77031
1560327_at	CDNA clone IMAGE:5273088	CDNA clone IMAGE:5273088	---	7.97514	9.74536	1.77022
1568894_at	CDNA clone IMAGE:4827547	CDNA clone IMAGE:4827547	---	5.62384	7.39373	1.76989
203931_s_at	mitochondrial ribosomal protein L12	mitochondrial ribosomal protein L12	MRPL12	6.89315	8.66259	1.76944
211740_at	islet cell autoantigen 1, 69kDa	islet cell autoantigen 1, 69kDa	ICA1	5.94206	7.71076	1.76869
205567_at	carbohydrate (keratan sulfate Gal-6) sulfotransferase 1	carbohydrate (keratan sulfate Gal-6) sulfotransferase 1	CHST1	7.10827	8.8765	1.76823
232733_s_at	collagen, type XX, alpha 1	collagen, type XX, alpha 1	COL20A1	6.64227	8.41028	1.76801
233116_at	CDNA FLJ25090 fis, clone CBL08887	CDNA FLJ25090 fis, clone CBL08887	---	7.39074	9.15859	1.76786
223185_s_at	basic helix-loop-helix domain containing, class B, 3	basic helix-loop-helix domain containing, class B, 3	BHLHB3	9.20295	10.9707	1.76771
204994_at	myxovirus (influenza virus) resistance 2 (mouse)	myxovirus (influenza virus) resistance 2 (mouse)	MX2	8.92686	10.6942	1.76739
201587_s_at	interleukin-1 receptor-associated kinase 1	interleukin-1 receptor-associated kinase 1	IRAK1	12.2474	14.0145	1.76713
229198_at	ubiquitin specific peptidase 35	ubiquitin specific peptidase 35	USP35	7.634	9.39958	1.76558
230018_at	dipeptidyl-peptidase 9	dipeptidyl-peptidase 9	DPP9	8.40198	10.1652	1.76321
1555808_a_at	exonuclease 3'-5' domain-like 2	exonuclease 3'-5' domain-like 2	EXDL2	5.57082	7.33283	1.76201
232772_at	hypothetical protein LOC221272	hypothetical protein LOC221272	LOC221272	6.10462	7.86574	1.76112
219828_at	chromosome 9 open reading frame 86	chromosome 9 open reading frame 86	C9orf86	7.61647	9.37723	1.76077
209556_at	neurochondrin	neurochondrin	NCDN	6.31132	8.07134	1.76002
232609_at	crumbs homolog 3 (Drosophila)	crumbs homolog 3 (Drosophila)	CRB3	7.13439	8.89431	1.75992
213869_x_at	Thy-1 cell surface antigen	Thy-1 cell surface antigen	THY1	8.71339	10.4716	1.75822
218154_at	gasdermin domain containing 1	gasdermin domain containing 1	GSDMDC1	7.57925	9.33693	1.75767
210180_s_at	splicing factor, arginine/serine-rich 10 (transformer 2 homolog, Drosophila)	splicing factor, arginine/serine-rich 10 (transformer 2 homolog, Drosophila)	SFRS10	6.79378	8.55118	1.7574
220782_x_at	kallikrein-related peptidase 12	kallikrein-related peptidase 12	KLK12	6.09561	7.852	1.75639
1560762_at	hypothetical protein LOC285972	hypothetical protein LOC285972	LOC285972	4.21727	5.97329	1.75602
229752_at	IKAROS family zinc finger 4 (Eos)	IKAROS family zinc finger 4 (Eos)	IKZF4	6.6349	8.39071	1.75581
237270_at	Transcribed locus, strongly similar to XP_530670.1 PREDICTED: hypothetical protein XP_530670 [Pan troglodytes]	Transcribed locus, strongly similar to XP_530670.1 PREDICTED: hypothetical protein XP_530670 [Pan troglodytes]	---	6.60394	8.3587	1.75476
225616_at	SPRY domain containing 4	SPRY domain containing 4	SPRYD4	7.78894	9.54187	1.75293
228361_at	E2F transcription factor 2	E2F transcription factor 2	E2F2	7.10906	8.86177	1.7527
204495_s_at	chromosome 15 open reading frame 39	chromosome 15 open reading frame 39	C15orf39	7.00387	8.75633	1.75246
222764_at	asparaginase like 1	asparaginase like 1	ASRGL1	9.02961	10.7795	1.74994
221967_at	neurexophilin 4	neurexophilin 4	NXPH4	6.38483	8.13312	1.74829
211778_s_at	ovo-like 2 (Drosophila)	ovo-like 2 (Drosophila)	OVOL2	8.41138	10.1592	1.74785
205673_s_at	ankyrin repeat and SOCS box-containing 9	ankyrin repeat and SOCS box-containing 9	ASB9	6.84705	8.59376	1.74671
223759_s_at	germ cell associated 2 (haspin)	germ cell associated 2 (haspin)	GSG2	6.22847	7.97438	1.74591
210026_s_at	caspase recruitment domain family, member 10	caspase recruitment domain family, member 10	CARD10	9.41835	11.1642	1.74589
202107_s_at	minichromosome maintenance complex component 2	minichromosome maintenance complex component 2	MCM2	8.80767	10.5518	1.74408
213370_s_at	Scm-like with four mbt domains 1	Scm-like with four mbt domains 1	SFMBT1	8.42586	10.1694	1.74351
242410_s_at	calcium channel, voltage-dependent, R type, alpha 1E subunit	calcium channel, voltage-dependent, R type, alpha 1E subunit	CACNA1E	5.00187	6.74521	1.74334
235314_at	ribosomal protein L32 pseudogene 3	ribosomal protein L32 pseudogene 3	RPL32P3	7.71264	9.45397	1.74133
205661_s_at	FAD1 flavin adenine dinucleotide synthetase homolog (S. cerevisiae)	FAD1 flavin adenine dinucleotide synthetase homolog (S. cerevisiae)	FLAD1	6.55628	8.29724	1.74096
212809_at	nuclear factor of activated T-cells, cytoplasmic, calcineurin-dependent 2 interacting protein	nuclear factor of activated T-cells, cytoplasmic, calcineurin-dependent 2 interacting protein	NFATC2IP	8.86525	10.6062	1.74092
1565661_x_at	Fucosyltransferase 6 (alpha (1,3) fucosyltransferase)	Fucosyltransferase 6 (alpha (1,3) fucosyltransferase)	FUT6	6.26039	8.00123	1.74084
239976_at	Acyl-Coenzyme A dehydrogenase family, member 9	Acyl-Coenzyme A dehydrogenase family, member 9	ACAD9	6.69484	8.43438	1.73954
209806_at	histone cluster 1, H2bk	histone cluster 1, H2bk	HIST1H2BK	11.4475	13.1857	1.7382
223165_s_at	inositol hexaphosphate kinase 2	inositol hexaphosphate kinase 2	IHPK2	7.94666	9.68396	1.73731
225700_at	glucocorticoid induced transcript 1	glucocorticoid induced transcript 1	GLCCI1	5.05524	6.78997	1.73473
235899_at	carbonic anhydrase XIII	carbonic anhydrase XIII	CA13	5.76013	7.49417	1.73404
223991_s_at	UDP-N-acetyl-alpha-D-galactosamine:polypeptide N-acetylgalactosaminyltransferase 2 (GalNAc-T2)	UDP-N-acetyl-alpha-D-galactosamine:polypeptide N-acetylgalactosaminyltransferase 2 (GalNAc-T2)	GALNT2	8.27845	10.0119	1.73348
228230_at	peroxisomal proliferator-activated receptor A interacting complex 285	peroxisomal proliferator-activated receptor A interacting complex 285	PRIC285	7.87103	9.60445	1.73342
1566934_at	TYRO3P protein tyrosine kinase pseudogene	TYRO3P protein tyrosine kinase pseudogene	TYRO3P	4.51213	6.24413	1.73201
227779_at	Transcribed locus, strongly similar to XP_949170.1 PREDICTED: hypothetical protein [Homo sapiens]	Transcribed locus, strongly similar to XP_949170.1 PREDICTED: hypothetical protein [Homo sapiens]	---	6.14713	7.87904	1.7319
237675_at	MRNA; cDNA DKFZp781P02163 (from clone DKFZp781P02163)	MRNA; cDNA DKFZp781P02163 (from clone DKFZp781P02163)	---	4.47932	6.21046	1.73114
1569772_x_at	CDNA clone IMAGE:4824424	CDNA clone IMAGE:4824424	---	4.51593	6.24705	1.73112
229099_at	hypothetical protein LOC790955	hypothetical protein LOC790955	LOC790955	9.50034	11.2314	1.73107
240834_at	family with sequence similarity 105, member B	family with sequence similarity 105, member B	FAM105B	5.7685	7.49849	1.73
213779_at	EMI domain containing 1	EMI domain containing 1	EMID1	7.6543	9.38395	1.72965
221827_at	RanBP-type and C3HC4-type zinc finger containing 1	RanBP-type and C3HC4-type zinc finger containing 1	RBCK1	11.8403	13.5687	1.72833
214228_x_at	tumor necrosis factor receptor superfamily, member 4	tumor necrosis factor receptor superfamily, member 4	TNFRSF4	6.18973	7.91783	1.7281
1558855_at	FERM, RhoGEF and pleckstrin domain protein 2	FERM, RhoGEF and pleckstrin domain protein 2	FARP2	6.3133	8.04015	1.72686
1568902_at	CDNA clone IMAGE:4914456, with apparent retained intron	CDNA clone IMAGE:4914456, with apparent retained intron	---	5.07761	6.80251	1.7249
215219_at	dopey family member 2	dopey family member 2	DOPEY2	6.46141	8.18563	1.72422
210313_at	leukocyte immunoglobulin-like receptor, subfamily A (with TM domain), member 4	leukocyte immunoglobulin-like receptor, subfamily A (with TM domain), member 4	LILRA4	7.83986	9.56371	1.72386
233110_s_at	BCL2-like 12 (proline rich)	BCL2-like 12 (proline rich)	BCL2L12	7.11076	8.83438	1.72363
214105_at	suppressor of cytokine signaling 3	suppressor of cytokine signaling 3	SOCS3	5.08204	6.80544	1.7234
216519_s_at	proline synthetase co-transcribed homolog (bacterial)	njb_edit_antisense_to_proline synthetase co-transcribed homolog (bacterial)	PROSC	4.60318	6.32565	1.72247
201189_s_at	inositol 1,4,5-triphosphate receptor, type 3	inositol 1,4,5-triphosphate receptor, type 3	ITPR3	8.20706	9.92932	1.72226
1559470_at	D21S2088E	D21S2088E	D21S2088E	3.60804	5.32964	1.7216
229098_s_at	Chromosome 5 open reading frame 24	Chromosome 5 open reading frame 24	C5orf24	5.68178	7.40222	1.72044
227646_at	CDNA FLJ39389 fis, clone PLACE6003621	CDNA FLJ39389 fis, clone PLACE6003621	---	7.49728	9.21743	1.72015
1554659_at	NIMA (never in mitosis gene a)-related kinase 4	NIMA (never in mitosis gene a)-related kinase 4	NEK4	6.06134	7.78105	1.71971
237203_at	Homo sapiens, clone IMAGE:4214313, mRNA	Homo sapiens, clone IMAGE:4214313, mRNA	---	4.80374	6.52323	1.71949
227528_s_at	myeloid/lymphoid or mixed-lineage leukemia 2	myeloid/lymphoid or mixed-lineage leukemia 2	MLL2	8.48684	10.206	1.71914
202875_s_at	pre-B-cell leukemia homeobox 2	pre-B-cell leukemia homeobox 2	PBX2	7.52791	9.24526	1.71735
202479_s_at	tribbles homolog 2 (Drosophila)	tribbles homolog 2 (Drosophila)	TRIB2	6.88145	8.59744	1.71599
218469_at	gremlin 1, cysteine knot superfamily, homolog (Xenopus laevis)	gremlin 1, cysteine knot superfamily, homolog (Xenopus laevis)	GREM1	5.86122	7.57715	1.71593
234464_s_at	essential meiotic endonuclease 1 homolog 1 (S. pombe)	essential meiotic endonuclease 1 homolog 1 (S. pombe)	EME1	9.39884	11.1141	1.71522
203317_at	pleckstrin and Sec7 domain containing 4	pleckstrin and Sec7 domain containing 4	PSD4	6.87742	8.59045	1.71302
202134_s_at	WW domain containing transcription regulator 1	WW domain containing transcription regulator 1	WWTR1	6.86477	8.57762	1.71285
200787_s_at	phosphoprotein enriched in astrocytes 15	phosphoprotein enriched in astrocytes 15	PEA15	6.37802	8.09061	1.71259
213280_at	GTPase activating Rap/RanGAP domain-like 4	GTPase activating Rap/RanGAP domain-like 4	GARNL4	8.61952	10.3319	1.71236
202489_s_at	FXYD domain containing ion transport regulator 3	FXYD domain containing ion transport regulator 3	FXYD3	8.12839	9.84035	1.71196
1566735_at	HCG2036596	HCG2036596	hCG_2036596	5.60375	7.31554	1.71179
242094_at	Full length insert cDNA clone YR40C10	Full length insert cDNA clone YR40C10	---	5.3491	7.06077	1.71166
218829_s_at	chromodomain helicase DNA binding protein 7	chromodomain helicase DNA binding protein 7	CHD7	7.61731	9.32846	1.71115
202968_s_at	dual-specificity tyrosine-(Y)-phosphorylation regulated kinase 2	dual-specificity tyrosine-(Y)-phosphorylation regulated kinase 2	DYRK2	7.73391	9.44496	1.71105
221538_s_at	plexin A1	plexin A1	PLXNA1	8.69741	10.4084	1.71095
214589_at	fibroblast growth factor 12	fibroblast growth factor 12	FGF12	4.38903	6.09661	1.70758
223999_at	peptidylprolyl isomerase (cyclophilin)-like 2	peptidylprolyl isomerase (cyclophilin)-like 2	PPIL2	5.5244	7.2318	1.70741
233644_at	katanin p60 subunit A-like 2	katanin p60 subunit A-like 2	KATNAL2	5.82183	7.52766	1.70582
226792_s_at	kinesin family member C2	kinesin family member C2	KIFC2	8.45508	10.1601	1.705
233588_x_at	prefoldin subunit 6	prefoldin subunit 6	PFDN6	7.7816	9.48634	1.70474
220449_at	hypothetical protein MGC5566	hypothetical protein MGC5566	MGC5566	6.26098	7.96572	1.70474
1553641_a_at	testis specific, 13	testis specific, 13	TSGA13	5.04643	6.7498	1.70337
237320_at	family with sequence similarity 71, member F2	family with sequence similarity 71, member F2	FAM71F2	4.64217	6.34458	1.70241
214373_at	CDNA clone IMAGE:3613219	CDNA clone IMAGE:3613219	---	9.54364	11.2458	1.70219
232514_at	kinesin family member 27	kinesin family member 27	KIF27	3.55921	5.261	1.70179
219567_s_at	chromosome 1 open reading frame 176	chromosome 1 open reading frame 176	C1orf176	5.1257	6.82739	1.70169
203347_s_at	metal response element binding transcription factor 2	metal response element binding transcription factor 2	MTF2	7.63978	9.34082	1.70104
229032_at	WSC domain containing 2	WSC domain containing 2	WSCD2	6.43849	8.13891	1.70042
38918_at	SRY (sex determining region Y)-box 13	SRY (sex determining region Y)-box 13	SOX13	6.22401	7.9241	1.70008
205593_s_at	phosphodiesterase 9A	phosphodiesterase 9A	PDE9A	5.30431	7.00302	1.69871
1560258_a_at	Homo sapiens, clone IMAGE:5590287, mRNA	Homo sapiens, clone IMAGE:5590287, mRNA	---	6.87036	8.56903	1.69867
1557521_a_at	CDNA clone IMAGE:5311184	CDNA clone IMAGE:5311184	---	7.28404	8.98192	1.69788
224598_at	mannosyl (alpha-1,3-)-glycoprotein beta-1,4-N-acetylglucosaminyltransferase, isozyme B	mannosyl (alpha-1,3-)-glycoprotein beta-1,4-N-acetylglucosaminyltransferase, isozyme B	MGAT4B	10.6454	12.3429	1.69749
219454_at	EGF-like-domain, multiple 6	EGF-like-domain, multiple 6	EGFL6	10.2499	11.947	1.6971
209011_at	triple functional domain (PTPRF interacting)	triple functional domain (PTPRF interacting)	TRIO	6.01409	7.7101	1.69601
208369_s_at	glutaryl-Coenzyme A dehydrogenase	glutaryl-Coenzyme A dehydrogenase	GCDH	6.59061	8.28644	1.69583
233058_at	CDNA FLJ20046 fis, clone COL00573	CDNA FLJ20046 fis, clone COL00573	---	6.99808	8.69369	1.69562
217809_at	basic leucine zipper and W2 domains 2	basic leucine zipper and W2 domains 2	BZW2	10.4577	12.1522	1.69451
217225_x_at	NODAL modulator 2	NODAL modulator 2	NOMO2	11.2902	12.9843	1.6941
1557615_a_at	Slit homolog 1 (Drosophila)	Slit homolog 1 (Drosophila)	SLIT1	5.63528	7.32914	1.69386
233562_at	hypothetical protein MGC16291	hypothetical protein MGC16291	MGC16291	6.32557	8.01763	1.69206
219513_s_at	SH2 domain containing 3A	SH2 domain containing 3A	SH2D3A	6.16651	7.8582	1.69169
1557893_a_at	CDNA clone IMAGE:5266893	CDNA clone IMAGE:5266893	---	4.91856	6.61008	1.69152
201037_at	phosphofructokinase, platelet	phosphofructokinase, platelet	PFKP	8.46949	10.1599	1.69037
1560944_at	hypothetical FLJ40434	hypothetical FLJ40434	FLJ40434	4.88042	6.57042	1.69
209241_x_at	misshapen-like kinase 1 (zebrafish)	misshapen-like kinase 1 (zebrafish)	MINK1	6.29377	7.98314	1.68938
1557914_s_at	CDNA FLJ13785 fis, clone PLACE4000612	CDNA FLJ13785 fis, clone PLACE4000612	---	6.24942	7.93798	1.68856
202998_s_at	lysyl oxidase-like 2	lysyl oxidase-like 2	LOXL2	7.7868	9.47452	1.68772
238336_s_at	DnaJ (Hsp40) homolog, subfamily C, member 21	DnaJ (Hsp40) homolog, subfamily C, member 21	DNAJC21	5.8635	7.55066	1.68716
226828_s_at	hairy/enhancer-of-split related with YRPW motif-like	hairy/enhancer-of-split related with YRPW motif-like	HEYL	7.11305	8.79921	1.68616
230782_at	similar to Sorbitol dehydrogenase (L-iditol 2-dehydrogenase)	similar to Sorbitol dehydrogenase (L-iditol 2-dehydrogenase)	LOC653381	6.25702	7.94254	1.68552
203168_at	cAMP responsive element binding protein-like 1	cAMP responsive element binding protein-like 1	CREBL1	7.84803	9.53274	1.68471
204768_s_at	flap structure-specific endonuclease 1	flap structure-specific endonuclease 1	FEN1	5.75956	7.44042	1.68086
1553984_s_at	deoxythymidylate kinase (thymidylate kinase) /// similar to deoxythymidylate kinase (thymidylate kinase)	deoxythymidylate kinase (thymidylate kinase) /// similar to deoxythymidylate kinase (thymidylate kinase)	DTYMK /// LOC727761	9.52601	11.2068	1.68083
228281_at	chromosome 11 open reading frame 82	chromosome 11 open reading frame 82	C11orf82	6.53306	8.21353	1.68047
1553166_at	cadherin-like 24	cadherin-like 24	CDH24	5.57628	7.25634	1.68006
242883_at	otospiralin	otospiralin	OTOS	5.3742	7.05426	1.68006
1294_at	ubiquitin-like modifier activating enzyme 7	ubiquitin-like modifier activating enzyme 7	UBA7	7.73762	9.41765	1.68003
209110_s_at	ral guanine nucleotide dissociation stimulator-like 2	ral guanine nucleotide dissociation stimulator-like 2	RGL2	10.0533	11.7333	1.68002
226461_at	homeobox B9	homeobox B9	HOXB9	7.01662	8.69598	1.67935
1563030_at	Homo sapiens, clone IMAGE:3844353, mRNA	Homo sapiens, clone IMAGE:3844353, mRNA	---	7.93535	9.61426	1.67891
229909_at	beta-1,4-N-acetyl-galactosaminyl transferase 3	beta-1,4-N-acetyl-galactosaminyl transferase 3	B4GALNT3	6.53072	8.20747	1.67675
243376_at	TRAF family member-associated NFKB activator	TRAF family member-associated NFKB activator	TANK	6.17873	7.85535	1.67662
227919_at	urothelial cancer associated 1	urothelial cancer associated 1	UCA1	7.8973	9.57362	1.67632
229857_s_at	Hypothetical protein LOC644246	Hypothetical protein LOC644246	LOC644246	6.11838	7.79447	1.67609
208241_at	neuregulin 1	neuregulin 1	NRG1	6.04362	7.71928	1.67566
203325_s_at	collagen, type V, alpha 1	collagen, type V, alpha 1	COL5A1	8.24341	9.91877	1.67536
220668_s_at	DNA (cytosine-5-)-methyltransferase 3 beta	DNA (cytosine-5-)-methyltransferase 3 beta	DNMT3B	8.35992	10.0348	1.6749
239395_at	hypothetical protein LOC285620	hypothetical protein LOC285620	LOC285620	5.65249	7.32601	1.67352
239586_at	family with sequence similarity 83, member A	family with sequence similarity 83, member A	FAM83A	7.47083	9.14171	1.67087
224609_at	solute carrier family 44, member 2	solute carrier family 44, member 2	SLC44A2	8.69256	10.3632	1.67065
241433_at	REST corepressor 3	REST corepressor 3	RCOR3	6.44746	8.11775	1.6703
1554303_at	histamine N-methyltransferase	histamine N-methyltransferase	HNMT	5.80827	7.47853	1.67027
55872_at	zinc finger protein 512B	zinc finger protein 512B	ZNF512B	7.48309	9.1529	1.6698
220300_at	regulator of G-protein signaling 3	regulator of G-protein signaling 3	RGS3	6.36738	8.03672	1.66933
1569560_at	HIR histone cell cycle regulation defective homolog A (S. cerevisiae)	HIR histone cell cycle regulation defective homolog A (S. cerevisiae)	HIRA	5.14022	6.80935	1.66913
230787_at	Transcribed locus, strongly similar to XP_001166561.1 PREDICTED: hypothetical protein [Pan troglodytes]	Transcribed locus, strongly similar to XP_001166561.1 PREDICTED: hypothetical protein [Pan troglodytes]	---	6.25768	7.92625	1.66857
227972_at	torsin family 2, member A	torsin family 2, member A	TOR2A	5.85366	7.52011	1.66645
234839_at	MRNA; cDNA DKFZp564I103 (from clone DKFZp564I103)	MRNA; cDNA DKFZp564I103 (from clone DKFZp564I103)	---	5.33918	7.00515	1.66596
201714_at	tubulin, gamma 1	tubulin, gamma 1	TUBG1	7.02794	8.69307	1.66513
1569603_at	Homo sapiens, clone IMAGE:4717799, mRNA	Homo sapiens, clone IMAGE:4717799, mRNA	---	5.91291	7.57493	1.66202
216288_at	cysteinyl leukotriene receptor 1	cysteinyl leukotriene receptor 1	CYSLTR1	5.70433	7.36572	1.66139
219677_at	splA/ryanodine receptor domain and SOCS box containing 1	splA/ryanodine receptor domain and SOCS box containing 1	SPSB1	8.09259	9.75359	1.661
224972_at	chromosome 20 open reading frame 52	chromosome 20 open reading frame 52	C20orf52	10.0647	11.7256	1.66094
230271_at	one cut homeobox 2	one cut homeobox 2	ONECUT2	5.24089	6.90166	1.66077
225775_at	tetraspanin 33	tetraspanin 33	TSPAN33	6.75629	8.41697	1.66069
1555155_at	myeloid/lymphoid or mixed-lineage leukemia (trithorax homolog, Drosophila); translocated to, 6	myeloid/lymphoid or mixed-lineage leukemia (trithorax homolog, Drosophila); translocated to, 6	MLLT6	6.41173	8.07241	1.66068
216931_at	(clone Z146) retinal mRNA, 3' end and repeat region	(clone Z146) retinal mRNA, 3' end and repeat region	---	4.93813	6.59862	1.66049
213622_at	collagen, type IX, alpha 2	collagen, type IX, alpha 2	COL9A2	7.72932	9.38928	1.65995
202809_s_at	integrator complex subunit 3	integrator complex subunit 3	INTS3	7.86756	9.52666	1.6591
219202_at	rhomboid 5 homolog 2 (Drosophila)	rhomboid 5 homolog 2 (Drosophila)	RHBDF2	8.16857	9.82739	1.65883
242808_at	Transcribed locus, strongly similar to XP_951024.1 PREDICTED: similar to ribosomal protein L31 isoform 2 [Homo sapiens]	Transcribed locus, strongly similar to XP_951024.1 PREDICTED: similar to ribosomal protein L31 isoform 2 [Homo sapiens]	---	8.22163	9.87953	1.65791
211402_x_at	nuclear receptor subfamily 6, group A, member 1	nuclear receptor subfamily 6, group A, member 1	NR6A1	5.74073	7.39689	1.65616
222622_at	hypothetical protein LOC283871	hypothetical protein LOC283871	LOC283871	6.46207	8.11795	1.65589
1557194_a_at	Full length insert cDNA clone YZ18F07	Full length insert cDNA clone YZ18F07	---	7.03587	8.69099	1.65512
1562257_x_at	NLR family, pyrin domain containing 1	NLR family, pyrin domain containing 1	NLRP1	6.00442	7.65868	1.65426
225834_at	gastric cancer up-regulated-2 /// family with sequence similarity 72, member B /// family with sequence similarity 72, member A	gastric cancer up-regulated-2 /// family with sequence similarity 72, member B /// family with sequence similarity 72, member A	FAM72A /// FAM72B /// GCUD2	7.80249	9.45629	1.6538
209204_at	LIM domain only 4	LIM domain only 4	LMO4	7.32203	8.97536	1.65333
244237_at	FLJ90680 protein	FLJ90680 protein	FLJ90680	7.10831	8.76086	1.65255
1559344_at	CDNA clone IMAGE:5268616	CDNA clone IMAGE:5268616	---	5.73158	7.38406	1.65248
228997_at	tRNA selenocysteine associated protein 1	tRNA selenocysteine associated protein 1	TRSPAP1	7.76648	9.41882	1.65234
229086_at	chromosome 1 open reading frame 213	chromosome 1 open reading frame 213	C1orf213	8.85483	10.5071	1.65229
1553690_at	shugoshin-like 1 (S. pombe)	shugoshin-like 1 (S. pombe)	SGOL1	6.99136	8.64334	1.65198
204510_at	cell division cycle 7 homolog (S. cerevisiae)	cell division cycle 7 homolog (S. cerevisiae)	CDC7	9.50879	11.1604	1.65163
213705_at	CDNA FLJ30007 fis, clone 3NB692000012	CDNA FLJ30007 fis, clone 3NB692000012	---	9.60106	11.2526	1.65153
228358_at	SRY (sex determining region Y)-box 12	SRY (sex determining region Y)-box 12	SOX12	7.43071	9.08205	1.65134
1562590_at	protogenin homolog (Gallus gallus)	protogenin homolog (Gallus gallus)	PRTG	6.28904	7.9401	1.65106
202721_s_at	glutamine-fructose-6-phosphate transaminase 1	glutamine-fructose-6-phosphate transaminase 1	GFPT1	6.91499	8.56576	1.65077
201818_at	lysophosphatidylcholine acyltransferase 1	lysophosphatidylcholine acyltransferase 1	LPCAT1	6.61425	8.26401	1.64976
212801_at	citron (rho-interacting, serine/threonine kinase 21)	citron (rho-interacting, serine/threonine kinase 21)	CIT	6.81513	8.46475	1.64962
230438_at	T-box 15	T-box 15	TBX15	5.31161	6.95839	1.64678
208658_at	protein disulfide isomerase family A, member 4	protein disulfide isomerase family A, member 4	PDIA4	9.20414	10.8499	1.64575
229452_at	transmembrane protein 88	transmembrane protein 88	TMEM88	6.39534	8.04056	1.64522
211697_x_at	partner of NOB1 homolog (S. cerevisiae)	partner of NOB1 homolog (S. cerevisiae)	PNO1	7.39591	9.03911	1.64319
1561749_at	Full length insert cDNA clone ZD97H10	Full length insert cDNA clone ZD97H10	---	7.08986	8.73294	1.64308
212560_at	chromosome 11 open reading frame 32	chromosome 11 open reading frame 32	C11orf32	10.8201	12.4623	1.6422
201079_at	synaptogyrin 2	synaptogyrin 2	SYNGR2	7.10622	8.74473	1.63851
214255_at	ATPase, class V, type 10A	ATPase, class V, type 10A	ATP10A	8.78654	10.4234	1.63685
1559701_s_at	N-deacetylase/N-sulfotransferase (heparan glucosaminyl) 2	N-deacetylase/N-sulfotransferase (heparan glucosaminyl) 2	NDST2	4.37861	6.01487	1.63626
206124_s_at	lethal giant larvae homolog 1 (Drosophila)	lethal giant larvae homolog 1 (Drosophila)	LLGL1	6.19239	7.82637	1.63398
212789_at	non-SMC condensin II complex, subunit D3	non-SMC condensin II complex, subunit D3	NCAPD3	7.85215	9.48507	1.63292
207143_at	cyclin-dependent kinase 6	cyclin-dependent kinase 6	CDK6	6.02834	7.66008	1.63174
227894_at	WD repeat domain 90	WD repeat domain 90	WDR90	9.41584	11.047	1.63116
1559003_a_at	hypothetical protein LOC126661	hypothetical protein LOC126661	LOC126661	6.76982	8.39894	1.62912
238333_s_at	Shadow of prion protein homolog (zebrafish)	Shadow of prion protein homolog (zebrafish)	SPRN	7.76034	9.38881	1.62847
214868_at	piwi-like 1 (Drosophila)	piwi-like 1 (Drosophila)	PIWIL1	6.11635	7.74298	1.62663
1562026_at	WNK lysine deficient protein kinase 2	WNK lysine deficient protein kinase 2	WNK2	6.98844	8.6123	1.62386
1554719_at	NADH dehydrogenase (ubiquinone) 1 alpha subcomplex, 10, 42kDa	NADH dehydrogenase (ubiquinone) 1 alpha subcomplex, 10, 42kDa	NDUFA10	6.6838	8.30716	1.62336
209646_x_at	aldehyde dehydrogenase 1 family, member B1	aldehyde dehydrogenase 1 family, member B1	ALDH1B1	6.63328	8.25517	1.62189
216219_at	aquaporin 6, kidney specific	aquaporin 6, kidney specific	AQP6	6.61319	8.235	1.62181
230025_at	gap junction protein, delta 3, 31.9kDa	gap junction protein, delta 3, 31.9kDa	GJD3	6.39921	8.02033	1.62112
238451_at	membrane protein, palmitoylated 7 (MAGUK p55 subfamily member 7)	membrane protein, palmitoylated 7 (MAGUK p55 subfamily member 7)	MPP7	4.71184	6.33233	1.62049
205104_at	syntaphilin	syntaphilin	SNPH	7.02813	8.64525	1.61712
206822_s_at	l(3)mbt-like (Drosophila)	l(3)mbt-like (Drosophila)	L3MBTL	6.89986	8.51653	1.61667
233111_at	CDNA FLJ13886 fis, clone THYRO1001559	CDNA FLJ13886 fis, clone THYRO1001559	---	7.73033	9.34634	1.61602
228633_s_at	centrobin, centrosomal BRCA2 interacting protein	centrobin, centrosomal BRCA2 interacting protein	CNTROB	7.9101	9.52431	1.6142
202800_at	solute carrier family 1 (glial high affinity glutamate transporter), member 3	solute carrier family 1 (glial high affinity glutamate transporter), member 3	SLC1A3	9.50441	11.118	1.61355
216933_x_at	adenomatous polyposis coli	njb_edit_short_form_adenomatous polyposis coli_njb_edit_short_form	APC	6.09293	7.70569	1.61276
244424_at	hypothetical gene supported by NM_178534	hypothetical gene supported by NM_178534	LOC439938	7.49729	9.10973	1.61244
218565_at	chromosome 9 open reading frame 114	chromosome 9 open reading frame 114	C9orf114	7.30453	8.91635	1.61181
1562388_at	hypothetical protein LOC285819	hypothetical protein LOC285819	LOC285819	6.58287	8.19466	1.61179
216242_x_at	polymerase (RNA) II (DNA directed) polypeptide J, 13.3kDa pseudogene /// DNA directed RNA polymerase II polypeptide J-related /// RPB11b2 protein	polymerase (RNA) II (DNA directed) polypeptide J, 13.3kDa pseudogene /// DNA directed RNA polymerase II polypeptide J-related /// RPB11b2 protein	POLR2J2 /// POLR2J3 /// POLR2J4	6.78748	8.39926	1.61178
242994_at	Transcribed locus, strongly similar to NP_002516.1 nardilysin (N-arginine dibasic convertase) [Homo sapiens]	Transcribed locus, strongly similar to NP_002516.1 nardilysin (N-arginine dibasic convertase) [Homo sapiens]	---	6.94432	8.55585	1.61153
230250_at	protein tyrosine phosphatase, receptor type, B	protein tyrosine phosphatase, receptor type, B	PTPRB	7.07562	8.68652	1.61089
1558914_at	chromosome 1 open reading frame 121	chromosome 1 open reading frame 121	C1orf121	6.86088	8.47134	1.61046
1569713_at	CDNA clone IMAGE:4049873	CDNA clone IMAGE:4049873	---	7.34269	8.95262	1.60993
227833_s_at	methyl-CpG binding domain protein 6	methyl-CpG binding domain protein 6	MBD6	10.0771	11.6865	1.60944
1556959_at	hCG2007354	hCG2007354	hCG_2007354	8.34644	9.95528	1.60883
204061_at	protein kinase, X-linked	protein kinase, X-linked	PRKX	6.5278	8.13608	1.60828
218257_s_at	UDP-glucose ceramide glucosyltransferase-like 1	UDP-glucose ceramide glucosyltransferase-like 1	UGCGL1	8.60177	10.2073	1.60551
208228_s_at	fibroblast growth factor receptor 2 (bacteria-expressed kinase, keratinocyte growth factor receptor, craniofacial dysostosis 1, Crouzon syndrome, Pfeiffer syndrome, Jackson-Weiss syndrome)	fibroblast growth factor receptor 2 (bacteria-expressed kinase, keratinocyte growth factor receptor, craniofacial dysostosis 1, Crouzon syndrome, Pfeiffer syndrome, Jackson-Weiss syndrome)	FGFR2	9.35947	10.9645	1.60504
220707_s_at	FAD-dependent oxidoreductase domain containing 2	FAD-dependent oxidoreductase domain containing 2	FOXRED2	6.27544	7.87825	1.60281
205268_s_at	adducin 2 (beta)	adducin 2 (beta)	ADD2	6.07956	7.68213	1.60257
231947_at	myc target 1	myc target 1	MYCT1	5.68758	7.28923	1.60165
239792_at	similar to FLJ16518 protein	similar to FLJ16518 protein	LOC440288	7.53128	9.13196	1.60068
225349_at	zinc finger protein 496	zinc finger protein 496	ZNF496	5.72512	7.32469	1.59957
229172_at	heat shock 70kD protein 12B	heat shock 70kD protein 12B	HSPA12B	7.11162	8.71054	1.59892
208107_s_at	exonuclease NEF-sp	exonuclease NEF-sp	LOC81691	8.12808	9.72594	1.59787
219604_s_at	zinc finger protein 3	zinc finger protein 3	ZNF3	6.64992	8.24772	1.5978
227502_at	KIAA1147	KIAA1147	KIAA1147	7.45135	9.04913	1.59778
1553906_s_at	FYVE, RhoGEF and PH domain containing 2	FYVE, RhoGEF and PH domain containing 2	FGD2	10.2185	11.8163	1.59774
200734_s_at	ADP-ribosylation factor 3	ADP-ribosylation factor 3	ARF3	12.0917	13.6884	1.5967
202059_s_at	karyopherin alpha 1 (importin alpha 5)	karyopherin alpha 1 (importin alpha 5)	KPNA1	9.60773	11.2035	1.59573
207123_s_at	matrilin 4	matrilin 4	MATN4	6.96629	8.56193	1.59563
74694_s_at	rabaptin, RAB GTPase binding effector protein 2	rabaptin, RAB GTPase binding effector protein 2	RABEP2	8.17488	9.77018	1.59529
201088_at	karyopherin alpha 2 (RAG cohort 1, importin alpha 1)	karyopherin alpha 2 (RAG cohort 1, importin alpha 1)	KPNA2	12.59	14.1852	1.59524
210389_x_at	tubulin, delta 1	tubulin, delta 1	TUBD1	7.11305	8.70756	1.59451
60815_at	polymerase (RNA) II (DNA directed) polypeptide J, 13.3kDa pseudogene	polymerase (RNA) II (DNA directed) polypeptide J, 13.3kDa pseudogene	POLR2J4	5.33077	6.92507	1.5943
1566761_a_at	hypothetical gene supported by AK091527	hypothetical gene supported by AK091527	FLJ34208	7.20788	8.80205	1.59418
222847_s_at	egl nine homolog 3 (C. elegans)	egl nine homolog 3 (C. elegans)	EGLN3	7.72316	9.31726	1.5941
1554063_at	chromosome 8 open reading frame 76	chromosome 8 open reading frame 76	C8orf76	7.40778	9.00035	1.59257
213670_x_at	NOL1/NOP2/Sun domain family, member 5B	NOL1/NOP2/Sun domain family, member 5B	NSUN5B	8.50542	10.0971	1.59172
231765_at	zinc finger, FYVE domain containing 20	zinc finger, FYVE domain containing 20	ZFYVE20	6.72502	8.31598	1.59096
207904_s_at	leucyl/cystinyl aminopeptidase	leucyl/cystinyl aminopeptidase	LNPEP	6.28777	7.87855	1.59078
225042_s_at	family with sequence similarity 130, member A1	family with sequence similarity 130, member A1	FAM130A1	7.83223	9.42223	1.59001
243575_at	microtubule associated serine/threonine kinase family member 4	microtubule associated serine/threonine kinase family member 4	MAST4	6.88076	8.46823	1.58747
239299_at	DDI1, DNA-damage inducible 1, homolog 1 (S. cerevisiae)	DDI1, DNA-damage inducible 1, homolog 1 (S. cerevisiae)	DDI1	5.85117	7.43829	1.58713
203920_at	nuclear receptor subfamily 1, group H, member 3	nuclear receptor subfamily 1, group H, member 3	NR1H3	6.98657	8.57267	1.58609
216459_x_at	tigger transposable element derived 1-like	tigger transposable element derived 1-like	TIGD1L	6.06336	7.64929	1.58593
228570_at	BTB (POZ) domain containing 11	BTB (POZ) domain containing 11	BTBD11	6.16901	7.75492	1.58592
241644_at	bolA homolog 2 (E. coli)	bolA homolog 2 (E. coli)	BOLA2	6.5704	8.15617	1.58577
1566739_at	Phospholipase C, epsilon 1	njb_edit_antisense_to_Phospholipase C, epsilon 1	PLCE1	6.12453	7.71019	1.58566
218167_at	archaemetzincins-2	archaemetzincins-2	AMZ2	11.9872	10.4018	-1.58549
226774_at	Family with sequence similarity 120B	Family with sequence similarity 120B	FAM120B	9.78881	8.2027	-1.58611
238990_x_at	similar to ring finger protein 129	similar to ring finger protein 129	LOC653794	9.58932	8.00293	-1.58639
201607_at	PWP1 homolog (S. cerevisiae)	PWP1 homolog (S. cerevisiae)	PWP1	9.95575	8.36915	-1.58659
215143_at	dpy-19-like 2 pseudogene 2 (C. elegans)	dpy-19-like 2 pseudogene 2 (C. elegans)	DPY19L2P2	10.8094	9.22249	-1.58689
224413_s_at	TM2 domain containing 2	TM2 domain containing 2	TM2D2	12.1453	10.5583	-1.58702
203635_at	Down syndrome critical region gene 3	Down syndrome critical region gene 3	DSCR3	9.61193	8.02491	-1.58702
226509_at	zinc finger protein 641	zinc finger protein 641	ZNF641	10.9489	9.36126	-1.58764
219984_s_at	HRAS-like suppressor	HRAS-like suppressor	HRASLS	7.73375	6.14564	-1.58812
208683_at	calpain 2, (m/II) large subunit	calpain 2, (m/II) large subunit	CAPN2	14.6761	13.0871	-1.58894
235334_at	ST6 (alpha-N-acetyl-neuraminyl-2,3-beta-galactosyl-1,3)-N-acetylgalactosaminide alpha-2,6-sialyltransferase 3	ST6 (alpha-N-acetyl-neuraminyl-2,3-beta-galactosyl-1,3)-N-acetylgalactosaminide alpha-2,6-sialyltransferase 3	ST6GALNAC3	8.58051	6.98907	-1.59144
201990_s_at	cAMP responsive element binding protein-like 2	cAMP responsive element binding protein-like 2	CREBL2	12.0994	10.5072	-1.59217
212352_s_at	transmembrane emp24-like trafficking protein 10 (yeast)	transmembrane emp24-like trafficking protein 10 (yeast)	TMED10	13.3951	11.8029	-1.59219
236118_at	hypothetical protein LOC728473	hypothetical protein LOC728473	LOC728473	10.278	8.68468	-1.5933
201431_s_at	dihydropyrimidinase-like 3	dihydropyrimidinase-like 3	DPYSL3	10.8063	9.21267	-1.59365
200790_at	ornithine decarboxylase 1	ornithine decarboxylase 1	ODC1	13.0456	11.4516	-1.59401
224797_at	arrestin domain containing 3	arrestin domain containing 3	ARRDC3	10.169	8.57388	-1.59511
225897_at	myristoylated alanine-rich protein kinase C substrate	myristoylated alanine-rich protein kinase C substrate	MARCKS	10.407	8.81183	-1.59514
235473_at	Mediator complex subunit 6	Mediator complex subunit 6	MED6	9.93643	8.3396	-1.59683
1558714_at	CDNA clone IMAGE:5294683	CDNA clone IMAGE:5294683	---	8.68519	7.08826	-1.59694
212636_at	quaking homolog, KH domain RNA binding (mouse)	quaking homolog, KH domain RNA binding (mouse)	QKI	12.524	10.9269	-1.5971
227607_at	STAM binding protein-like 1	STAM binding protein-like 1	STAMBPL1	10.9608	9.36241	-1.59837
1563638_at	family with sequence similarity 18, member A	family with sequence similarity 18, member A	FAM18A	8.90711	7.30778	-1.59933
230178_s_at	CDNA FLJ38461 fis, clone FEBRA2020977	CDNA FLJ38461 fis, clone FEBRA2020977	---	11.1974	9.59798	-1.59946
201892_s_at	IMP (inosine monophosphate) dehydrogenase 2	IMP (inosine monophosphate) dehydrogenase 2	IMPDH2	12.5396	10.9401	-1.5995
221699_s_at	DEAD (Asp-Glu-Ala-Asp) box polypeptide 50	DEAD (Asp-Glu-Ala-Asp) box polypeptide 50	DDX50	10.8006	9.19907	-1.60151
203525_s_at	adenomatous polyposis coli	adenomatous polyposis coli	APC	9.33527	7.73373	-1.60153
202388_at	regulator of G-protein signaling 2, 24kDa	regulator of G-protein signaling 2, 24kDa	RGS2	11.369	9.76682	-1.60221
202950_at	crystallin, zeta (quinone reductase)	crystallin, zeta (quinone reductase)	CRYZ	12.2852	10.6828	-1.60243
217959_s_at	trafficking protein particle complex 4	trafficking protein particle complex 4	TRAPPC4	9.60223	7.99944	-1.60279
200732_s_at	protein tyrosine phosphatase type IVA, member 1	protein tyrosine phosphatase type IVA, member 1	PTP4A1	11.4804	9.87538	-1.60502
202527_s_at	SMAD family member 4	SMAD family member 4	SMAD4	9.19806	7.59293	-1.60513
206100_at	carboxypeptidase M	carboxypeptidase M	CPM	7.78677	6.18084	-1.60593
227415_at	hypothetical protein LOC283508	hypothetical protein LOC283508	LOC283508	12.1797	10.5736	-1.60603
205226_at	platelet-derived growth factor receptor-like	platelet-derived growth factor receptor-like	PDGFRL	9.79027	8.1833	-1.60697
201862_s_at	leucine rich repeat (in FLII) interacting protein 1	leucine rich repeat (in FLII) interacting protein 1	LRRFIP1	10.3471	8.7399	-1.60722
219405_at	tripartite motif-containing 68	tripartite motif-containing 68	TRIM68	10.614	9.00634	-1.60768
220243_at	zinc finger and BTB domain containing 44	zinc finger and BTB domain containing 44	ZBTB44	8.38903	6.78131	-1.60772
227485_at	DEAD/H (Asp-Glu-Ala-Asp/His) box polypeptide 26B	DEAD/H (Asp-Glu-Ala-Asp/His) box polypeptide 26B	DDX26B	10.3047	8.69646	-1.60823
209717_at	ecotropic viral integration site 5	ecotropic viral integration site 5	EVI5	11.3593	9.75084	-1.60847
228855_at	nudix (nucleoside diphosphate linked moiety X)-type motif 7	nudix (nucleoside diphosphate linked moiety X)-type motif 7	NUDT7	9.35398	7.74421	-1.60977
228298_at	family with sequence similarity 113, member B	family with sequence similarity 113, member B	FAM113B	9.80168	8.19138	-1.6103
232059_at	Down syndrome cell adhesion molecule like 1	Down syndrome cell adhesion molecule like 1	DSCAML1	9.03421	7.42352	-1.61069
235675_at	dihydrofolate reductase-like 1	dihydrofolate reductase-like 1	DHFRL1	10.2182	8.60707	-1.61111
207839_s_at	chromosome 9 open reading frame 127	chromosome 9 open reading frame 127	C9orf127	9.63516	8.02257	-1.61259
209505_at	Nuclear receptor subfamily 2, group F, member 1	Nuclear receptor subfamily 2, group F, member 1	NR2F1	11.6926	10.0796	-1.61297
201964_at	senataxin	senataxin	SETX	10.353	8.73929	-1.61375
224983_at	scavenger receptor class B, member 2	scavenger receptor class B, member 2	SCARB2	14.5047	12.8905	-1.61429
233323_at	CDNA: FLJ21320 fis, clone COL02324	CDNA: FLJ21320 fis, clone COL02324	---	8.13509	6.52075	-1.61434
244779_at	CDNA FLJ34038 fis, clone FCBBF2005645	CDNA FLJ34038 fis, clone FCBBF2005645	---	10.3397	8.72485	-1.61484
221756_at	phosphoinositide-3-kinase interacting protein 1	phosphoinositide-3-kinase interacting protein 1	PIK3IP1	11.0493	9.43409	-1.61521
204624_at	ATPase, Cu++ transporting, beta polypeptide	ATPase, Cu++ transporting, beta polypeptide	ATP7B	9.98824	8.37295	-1.6153
209362_at	mediator complex subunit 21	mediator complex subunit 21	MED21	11.297	9.68155	-1.61542
202377_at	leptin receptor /// leptin receptor overlapping transcript	leptin receptor /// leptin receptor overlapping transcript	LEPR /// LEPROT	11.3191	9.70254	-1.61661
205412_at	acetyl-Coenzyme A acetyltransferase 1 (acetoacetyl Coenzyme A thiolase)	acetyl-Coenzyme A acetyltransferase 1 (acetoacetyl Coenzyme A thiolase)	ACAT1	10.9807	9.36244	-1.6183
229391_s_at	family with sequence similarity 26, member F	family with sequence similarity 26, member F	FAM26F	9.90947	8.2903	-1.61917
243201_at	Heterogeneous nuclear ribonucleoprotein H2 (H')	Heterogeneous nuclear ribonucleoprotein H2 (H')	HNRPH2	8.78574	7.16565	-1.62009
205003_at	dedicator of cytokinesis 4	dedicator of cytokinesis 4	DOCK4	12.495	10.8748	-1.62026
203803_at	prenylcysteine oxidase 1	prenylcysteine oxidase 1	PCYOX1	8.31032	6.68991	-1.6204
203333_at	kinesin-associated protein 3	kinesin-associated protein 3	KIFAP3	10.0901	8.46845	-1.62166
204684_at	neuronal pentraxin I	neuronal pentraxin I	NPTX1	8.43892	6.81646	-1.62246
1568611_at	Homo sapiens, clone IMAGE:3892140, mRNA	Homo sapiens, clone IMAGE:3892140, mRNA	---	9.19733	7.57426	-1.62307
223227_at	Bardet-Biedl syndrome 2	Bardet-Biedl syndrome 2	BBS2	11.2045	9.58073	-1.62373
239750_x_at	VAMP (vesicle-associated membrane protein)-associated protein A, 33kDa	VAMP (vesicle-associated membrane protein)-associated protein A, 33kDa	VAPA	8.1995	6.57392	-1.62558
220770_s_at	transposon-derived Buster3 transposase-like	transposon-derived Buster3 transposase-like	LOC63920	9.41369	7.78436	-1.62933
230141_at	AT rich interactive domain 4A (RBP1-like)	AT rich interactive domain 4A (RBP1-like)	ARID4A	9.68564	8.05626	-1.62938
208741_at	Sin3A-associated protein, 18kDa	Sin3A-associated protein, 18kDa	SAP18	10.8564	9.22698	-1.62946
222156_x_at	cell cycle progression 1	cell cycle progression 1	CCPG1	8.53102	6.90116	-1.62987
211137_s_at	ATPase, Ca++ transporting, type 2C, member 1	ATPase, Ca++ transporting, type 2C, member 1	ATP2C1	12.0359	10.4052	-1.63064
203373_at	suppressor of cytokine signaling 2	suppressor of cytokine signaling 2	SOCS2	9.81483	8.18402	-1.63081
222811_at	hypothetical protein FLJ11171	hypothetical protein FLJ11171	FLJ11171	10.4783	8.84406	-1.63426
204485_s_at	target of myb1 (chicken)-like 1	target of myb1 (chicken)-like 1	TOM1L1	10.6422	9.00728	-1.6349
213304_at	KIAA0423	KIAA0423	KIAA0423	11.2004	9.56419	-1.63622
213939_s_at	RUN and FYVE domain containing 3	RUN and FYVE domain containing 3	RUFY3	11.9838	10.3468	-1.63699
234873_x_at	ribosomal protein L7a /// similar to 60S ribosomal protein L7a /// similar to 60S ribosomal protein L7a (Surfeit locus protein 3) /// hypothetical protein LOC728992	ribosomal protein L7a /// similar to 60S ribosomal protein L7a /// similar to 60S ribosomal protein L7a (Surfeit locus protein 3) /// hypothetical protein LOC728992	LOC152663 /// LOC388474 /// LOC401640 /// LOC441034 /// LOC641727 /// LOC641787 /// LOC642030 /// LOC642059 /// LOC644029 /// LOC644236 /// LOC645846 /// LOC646184 /// LOC646476 /// LOC651591 /// LOC728139 /// LOC728179 /// LOC728315 /// LOC728992 /// LOC729926 /// LOC730872 /// RPL7A	12.9953	11.3579	-1.63743
1568834_s_at	coiled-coil domain containing 90B	coiled-coil domain containing 90B	CCDC90B	9.34896	7.71114	-1.63782
223798_at	solute carrier family 41, member 2	solute carrier family 41, member 2	SLC41A2	9.16513	7.52656	-1.63858
227239_at	family with sequence similarity 126, member A	family with sequence similarity 126, member A	FAM126A	11.6121	9.97296	-1.63915
210426_x_at	RAR-related orphan receptor A	RAR-related orphan receptor A	RORA	9.09806	7.45817	-1.63989
208655_at	Cyclin I	Cyclin I	CCNI	12.8903	11.2498	-1.64056
221760_at	Mannosidase, alpha, class 1A, member 1	Mannosidase, alpha, class 1A, member 1	MAN1A1	10.8582	9.21614	-1.64205
225856_at	CDNA clone IMAGE:5267398	CDNA clone IMAGE:5267398	---	10.0208	8.378	-1.64283
227803_at	ectonucleotide pyrophosphatase/phosphodiesterase 5 (putative function)	ectonucleotide pyrophosphatase/phosphodiesterase 5 (putative function)	ENPP5	11.2	9.55694	-1.64301
200782_at	annexin A5	annexin A5	ANXA5	12.9162	11.2727	-1.64353
223886_s_at	ring finger protein 146	ring finger protein 146	RNF146	12.2911	10.6475	-1.64361
221476_s_at	ribosomal protein L15	ribosomal protein L15	RPL15	15.0235	13.3793	-1.64418
230288_at	Fibroblast growth factor 14	Fibroblast growth factor 14	FGF14	8.35568	6.71141	-1.64427
232082_x_at	small proline-rich protein 3	small proline-rich protein 3	SPRR3	7.06936	5.42289	-1.64647
239201_at	PFTAIRE protein kinase 2	PFTAIRE protein kinase 2	PFTK2	8.04501	6.39796	-1.64705
204772_s_at	transcription termination factor, RNA polymerase I	transcription termination factor, RNA polymerase I	TTF1	7.63242	5.98355	-1.64887
220631_at	O-sialoglycoprotein endopeptidase-like 1	O-sialoglycoprotein endopeptidase-like 1	OSGEPL1	7.45892	5.80968	-1.64925
1554575_a_at	3'(2'), 5'-bisphosphate nucleotidase 1	3'(2'), 5'-bisphosphate nucleotidase 1	BPNT1	7.39239	5.74148	-1.65091
219374_s_at	asparagine-linked glycosylation 9 homolog (S. cerevisiae, alpha- 1,2-mannosyltransferase)	asparagine-linked glycosylation 9 homolog (S. cerevisiae, alpha- 1,2-mannosyltransferase)	ALG9	9.32836	7.67622	-1.65213
235444_at	forkhead box P1	forkhead box P1	FOXP1	9.79765	8.14437	-1.65328
212738_at	Rho GTPase activating protein 19	Rho GTPase activating protein 19	ARHGAP19	9.46145	7.80723	-1.65422
208089_s_at	tudor domain containing 3	tudor domain containing 3	TDRD3	9.0342	7.37876	-1.65544
209112_at	cyclin-dependent kinase inhibitor 1B (p27, Kip1)	cyclin-dependent kinase inhibitor 1B (p27, Kip1)	CDKN1B	12.6087	10.9528	-1.65581
224968_at	coiled-coil domain containing 104	coiled-coil domain containing 104	CCDC104	10.8837	9.2255	-1.65816
209070_s_at	regulator of G-protein signaling 5	regulator of G-protein signaling 5	RGS5	7.22182	5.56359	-1.65823
224605_at	HCV F-transactivated protein 1	HCV F-transactivated protein 1	LOC401152	9.75523	8.09448	-1.66075
221573_at	chromosome 7 open reading frame 25	chromosome 7 open reading frame 25	C7orf25	7.79588	6.13474	-1.66114
223181_at	chromosome 18 open reading frame 55	chromosome 18 open reading frame 55	C18orf55	9.33785	7.67636	-1.66149
226490_at	NHS-like 1	NHS-like 1	NHSL1	10.5206	8.85872	-1.66192
209180_at	Rab geranylgeranyltransferase, beta subunit	Rab geranylgeranyltransferase, beta subunit	RABGGTB	9.8252	8.16195	-1.66326
200928_s_at	RAB14, member RAS oncogene family	RAB14, member RAS oncogene family	RAB14	9.18808	7.52307	-1.66501
210830_s_at	paraoxonase 2	paraoxonase 2	PON2	9.09666	7.43043	-1.66624
227859_at	rab and DnaJ domain containing	rab and DnaJ domain containing	RBJ	9.63713	7.97084	-1.66629
231944_at	ERO1-like beta (S. cerevisiae)	ERO1-like beta (S. cerevisiae)	ERO1LB	9.98011	8.31182	-1.66829
211676_s_at	interferon gamma receptor 1	interferon gamma receptor 1	IFNGR1	9.35564	7.68721	-1.66843
232071_at	Mitochondrial ribosomal protein L19	Mitochondrial ribosomal protein L19	MRPL19	8.65272	6.98405	-1.66867
218462_at	brix domain containing 5	brix domain containing 5	BXDC5	11.6693	9.99954	-1.66977
204430_s_at	solute carrier family 2 (facilitated glucose/fructose transporter), member 5	solute carrier family 2 (facilitated glucose/fructose transporter), member 5	SLC2A5	9.94038	8.2698	-1.67059
204731_at	transforming growth factor, beta receptor III	transforming growth factor, beta receptor III	TGFBR3	10.666	8.9931	-1.67291
201505_at	laminin, beta 1	laminin, beta 1	LAMB1	11.8283	10.1548	-1.67355
225710_at	guanine nucleotide binding protein (G protein), beta polypeptide 4	guanine nucleotide binding protein (G protein), beta polypeptide 4	GNB4	12.4505	10.7764	-1.67402
206059_at	zinc finger protein 91	zinc finger protein 91	ZNF91	9.66208	7.98679	-1.67528
236649_at	DTW domain containing 1	DTW domain containing 1	DTWD1	12.1254	10.4477	-1.67769
201328_at	v-ets erythroblastosis virus E26 oncogene homolog 2 (avian)	v-ets erythroblastosis virus E26 oncogene homolog 2 (avian)	ETS2	10.8065	9.12825	-1.67827
225817_at	cingulin-like 1	cingulin-like 1	CGNL1	11.2856	9.60668	-1.67896
221988_at	Mediator complex subunit 26	Mediator complex subunit 26	MED26	10.7548	9.07461	-1.68018
212698_s_at	septin 10	septin 10	SEPT10	12.7262	11.0459	-1.68029
202345_s_at	fatty acid binding protein 5 (psoriasis-associated) /// fatty acid binding protein 5-like 7 /// fatty acid binding protein 5-like 2	fatty acid binding protein 5 (psoriasis-associated) /// fatty acid binding protein 5-like 7 /// fatty acid binding protein 5-like 2	FABP5 /// FABP5L2 /// FABP5L7	11.6013	9.91989	-1.68144
232336_at	zinc finger, SWIM-type containing 5	zinc finger, SWIM-type containing 5	ZSWIM5	8.55999	6.87748	-1.68251
201359_at	coatomer protein complex, subunit beta 1	coatomer protein complex, subunit beta 1	COPB1	11.6565	9.97387	-1.68261
210382_at	secretin receptor	secretin receptor	SCTR	8.02279	6.33993	-1.68286
200811_at	cold inducible RNA binding protein	cold inducible RNA binding protein	CIRBP	10.601	8.9177	-1.68327
211967_at	transmembrane protein 123	transmembrane protein 123	TMEM123	13.0926	11.4081	-1.6845
219109_at	sperm associated antigen 16	sperm associated antigen 16	SPAG16	11.891	10.206	-1.68508
213069_at	HEG homolog 1 (zebrafish)	HEG homolog 1 (zebrafish)	HEG1	11.1179	9.43172	-1.68618
203810_at	DnaJ (Hsp40) homolog, subfamily B, member 4	DnaJ (Hsp40) homolog, subfamily B, member 4	DNAJB4	10.4071	8.7209	-1.68619
223168_at	ras homolog gene family, member U	ras homolog gene family, member U	RHOU	13.0074	11.3211	-1.68634
215229_at	Clone 23963 mRNA sequence	Clone 23963 mRNA sequence	---	6.7939	5.10539	-1.68851
223006_s_at	chromosome 9 open reading frame 5	chromosome 9 open reading frame 5	C9orf5	12.004	10.3154	-1.68855
213056_at	FERM domain containing 4B	FERM domain containing 4B	FRMD4B	12.2427	10.5526	-1.69007
213992_at	collagen, type IV, alpha 6	collagen, type IV, alpha 6	COL4A6	10.1097	8.41949	-1.6902
234994_at	transmembrane protein 200A	transmembrane protein 200A	TMEM200A	10.6058	8.91338	-1.69242
204703_at	intraflagellar transport 88 homolog (Chlamydomonas)	intraflagellar transport 88 homolog (Chlamydomonas)	IFT88	10.0515	8.35893	-1.69261
205934_at	phospholipase C-like 1	phospholipase C-like 1	PLCL1	8.51129	6.81809	-1.69321
227791_at	solute carrier family 9 (sodium/hydrogen exchanger), member 9	solute carrier family 9 (sodium/hydrogen exchanger), member 9	SLC9A9	8.55167	6.85747	-1.6942
222237_s_at	zinc finger protein 228	zinc finger protein 228	ZNF228	10.9465	9.25089	-1.69561
204137_at	G protein-coupled receptor 137B	G protein-coupled receptor 137B	GPR137B	11.3256	9.62935	-1.69628
211963_s_at	actin related protein 2/3 complex, subunit 5, 16kDa	actin related protein 2/3 complex, subunit 5, 16kDa	ARPC5	11.5832	9.8865	-1.69671
207550_at	myeloproliferative leukemia virus oncogene	myeloproliferative leukemia virus oncogene	MPL	7.09609	5.39934	-1.69675
201924_at	AF4/FMR2 family, member 1	AF4/FMR2 family, member 1	AFF1	12.922	11.2245	-1.69752
238992_at	polymerase (DNA directed) iota	polymerase (DNA directed) iota	POLI	10.9171	9.21917	-1.69788
225731_at	ankyrin repeat domain 50	ankyrin repeat domain 50	ANKRD50	10.2461	8.54818	-1.69794
226529_at	transmembrane protein 106B	transmembrane protein 106B	TMEM106B	12.3747	10.6764	-1.6983
200877_at	chaperonin containing TCP1, subunit 4 (delta)	chaperonin containing TCP1, subunit 4 (delta)	CCT4	13.457	11.7586	-1.69844
208778_s_at	t-complex 1	t-complex 1	TCP1	12.6749	10.9758	-1.69907
1555886_at	prenyl (decaprenyl) diphosphate synthase, subunit 2	prenyl (decaprenyl) diphosphate synthase, subunit 2	PDSS2	9.18622	7.4867	-1.69952
227198_at	AF4/FMR2 family, member 3	AF4/FMR2 family, member 3	AFF3	8.3628	6.66088	-1.70191
211368_s_at	caspase 1, apoptosis-related cysteine peptidase (interleukin 1, beta, convertase)	caspase 1, apoptosis-related cysteine peptidase (interleukin 1, beta, convertase)	CASP1	10.4773	8.77289	-1.70437
1553229_at	zinc finger protein 572	zinc finger protein 572	ZNF572	7.07796	5.37252	-1.70544
208966_x_at	interferon, gamma-inducible protein 16	interferon, gamma-inducible protein 16	IFI16	13.3886	11.683	-1.70559
230624_at	solute carrier family 25, member 27	solute carrier family 25, member 27	SLC25A27	10.579	8.87231	-1.70667
215000_s_at	fasciculation and elongation protein zeta 2 (zygin II)	fasciculation and elongation protein zeta 2 (zygin II)	FEZ2	14.0666	12.3582	-1.70844
206340_at	nuclear receptor subfamily 1, group H, member 4	nuclear receptor subfamily 1, group H, member 4	NR1H4	7.65619	5.94598	-1.71021
229145_at	chromosome 10 open reading frame 104	chromosome 10 open reading frame 104	C10orf104	12.904	11.1935	-1.71047
1552733_at	kelch domain containing 1	kelch domain containing 1	KLHDC1	9.83985	8.12701	-1.71285
200096_s_at	ATPase, H+ transporting, lysosomal 9kDa, V0 subunit e1	ATPase, H+ transporting, lysosomal 9kDa, V0 subunit e1	ATP6V0E1	12.5789	10.8648	-1.71405
201124_at	integrin, beta 5	integrin, beta 5	ITGB5	10.3371	8.62229	-1.71485
204004_at	PRKC, apoptosis, WT1, regulator	PRKC, apoptosis, WT1, regulator	PAWR	9.60919	7.89386	-1.71533
213698_at	zinc finger, MYM-type 6	zinc finger, MYM-type 6	ZMYM6	11.0353	9.3199	-1.71541
203019_x_at	synovial sarcoma, X breakpoint 2 interacting protein	synovial sarcoma, X breakpoint 2 interacting protein	SSX2IP	9.94422	8.22746	-1.71676
225086_at	Family with sequence similarity 98, member B	Family with sequence similarity 98, member B	FAM98B	10.7746	9.05787	-1.71676
229596_at	amidohydrolase domain containing 1	amidohydrolase domain containing 1	AMDHD1	8.72724	7.00904	-1.71821
203716_s_at	dipeptidyl-peptidase 4 (CD26, adenosine deaminase complexing protein 2)	dipeptidyl-peptidase 4 (CD26, adenosine deaminase complexing protein 2)	DPP4	7.75817	6.036	-1.72217
227034_at	ankyrin repeat domain 57	ankyrin repeat domain 57	ANKRD57	10.3546	8.63025	-1.72434
223219_s_at	CCR4-NOT transcription complex, subunit 10	CCR4-NOT transcription complex, subunit 10	CNOT10	7.99832	6.27294	-1.72539
226022_at	SAM and SH3 domain containing 1	SAM and SH3 domain containing 1	SASH1	11.4766	9.75012	-1.72651
230110_at	mucolipin 2	mucolipin 2	MCOLN2	10.6953	8.9684	-1.72687
223652_at	arsenic (+3 oxidation state) methyltransferase	arsenic (+3 oxidation state) methyltransferase	AS3MT	9.47204	7.7451	-1.72694
224356_x_at	membrane-spanning 4-domains, subfamily A, member 6A	membrane-spanning 4-domains, subfamily A, member 6A	MS4A6A	9.00596	7.27815	-1.7278
217732_s_at	integral membrane protein 2B	integral membrane protein 2B	ITM2B	14.4171	12.6864	-1.73076
225324_at	cardiolipin synthase 1	cardiolipin synthase 1	CRLS1	11.361	9.63009	-1.73088
226974_at	Full-length cDNA clone CS0DF038YD07 of Fetal brain of Homo sapiens (human)	Full-length cDNA clone CS0DF038YD07 of Fetal brain of Homo sapiens (human)	---	9.17301	7.44188	-1.73113
230900_at	coiled-coil domain containing 110	coiled-coil domain containing 110	CCDC110	7.59803	5.86629	-1.73174
209585_s_at	multiple inositol polyphosphate histidine phosphatase, 1	multiple inositol polyphosphate histidine phosphatase, 1	MINPP1	10.2048	8.47137	-1.73348
232166_at	KIAA1377	KIAA1377	KIAA1377	8.16557	6.43143	-1.73414
226037_s_at	TAF9B RNA polymerase II, TATA box binding protein (TBP)-associated factor, 31kDa /// similar to transcription associated factor 9B	TAF9B RNA polymerase II, TATA box binding protein (TBP)-associated factor, 31kDa /// similar to transcription associated factor 9B	LOC728198 /// TAF9B	12.0895	10.3536	-1.73593
208781_x_at	sorting nexin 3	sorting nexin 3	SNX3	11.1093	9.37251	-1.73679
203543_s_at	Kruppel-like factor 9	Kruppel-like factor 9	KLF9	9.46025	7.72323	-1.73702
1554155_at	microcephalin 1	microcephalin 1	MCPH1	8.66795	6.93068	-1.73727
225553_at	CDNA FLJ12874 fis, clone NT2RP2003769	CDNA FLJ12874 fis, clone NT2RP2003769	---	13.1545	11.4153	-1.7392
202169_s_at	aminoadipate-semialdehyde dehydrogenase-phosphopantetheinyl transferase	aminoadipate-semialdehyde dehydrogenase-phosphopantetheinyl transferase	AASDHPPT	11.8267	10.0872	-1.7395
202512_s_at	ATG5 autophagy related 5 homolog (S. cerevisiae)	ATG5 autophagy related 5 homolog (S. cerevisiae)	ATG5	11.4594	9.7197	-1.73965
239654_at	Chromodomain helicase DNA binding protein 9	Chromodomain helicase DNA binding protein 9	CHD9	9.01829	7.27674	-1.74155
233874_at	SLAIN motif family, member 2	SLAIN motif family, member 2	SLAIN2	8.02661	6.28499	-1.74162
202749_at	tryptophan rich basic protein	tryptophan rich basic protein	WRB	11.0728	9.3301	-1.74274
223620_at	G protein-coupled receptor 34	G protein-coupled receptor 34	GPR34	9.20504	7.46222	-1.74283
224643_at	proline-rich coiled-coil 1	proline-rich coiled-coil 1	PRRC1	10.9424	9.19933	-1.74306
230264_s_at	adaptor-related protein complex 1, sigma 2 subunit	adaptor-related protein complex 1, sigma 2 subunit	AP1S2	11.3073	9.56297	-1.74429
226019_at	OMA1 homolog, zinc metallopeptidase (S. cerevisiae)	OMA1 homolog, zinc metallopeptidase (S. cerevisiae)	OMA1	10.8708	9.12627	-1.74448
208290_s_at	eukaryotic translation initiation factor 5	eukaryotic translation initiation factor 5	EIF5	9.30656	7.56187	-1.74469
207124_s_at	guanine nucleotide binding protein (G protein), beta 5	guanine nucleotide binding protein (G protein), beta 5	GNB5	7.85354	6.1082	-1.74534
208760_at	Ubiquitin-conjugating enzyme E2I (UBC9 homolog, yeast)	Ubiquitin-conjugating enzyme E2I (UBC9 homolog, yeast)	UBE2I	11.5044	9.759	-1.74537
209340_at	UDP-N-acteylglucosamine pyrophosphorylase 1	UDP-N-acteylglucosamine pyrophosphorylase 1	UAP1	11.567	9.82109	-1.74592
200902_at	15 kDa selenoprotein	15 kDa selenoprotein	SEP15	13.1092	11.3616	-1.74758
215201_at	RALBP1 associated Eps domain containing 1	RALBP1 associated Eps domain containing 1	REPS1	7.27151	5.52382	-1.74769
228834_at	transducer of ERBB2, 1	transducer of ERBB2, 1	TOB1	8.37344	6.62537	-1.74807
228087_at	coiled-coil domain containing 126	coiled-coil domain containing 126	CCDC126	9.91798	8.16837	-1.74961
201215_at	plastin 3 (T isoform)	plastin 3 (T isoform)	PLS3	13.0607	11.3081	-1.75259
204085_s_at	ceroid-lipofuscinosis, neuronal 5	ceroid-lipofuscinosis, neuronal 5	CLN5	9.78684	8.03406	-1.75279
1552727_s_at	ADAM metallopeptidase with thrombospondin type 1 motif, 17	ADAM metallopeptidase with thrombospondin type 1 motif, 17	ADAMTS17	8.59454	6.84108	-1.75346
208898_at	ATPase, H+ transporting, lysosomal 34kDa, V1 subunit D	ATPase, H+ transporting, lysosomal 34kDa, V1 subunit D	ATP6V1D	13.5729	11.8189	-1.75408
221879_at	calmodulin-like 4	calmodulin-like 4	CALML4	9.43987	7.68531	-1.75455
224700_at	STT3, subunit of the oligosaccharyltransferase complex, homolog B (S. cerevisiae)	STT3, subunit of the oligosaccharyltransferase complex, homolog B (S. cerevisiae)	STT3B	11.9601	10.2049	-1.75519
212530_at	NIMA (never in mitosis gene a)-related kinase 7	NIMA (never in mitosis gene a)-related kinase 7	NEK7	13.4845	11.7289	-1.75559
222661_at	angiogenic factor with G patch and FHA domains 1	angiogenic factor with G patch and FHA domains 1	AGGF1	10.4827	8.72528	-1.75742
205466_s_at	heparan sulfate (glucosamine) 3-O-sulfotransferase 1	heparan sulfate (glucosamine) 3-O-sulfotransferase 1	HS3ST1	8.61182	6.85254	-1.75928
202194_at	transmembrane emp24 protein transport domain containing 5	transmembrane emp24 protein transport domain containing 5	TMED5	11.8531	10.0938	-1.75933
211671_s_at	nuclear receptor subfamily 3, group C, member 1 (glucocorticoid receptor)	nuclear receptor subfamily 3, group C, member 1 (glucocorticoid receptor)	NR3C1	11.7038	9.9432	-1.76059
208949_s_at	lectin, galactoside-binding, soluble, 3	lectin, galactoside-binding, soluble, 3	LGALS3	13.6618	11.8994	-1.76241
239300_at	CDNA clone IMAGE:4798675	CDNA clone IMAGE:4798675	---	9.95936	8.19648	-1.76288
205420_at	peroxisomal biogenesis factor 7	peroxisomal biogenesis factor 7	PEX7	9.30392	7.54068	-1.76324
201141_at	glycoprotein (transmembrane) nmb	glycoprotein (transmembrane) nmb	GPNMB	12.1236	10.3602	-1.76334
204305_at	mitochondrial intermediate peptidase	mitochondrial intermediate peptidase	MIPEP	9.14883	7.38366	-1.76517
219093_at	phosphotyrosine interaction domain containing 1	phosphotyrosine interaction domain containing 1	PID1	9.06645	7.30011	-1.76634
225339_at	sperm associated antigen 9	sperm associated antigen 9	SPAG9	11.4332	9.6666	-1.76663
222525_s_at	coiled-coil domain containing 25	coiled-coil domain containing 25	CCDC25	9.33842	7.56853	-1.76989
209009_at	esterase D/formylglutathione hydrolase	esterase D/formylglutathione hydrolase	ESD	11.8457	10.0709	-1.7748
225895_at	synaptopodin 2	synaptopodin 2	SYNPO2	10.9028	9.12703	-1.77576
202113_s_at	sorting nexin 2	sorting nexin 2	SNX2	9.05515	7.27935	-1.77579
225299_at	myosin VB	myosin VB	MYO5B	10.4498	8.67389	-1.77592
223790_at	katanin p60 subunit A-like 1	katanin p60 subunit A-like 1	KATNAL1	7.2893	5.51307	-1.77623
208920_at	sorcin	sorcin	SRI	9.43495	7.65859	-1.77636
205020_s_at	ADP-ribosylation factor-like 4A	ADP-ribosylation factor-like 4A	ARL4A	11.2961	9.51929	-1.77682
1563475_s_at	hypothetical protein MGC50559	hypothetical protein MGC50559	MGC50559	7.27286	5.49527	-1.77759
209656_s_at	transmembrane protein 47	transmembrane protein 47	TMEM47	11.4485	9.66901	-1.77948
225792_at	hook homolog 1 (Drosophila)	hook homolog 1 (Drosophila)	HOOK1	10.8913	9.11163	-1.77963
228090_at	nicotinamide nucleotide adenylyltransferase 3	nicotinamide nucleotide adenylyltransferase 3	NMNAT3	10.0892	8.3084	-1.78077
203642_s_at	COBL-like 1	COBL-like 1	COBLL1	10.7327	8.95005	-1.78263
244764_at	Homo sapiens, clone IMAGE:5180231, mRNA	Homo sapiens, clone IMAGE:5180231, mRNA	---	9.03834	7.25537	-1.78297
201811_x_at	SH3-domain binding protein 5 (BTK-associated)	SH3-domain binding protein 5 (BTK-associated)	SH3BP5	13.935	12.1516	-1.78344
224975_at	nuclear factor I/A	nuclear factor I/A	NFIA	10.7973	9.0128	-1.78445
226316_at	CDNA clone IMAGE:5295896	CDNA clone IMAGE:5295896	---	9.95903	8.17297	-1.78606
236004_at	CDNA: FLJ21268 fis, clone COL01718	CDNA: FLJ21268 fis, clone COL01718	---	10.8079	9.0204	-1.78748
222465_at	chromosome 15 open reading frame 15 /// similar to ribosomal protein L24-like	chromosome 15 open reading frame 15 /// similar to ribosomal protein L24-like	C15orf15 /// LOC284288	13.1958	11.4072	-1.78856
225658_at	speckle-type POZ protein-like	speckle-type POZ protein-like	SPOPL	11.5989	9.8099	-1.78904
200958_s_at	syndecan binding protein (syntenin)	syndecan binding protein (syntenin)	SDCBP	13.5646	11.7749	-1.78968
230741_at	Full length insert cDNA clone YX74D05	Full length insert cDNA clone YX74D05	---	10.9551	9.16521	-1.78985
218203_at	asparagine-linked glycosylation 5 homolog (S. cerevisiae, dolichyl-phosphate beta-glucosyltransferase)	asparagine-linked glycosylation 5 homolog (S. cerevisiae, dolichyl-phosphate beta-glucosyltransferase)	ALG5	12.9848	11.1938	-1.79102
200937_s_at	ribosomal protein L5	ribosomal protein L5	RPL5	14.4638	12.6721	-1.79175
212245_at	multiple coagulation factor deficiency 2	multiple coagulation factor deficiency 2	MCFD2	12.447	10.655	-1.79198
228746_s_at	CDV3 homolog (mouse)	CDV3 homolog (mouse)	CDV3	9.38862	7.59653	-1.79209
209084_s_at	RAB28, member RAS oncogene family	RAB28, member RAS oncogene family	RAB28	8.98108	7.18772	-1.79336
227615_at	Similar to SRR1-like protein	Similar to SRR1-like protein	CTB-1048E9.5	9.78668	7.99219	-1.79449
225327_at	KIAA1370	KIAA1370	KIAA1370	10.7593	8.96438	-1.79489
213135_at	T-cell lymphoma invasion and metastasis 1	T-cell lymphoma invasion and metastasis 1	TIAM1	12.435	10.6384	-1.79659
203748_x_at	RNA binding motif, single stranded interacting protein 1	RNA binding motif, single stranded interacting protein 1	RBMS1	10.6134	8.81634	-1.79706
213864_s_at	nucleosome assembly protein 1-like 1	nucleosome assembly protein 1-like 1	NAP1L1	13.1577	11.3568	-1.80087
209814_at	zinc finger protein 330	zinc finger protein 330	ZNF330	12.4068	10.6054	-1.80138
205771_s_at	A kinase (PRKA) anchor protein 7	A kinase (PRKA) anchor protein 7	AKAP7	10.439	8.63745	-1.80156
202973_x_at	family with sequence similarity 13, member A1	family with sequence similarity 13, member A1	FAM13A1	12.8118	11.0095	-1.80227
226961_at	proline rich 15	proline rich 15	PRR15	10.1754	8.373	-1.80244
226863_at	family with sequence similarity 110, member C	family with sequence similarity 110, member C	FAM110C	12.3579	10.5551	-1.80276
226977_at	similar to bovine IgA regulatory protein	similar to bovine IgA regulatory protein	LOC492311	11.9656	10.1619	-1.80373
230656_s_at	cirrhosis, autosomal recessive 1A (cirhin)	cirrhosis, autosomal recessive 1A (cirhin)	CIRH1A	9.74931	7.94372	-1.80559
214434_at	heat shock 70kDa protein 12A	heat shock 70kDa protein 12A	HSPA12A	10.9964	9.18914	-1.80721
244065_at	similar to Contactin-associated protein-like 3 precursor (Cell recognition molecule Caspr3)	similar to Contactin-associated protein-like 3 precursor (Cell recognition molecule Caspr3)	FLJ37512	7.42689	5.61895	-1.80795
230933_at	Destrin (actin depolymerizing factor)	Destrin (actin depolymerizing factor)	DSTN	9.52133	7.7131	-1.80823
232976_at	small nucleolar RNA, C/D box 116 cluster	small nucleolar RNA, C/D box 116 cluster	SNORD116@	8.28785	6.47114	-1.81671
229715_at	CDNA FLJ41663 fis, clone FEBRA2027297	CDNA FLJ41663 fis, clone FEBRA2027297	---	8.53888	6.72152	-1.81737
201780_s_at	ring finger protein 13	ring finger protein 13	RNF13	12.0752	10.2552	-1.82003
227703_s_at	synaptotagmin-like 4 (granuphilin-a)	synaptotagmin-like 4 (granuphilin-a)	SYTL4	9.05859	7.23721	-1.82139
239398_at	kelch-like 31 (Drosophila)	kelch-like 31 (Drosophila)	KLHL31	9.48182	7.65841	-1.82341
231986_at	regulating synaptic membrane exocytosis 1	regulating synaptic membrane exocytosis 1	RIMS1	8.35951	6.53416	-1.82534
200920_s_at	B-cell translocation gene 1, anti-proliferative	B-cell translocation gene 1, anti-proliferative	BTG1	11.0293	9.20378	-1.82556
202351_at	integrin, alpha V (vitronectin receptor, alpha polypeptide, antigen CD51)	integrin, alpha V (vitronectin receptor, alpha polypeptide, antigen CD51)	ITGAV	14.1597	12.334	-1.82569
243792_x_at	Protein tyrosine phosphatase, non-receptor type 13 (APO-1/CD95 (Fas)-associated phosphatase)	Protein tyrosine phosphatase, non-receptor type 13 (APO-1/CD95 (Fas)-associated phosphatase)	PTPN13	7.9531	6.12697	-1.82613
229963_at	BEX family member 5	BEX family member 5	BEX5	12.8766	11.0499	-1.8267
219654_at	protein tyrosine phosphatase-like (proline instead of catalytic arginine), member A	protein tyrosine phosphatase-like (proline instead of catalytic arginine), member A	PTPLA	10.9837	9.15635	-1.82733
204161_s_at	ectonucleotide pyrophosphatase/phosphodiesterase 4 (putative function)	ectonucleotide pyrophosphatase/phosphodiesterase 4 (putative function)	ENPP4	9.33796	7.50412	-1.83383
1557961_s_at	N-terminal EF-hand calcium binding protein 1	N-terminal EF-hand calcium binding protein 1	NECAB1	10.1048	8.27071	-1.83406
1559760_at	hypothetical gene supported by BC036933	hypothetical gene supported by BC036933	LOC401220	7.54233	5.7081	-1.83422
231841_s_at	KIAA1462	KIAA1462	KIAA1462	6.76788	4.93184	-1.83604
212749_s_at	ring finger and CHY zinc finger domain containing 1	ring finger and CHY zinc finger domain containing 1	RCHY1	11.5887	9.74838	-1.84029
228946_at	inturned planar cell polarity effector homolog (Drosophila)	inturned planar cell polarity effector homolog (Drosophila)	INTU	10.052	8.21048	-1.84148
213405_at	RAB22A, member RAS oncogene family	RAB22A, member RAS oncogene family	RAB22A	10.4474	8.6034	-1.84397
222834_s_at	guanine nucleotide binding protein (G protein), gamma 12	guanine nucleotide binding protein (G protein), gamma 12	GNG12	10.7864	8.93847	-1.84793
203934_at	kinase insert domain receptor (a type III receptor tyrosine kinase)	kinase insert domain receptor (a type III receptor tyrosine kinase)	KDR	10.2321	8.38155	-1.85059
222495_at	chromosome 1 open reading frame 119 /// similar to K07F5.15	chromosome 1 open reading frame 119 /// similar to K07F5.15	C1orf119 /// LOC727778	11.2761	9.42359	-1.85248
230986_at	Kruppel-like factor 8	Kruppel-like factor 8	KLF8	8.80964	6.95603	-1.85361
227728_at	CDNA FLJ42306 fis, clone TRACH2001646	CDNA FLJ42306 fis, clone TRACH2001646	---	11.4632	9.60948	-1.8537
228335_at	claudin 11 (oligodendrocyte transmembrane protein)	njb_edit_downstream_of_claudin 11 (oligodendrocyte transmembrane protein)	CLDN11	11.4026	9.54837	-1.85419
214036_at	CDNA: FLJ22256 fis, clone HRC02860	CDNA: FLJ22256 fis, clone HRC02860	---	11.4915	9.63643	-1.85511
225207_at	pyruvate dehydrogenase kinase, isozyme 4	pyruvate dehydrogenase kinase, isozyme 4	PDK4	11.1338	9.27868	-1.85517
228365_at	copine VIII	copine VIII	CPNE8	9.14288	7.28767	-1.85522
204362_at	src kinase associated phosphoprotein 2	src kinase associated phosphoprotein 2	SKAP2	10.4189	8.56249	-1.85644
222731_at	zinc finger, DHHC-type containing 2	zinc finger, DHHC-type containing 2	ZDHHC2	11.8939	10.0369	-1.85699
209315_at	HBS1-like (S. cerevisiae)	HBS1-like (S. cerevisiae)	HBS1L	8.9547	7.09452	-1.86019
209723_at	serpin peptidase inhibitor, clade B (ovalbumin), member 9	serpin peptidase inhibitor, clade B (ovalbumin), member 9	SERPINB9	12.4883	10.627	-1.86125
230158_at	dpy-19-like 2 (C. elegans)	dpy-19-like 2 (C. elegans)	DPY19L2	9.4793	7.61703	-1.86227
206039_at	RAB33A, member RAS oncogene family	RAB33A, member RAS oncogene family	RAB33A	9.29234	7.42875	-1.86359
211985_s_at	calmodulin 1 (phosphorylase kinase, delta)	calmodulin 1 (phosphorylase kinase, delta)	CALM1	9.95399	8.08791	-1.86608
213172_at	tetratricopeptide repeat domain 9	tetratricopeptide repeat domain 9	TTC9	9.10327	7.23677	-1.8665
231990_at	ubiquitin specific peptidase 15	ubiquitin specific peptidase 15	USP15	7.77671	5.90945	-1.86726
228715_at	zinc finger, CCHC domain containing 12	zinc finger, CCHC domain containing 12	ZCCHC12	9.53925	7.67191	-1.86735
201650_at	keratin 19	keratin 19	KRT19	11.4131	9.5431	-1.87001
206415_at	tolloid-like 1	tolloid-like 1	TLL1	7.28172	5.40997	-1.87174
226321_at	LysM, putative peptidoglycan-binding, domain containing 3	LysM, putative peptidoglycan-binding, domain containing 3	LYSMD3	12.1498	10.2773	-1.87253
209493_at	PDZ domain containing 2	PDZ domain containing 2	PDZD2	11.1976	9.32453	-1.87308
241703_at	RUN domain containing 3B	RUN domain containing 3B	RUNDC3B	9.24188	7.36856	-1.87332
211745_x_at	hemoglobin, alpha 1	hemoglobin, alpha 1	HBA1	9.91872	8.04438	-1.87434
207040_s_at	suppression of tumorigenicity 13 (colon carcinoma) (Hsp70 interacting protein)	suppression of tumorigenicity 13 (colon carcinoma) (Hsp70 interacting protein)	ST13	14.1172	12.2429	-1.87435
211538_s_at	heat shock 70kDa protein 2	heat shock 70kDa protein 2	HSPA2	10.9339	9.05843	-1.87549
228220_at	FCH domain only 2	FCH domain only 2	FCHO2	10.4678	8.59203	-1.87576
209897_s_at	slit homolog 2 (Drosophila)	slit homolog 2 (Drosophila)	SLIT2	9.47516	7.59848	-1.87669
224949_at	Yip1 domain family, member 5	Yip1 domain family, member 5	YIPF5	8.9741	7.09698	-1.87713
201260_s_at	synaptophysin-like 1	synaptophysin-like 1	SYPL1	13.2249	11.3472	-1.87766
203501_at	plasma glutamate carboxypeptidase	plasma glutamate carboxypeptidase	PGCP	10.6048	8.72686	-1.87796
201599_at	ornithine aminotransferase (gyrate atrophy)	ornithine aminotransferase (gyrate atrophy)	OAT	13.5595	11.6805	-1.87904
201648_at	Janus kinase 1 (a protein tyrosine kinase)	Janus kinase 1 (a protein tyrosine kinase)	JAK1	12.3206	10.4409	-1.87975
219583_s_at	spermatogenesis associated 7	spermatogenesis associated 7	SPATA7	9.60574	7.72465	-1.88109
222423_at	Nedd4 family interacting protein 1	Nedd4 family interacting protein 1	NDFIP1	13.0549	11.1735	-1.88139
204042_at	WAS protein family, member 3	WAS protein family, member 3	WASF3	10.367	8.48553	-1.88146
217506_at	Hypothetical gene supported by BC041875; BX648984	Hypothetical gene supported by BC041875; BX648984	LOC400642	9.10537	7.22166	-1.88371
218824_at	PNMA-like 1	PNMA-like 1	PNMAL1	12.9685	11.083	-1.88558
209106_at	nuclear receptor coactivator 1	nuclear receptor coactivator 1	NCOA1	10.6079	8.72208	-1.8858
202717_s_at	cell division cycle 16 homolog (S. cerevisiae)	cell division cycle 16 homolog (S. cerevisiae)	CDC16	9.79719	7.90789	-1.8893
221763_at	jumonji domain containing 1C	jumonji domain containing 1C	JMJD1C	12.0451	10.1547	-1.8904
226280_at	CDNA FLJ43545 fis, clone PROST2011631	CDNA FLJ43545 fis, clone PROST2011631	---	11.5924	9.69994	-1.89249
214719_at	solute carrier family 46, member 3	solute carrier family 46, member 3	SLC46A3	11.1684	9.27458	-1.89379
225996_at	LON peptidase N-terminal domain and ring finger 2	LON peptidase N-terminal domain and ring finger 2	LONRF2	12.3175	10.4235	-1.89394
224707_at	chromosome 5 open reading frame 32	chromosome 5 open reading frame 32	C5orf32	13.2364	11.3419	-1.89454
1557137_at	transmembrane protein 17	transmembrane protein 17	TMEM17	8.56512	6.66876	-1.89636
215139_at	Rho guanine nucleotide exchange factor (GEF) 10	Rho guanine nucleotide exchange factor (GEF) 10	ARHGEF10	7.35299	5.4527	-1.90028
228411_at	par-3 partitioning defective 3 homolog B (C. elegans)	par-3 partitioning defective 3 homolog B (C. elegans)	PARD3B	10.8905	8.98926	-1.90119
212745_s_at	Bardet-Biedl syndrome 4	Bardet-Biedl syndrome 4	BBS4	9.3373	7.43604	-1.90126
224911_s_at	discoidin, CUB and LCCL domain containing 2	discoidin, CUB and LCCL domain containing 2	DCBLD2	9.88342	7.97976	-1.90366
229285_at	ribonuclease L (2',5'-oligoisoadenylate synthetase-dependent)	ribonuclease L (2',5'-oligoisoadenylate synthetase-dependent)	RNASEL	10.7741	8.86972	-1.90438
219961_s_at	chromosome 20 open reading frame 19	chromosome 20 open reading frame 19	C20orf19	10.6584	8.74929	-1.90907
223443_s_at	hypothetical protein FLJ32065	hypothetical protein FLJ32065	FLJ32065	8.43351	6.52012	-1.91339
217779_s_at	proline-rich nuclear receptor coactivator 2	proline-rich nuclear receptor coactivator 2	PNRC2	13.8157	11.8991	-1.91661
217995_at	sulfide quinone reductase-like (yeast)	sulfide quinone reductase-like (yeast)	SQRDL	12.1553	10.237	-1.9183
217865_at	ring finger protein 130	ring finger protein 130	RNF130	10.3161	8.39775	-1.91839
1556239_a_at	CDNA clone IMAGE:4828492	CDNA clone IMAGE:4828492	---	7.74911	5.83012	-1.91899
208017_s_at	MCF.2 cell line derived transforming sequence	MCF.2 cell line derived transforming sequence	MCF2	7.81089	5.89137	-1.91953
223588_at	THAP domain containing, apoptosis associated protein 2	THAP domain containing, apoptosis associated protein 2	THAP2	7.43884	5.51931	-1.91953
238681_at	glycerophosphodiester phosphodiesterase domain containing 1	glycerophosphodiester phosphodiesterase domain containing 1	GDPD1	9.21545	7.2959	-1.91955
209286_at	CDC42 effector protein (Rho GTPase binding) 3	CDC42 effector protein (Rho GTPase binding) 3	CDC42EP3	10.0785	8.15527	-1.92321
212838_at	dynamin binding protein	dynamin binding protein	DNMBP	8.31601	6.39186	-1.92415
225092_at	rabaptin, RAB GTPase binding effector protein 1	rabaptin, RAB GTPase binding effector protein 1	RABEP1	11.1466	9.22143	-1.9252
221019_s_at	collectin sub-family member 12	collectin sub-family member 12	COLEC12	10.2037	8.27816	-1.92551
224801_at	Nedd4 family interacting protein 2	Nedd4 family interacting protein 2	NDFIP2	10.1046	8.17632	-1.92828
242366_at	Homo sapiens, clone IMAGE:3858719, mRNA	Homo sapiens, clone IMAGE:3858719, mRNA	---	9.91984	7.99152	-1.92832
200951_s_at	cyclin D2	cyclin D2	CCND2	8.2204	6.29187	-1.92853
226633_at	RAB8B, member RAS oncogene family	RAB8B, member RAS oncogene family	RAB8B	10.8231	8.89319	-1.92993
236698_at	Full-length cDNA clone CS0DF025YA01 of Fetal brain of Homo sapiens (human)	Full-length cDNA clone CS0DF025YA01 of Fetal brain of Homo sapiens (human)	---	8.74212	6.81172	-1.93039
218974_at	sine oculis binding protein homolog (Drosophila)	sine oculis binding protein homolog (Drosophila)	SOBP	11.1561	9.2219	-1.93424
224964_s_at	guanine nucleotide binding protein (G protein), gamma 2	guanine nucleotide binding protein (G protein), gamma 2	GNG2	10.0171	8.08098	-1.93616
226864_at	Protein kinase (cAMP-dependent, catalytic) inhibitor alpha	Protein kinase (cAMP-dependent, catalytic) inhibitor alpha	PKIA	8.38995	6.45348	-1.93647
224061_at	indolethylamine N-methyltransferase	indolethylamine N-methyltransferase	INMT	8.49846	6.56173	-1.93672
213353_at	ATP-binding cassette, sub-family A (ABC1), member 5	ATP-binding cassette, sub-family A (ABC1), member 5	ABCA5	9.60848	7.67098	-1.9375
221531_at	WD repeat domain 61	WD repeat domain 61	WDR61	9.85622	7.9185	-1.93772
205027_s_at	mitogen-activated protein kinase kinase kinase 8	mitogen-activated protein kinase kinase kinase 8	MAP3K8	10.4798	8.5421	-1.93772
213436_at	cannabinoid receptor 1 (brain)	cannabinoid receptor 1 (brain)	CNR1	8.47457	6.53658	-1.93799
226050_at	transmembrane and coiled-coil domains 3	transmembrane and coiled-coil domains 3	TMCO3	12.2747	10.3349	-1.93983
225219_at	SMAD family member 5	SMAD family member 5	SMAD5	11.0252	9.08448	-1.94067
227444_at	Armadillo repeat containing, X-linked 4	Armadillo repeat containing, X-linked 4	ARMCX4	8.87223	6.93138	-1.94085
226682_at	hypothetical protein LOC283666	hypothetical protein LOC283666	LOC283666	11.0929	9.14979	-1.94315
229072_at	CDNA clone IMAGE:5259272	CDNA clone IMAGE:5259272	---	8.20089	6.25517	-1.94572
203408_s_at	SATB homeobox 1	SATB homeobox 1	SATB1	10.9118	8.96269	-1.94915
200867_at	zinc finger protein 313	zinc finger protein 313	ZNF313	9.10037	7.14843	-1.95194
201325_s_at	epithelial membrane protein 1	epithelial membrane protein 1	EMP1	8.52596	6.57262	-1.95334
1559360_at	MRNA; cDNA DKFZp666E199 (from clone DKFZp666E199)	MRNA; cDNA DKFZp666E199 (from clone DKFZp666E199)	---	11.7427	9.78856	-1.95418
218129_s_at	nuclear transcription factor Y, beta	nuclear transcription factor Y, beta	NFYB	7.41502	5.45959	-1.95543
232668_at	CDNA FLJ11528 fis, clone HEMBA1002621	CDNA FLJ11528 fis, clone HEMBA1002621	---	9.21391	7.25826	-1.95565
204688_at	sarcoglycan, epsilon	sarcoglycan, epsilon	SGCE	11.9877	10.0316	-1.95607
226448_at	family with sequence similarity 89, member A	family with sequence similarity 89, member A	FAM89A	10.4886	8.5313	-1.95734
202843_at	DnaJ (Hsp40) homolog, subfamily B, member 9	DnaJ (Hsp40) homolog, subfamily B, member 9	DNAJB9	10.127	8.16866	-1.95832
218449_at	chromosome 4 open reading frame 20	chromosome 4 open reading frame 20	C4orf20	11.9273	9.96866	-1.95863
202378_s_at	leptin receptor overlapping transcript	leptin receptor overlapping transcript	LEPROT	12.2337	10.2751	-1.95863
1554806_a_at	F-box protein 8	F-box protein 8	FBXO8	9.93118	7.97121	-1.95997
219972_s_at	chromosome 14 open reading frame 135	chromosome 14 open reading frame 135	C14orf135	10.8428	8.88027	-1.96255
218450_at	heme binding protein 1	heme binding protein 1	HEBP1	12.5053	10.5425	-1.96276
236359_at	sodium channel, voltage-gated, type IV, beta	sodium channel, voltage-gated, type IV, beta	SCN4B	7.57029	5.60617	-1.96412
1565149_at	dynein, cytoplasmic 2, heavy chain 1	dynein, cytoplasmic 2, heavy chain 1	DYNC2H1	10.4445	8.48024	-1.96422
227522_at	carboxymethylenebutenolidase homolog (Pseudomonas)	carboxymethylenebutenolidase homolog (Pseudomonas)	CMBL	11.0191	9.05442	-1.96472
219279_at	dedicator of cytokinesis 10	dedicator of cytokinesis 10	DOCK10	7.75475	5.78969	-1.96506
224763_at	Ribosomal protein L37	Ribosomal protein L37	RPL37	11.9164	9.95129	-1.96515
225633_at	dpy-19-like 3 (C. elegans)	dpy-19-like 3 (C. elegans)	DPY19L3	11.7253	9.7591	-1.96624
229891_x_at	KIAA1704	KIAA1704	KIAA1704	10.4977	8.52987	-1.9678
223441_at	solute carrier family 17 (anion/sugar transporter), member 5	solute carrier family 17 (anion/sugar transporter), member 5	SLC17A5	11.8009	9.83145	-1.96948
213238_at	ATPase, class V, type 10D	ATPase, class V, type 10D	ATP10D	10.8355	8.8654	-1.97011
227526_at	Cdon homolog (mouse)	Cdon homolog (mouse)	CDON	10.4682	8.49781	-1.97035
214204_at	PARK2 co-regulated	PARK2 co-regulated	PACRG	9.61156	7.64076	-1.9708
225974_at	transmembrane protein 64	transmembrane protein 64	TMEM64	10.1868	8.21368	-1.97312
241365_at	CDNA FLJ42259 fis, clone TKIDN2011289	CDNA FLJ42259 fis, clone TKIDN2011289	---	9.61929	7.64502	-1.97426
1560404_a_at	ATP binding domain 4	ATP binding domain 4	ATPBD4	5.73234	3.75757	-1.97477
227268_at	PTD016 protein	PTD016 protein	LOC51136	9.66831	7.69344	-1.97487
213033_s_at	nuclear factor I/B	nuclear factor I/B	NFIB	7.9077	5.93259	-1.9751
204780_s_at	Fas (TNF receptor superfamily, member 6)	Fas (TNF receptor superfamily, member 6)	FAS	11.4388	9.46267	-1.97617
238081_at	chromosome 4 open reading frame 12	chromosome 4 open reading frame 12	C4orf12	8.16433	6.18746	-1.97686
241809_at	chromosome 1 open reading frame 183	chromosome 1 open reading frame 183	C1orf183	8.08271	6.10584	-1.97687
228950_s_at	G protein-coupled receptor 177	G protein-coupled receptor 177	GPR177	9.0225	7.0453	-1.9772
221601_s_at	Fas apoptotic inhibitory molecule 3	Fas apoptotic inhibitory molecule 3	FAIM3	8.86136	6.88349	-1.97787
215028_at	sema domain, transmembrane domain (TM), and cytoplasmic domain, (semaphorin) 6A	sema domain, transmembrane domain (TM), and cytoplasmic domain, (semaphorin) 6A	SEMA6A	8.18041	6.20084	-1.97958
243843_at	hypothetical gene CG018	hypothetical gene CG018	CG018	9.96385	7.98424	-1.97961
203029_s_at	protein tyrosine phosphatase, receptor type, N polypeptide 2	protein tyrosine phosphatase, receptor type, N polypeptide 2	PTPRN2	9.86916	7.88912	-1.98003
240187_at	protein phosphatase 1, regulatory (inhibitor) subunit 3C	protein phosphatase 1, regulatory (inhibitor) subunit 3C	PPP1R3C	8.36353	6.38245	-1.98109
228045_at	MRNA; cDNA DKFZp451K063 (from clone DKFZp451K063)	MRNA; cDNA DKFZp451K063 (from clone DKFZp451K063)	---	10.2203	8.23838	-1.9819
238133_at	Transcribed locus, moderately similar to XP_948623.1 PREDICTED: hypothetical protein XP_948623 [Homo sapiens]	Transcribed locus, moderately similar to XP_948623.1 PREDICTED: hypothetical protein XP_948623 [Homo sapiens]	---	9.09587	7.11322	-1.98265
206068_s_at	acyl-Coenzyme A dehydrogenase, long chain	acyl-Coenzyme A dehydrogenase, long chain	ACADL	7.55836	5.57415	-1.98421
218111_s_at	cytidine monophosphate N-acetylneuraminic acid synthetase	cytidine monophosphate N-acetylneuraminic acid synthetase	CMAS	9.06963	7.08292	-1.98671
226800_at	EF-hand calcium binding domain 7	EF-hand calcium binding domain 7	EFCAB7	10.8091	8.82015	-1.98896
227370_at	KIAA1946	KIAA1946	KIAA1946	10.8939	8.90416	-1.98969
204059_s_at	malic enzyme 1, NADP(+)-dependent, cytosolic	malic enzyme 1, NADP(+)-dependent, cytosolic	ME1	10.9509	8.96075	-1.99018
225579_at	PQ loop repeat containing 3	PQ loop repeat containing 3	PQLC3	11.3568	9.36479	-1.99199
216840_s_at	laminin, alpha 2 (merosin, congenital muscular dystrophy)	laminin, alpha 2 (merosin, congenital muscular dystrophy)	LAMA2	9.912	7.91886	-1.99313
205501_at	CDNA FLJ25677 fis, clone TST04054	CDNA FLJ25677 fis, clone TST04054	---	8.78551	6.79211	-1.9934
229620_at	selenoprotein P, plasma, 1	selenoprotein P, plasma, 1	SEPP1	8.67842	6.68404	-1.99437
225957_at	chromosome 5 open reading frame 41	chromosome 5 open reading frame 41	C5orf41	11.3942	9.39809	-1.99611
202304_at	fibronectin type III domain containing 3A	fibronectin type III domain containing 3A	FNDC3A	12.2162	10.2189	-1.99733
208396_s_at	phosphodiesterase 1A, calmodulin-dependent	phosphodiesterase 1A, calmodulin-dependent	PDE1A	10.5678	8.56606	-2.00179
226318_at	transforming growth factor beta regulator 1	transforming growth factor beta regulator 1	TBRG1	11.7729	9.77035	-2.00256
226106_at	ring finger protein 141	ring finger protein 141	RNF141	11.7403	9.73729	-2.00302
211666_x_at	ribosomal protein L3	ribosomal protein L3	RPL3	12.564	10.5605	-2.00344
203599_s_at	WW domain binding protein 4 (formin binding protein 21)	WW domain binding protein 4 (formin binding protein 21)	WBP4	10.0496	8.04566	-2.00397
213227_at	progesterone receptor membrane component 2	progesterone receptor membrane component 2	PGRMC2	11.7973	9.79288	-2.00441
200005_at	eukaryotic translation initiation factor 3, subunit D	eukaryotic translation initiation factor 3, subunit D	EIF3D	13.4692	11.4629	-2.00626
223214_s_at	zinc fingers and homeoboxes 1	zinc fingers and homeoboxes 1	ZHX1	8.46097	6.45463	-2.00634
223261_at	polymerase (DNA directed) kappa	polymerase (DNA directed) kappa	POLK	10.4757	8.4693	-2.00643
223809_at	regulator of G-protein signaling 18	regulator of G-protein signaling 18	RGS18	7.44676	5.43909	-2.00767
209570_s_at	DNA segment on chromosome 4 (unique) 234 expressed sequence	DNA segment on chromosome 4 (unique) 234 expressed sequence	D4S234E	13.0999	11.0917	-2.00819
215133_s_at	hypothetical protein LOC202134 /// NY-REN-7 antigen	hypothetical protein LOC202134 /// NY-REN-7 antigen	LOC202134 /// NY-REN-7	10.3919	8.38231	-2.00959
219553_at	non-metastatic cells 7, protein expressed in (nucleoside-diphosphate kinase)	non-metastatic cells 7, protein expressed in (nucleoside-diphosphate kinase)	NME7	10.943	8.93045	-2.01254
209485_s_at	oxysterol binding protein-like 1A	oxysterol binding protein-like 1A	OSBPL1A	10.3869	8.37401	-2.01284
232024_at	GTPase, IMAP family member 2	GTPase, IMAP family member 2	GIMAP2	10.0593	8.04619	-2.01313
207010_at	gamma-aminobutyric acid (GABA) A receptor, beta 1	gamma-aminobutyric acid (GABA) A receptor, beta 1	GABRB1	7.99192	5.97676	-2.01516
218645_at	zinc finger protein 277	zinc finger protein 277	ZNF277	10.7781	8.76237	-2.01575
209090_s_at	SH3-domain GRB2-like endophilin B1	SH3-domain GRB2-like endophilin B1	SH3GLB1	11.901	9.88467	-2.01635
201150_s_at	TIMP metallopeptidase inhibitor 3 (Sorsby fundus dystrophy, pseudoinflammatory)	TIMP metallopeptidase inhibitor 3 (Sorsby fundus dystrophy, pseudoinflammatory)	TIMP3	10.8125	8.79057	-2.02189
1552910_at	sialic acid binding Ig-like lectin 11	sialic acid binding Ig-like lectin 11	SIGLEC11	9.42677	7.40291	-2.02386
222111_at	CDNA clone IMAGE:4794011	CDNA clone IMAGE:4794011	---	8.51834	6.49348	-2.02486
202073_at	optineurin	optineurin	OPTN	11.0987	9.07362	-2.02507
225915_at	calcium binding protein 39-like	calcium binding protein 39-like	CAB39L	10.4079	8.37945	-2.02848
235570_at	CDNA FLJ36544 fis, clone TRACH2006378	CDNA FLJ36544 fis, clone TRACH2006378	---	10.808	8.77922	-2.02883
214712_at	RRN3 RNA polymerase I transcription factor homolog (S. cerevisiae) pseudogene	RRN3 RNA polymerase I transcription factor homolog (S. cerevisiae) pseudogene	LOC730092	7.70538	5.67294	-2.03244
216231_s_at	beta-2-microglobulin	beta-2-microglobulin	B2M	13.9715	11.9378	-2.03366
204151_x_at	aldo-keto reductase family 1, member C1 (dihydrodiol dehydrogenase 1; 20-alpha (3-alpha)-hydroxysteroid dehydrogenase)	aldo-keto reductase family 1, member C1 (dihydrodiol dehydrogenase 1; 20-alpha (3-alpha)-hydroxysteroid dehydrogenase)	AKR1C1	10.9699	8.93585	-2.03401
218380_at	NLR family, pyrin domain containing 1	njb_edit_3_prime_to_NLR family, pyrin domain containing 1	NLRP1	10.8928	8.85826	-2.03452
242033_at	ring finger protein 180	ring finger protein 180	RNF180	8.55624	6.52089	-2.03535
202747_s_at	integral membrane protein 2A	integral membrane protein 2A	ITM2A	8.36363	6.32687	-2.03677
203762_s_at	dynein, cytoplasmic 2, light intermediate chain 1	dynein, cytoplasmic 2, light intermediate chain 1	DYNC2LI1	9.32228	7.28532	-2.03697
218736_s_at	palmdelphin	palmdelphin	PALMD	10.3725	8.33434	-2.0382
203799_at	CD302 molecule	CD302 molecule	CD302	10.2303	8.19044	-2.03982
210968_s_at	reticulon 4	reticulon 4	RTN4	13.5605	11.5197	-2.04076
218204_s_at	FYVE and coiled-coil domain containing 1	FYVE and coiled-coil domain containing 1	FYCO1	12.6145	10.5729	-2.04158
203765_at	grancalcin, EF-hand calcium binding protein	grancalcin, EF-hand calcium binding protein	GCA	12.9623	10.9206	-2.04165
230083_at	ubiquitin specific peptidase 53	ubiquitin specific peptidase 53	USP53	13.0502	11.0067	-2.04348
225334_at	chromosome 10 open reading frame 32	chromosome 10 open reading frame 32	C10orf32	12.4084	10.3646	-2.04383
201554_x_at	glycogenin 1	glycogenin 1	GYG1	9.49547	7.45148	-2.04399
206177_s_at	arginase, liver	arginase, liver	ARG1	8.28568	6.2415	-2.04418
202232_s_at	eukaryotic translation initiation factor 3, subunit M	eukaryotic translation initiation factor 3, subunit M	EIF3M	13.1888	11.1403	-2.04849
1560814_a_at	coiled-coil domain containing 32	coiled-coil domain containing 32	CCDC32	7.96794	5.91944	-2.0485
219427_at	FAT tumor suppressor homolog 4 (Drosophila)	FAT tumor suppressor homolog 4 (Drosophila)	FAT4	9.29872	7.24982	-2.0489
229393_at	l(3)mbt-like 3 (Drosophila)	l(3)mbt-like 3 (Drosophila)	L3MBTL3	10.0669	8.01617	-2.05074
221726_at	ribosomal protein L22	ribosomal protein L22	RPL22	14.1178	12.0668	-2.05109
242300_at	Ubiquitin B (UBB) mRNA, 3' UTR and genetic suppressor element	Ubiquitin B (UBB) mRNA, 3' UTR and genetic suppressor element	---	9.49855	7.44503	-2.05352
209828_s_at	interleukin 16 (lymphocyte chemoattractant factor)	interleukin 16 (lymphocyte chemoattractant factor)	IL16	9.41937	7.36474	-2.05462
229584_at	leucine-rich repeat kinase 2	leucine-rich repeat kinase 2	LRRK2	8.40811	6.35187	-2.05624
202054_s_at	aldehyde dehydrogenase 3 family, member A2	aldehyde dehydrogenase 3 family, member A2	ALDH3A2	12.3386	10.2807	-2.0579
201339_s_at	sterol carrier protein 2	sterol carrier protein 2	SCP2	12.7798	10.721	-2.05886
205517_at	GATA binding protein 4	GATA binding protein 4	GATA4	7.80549	5.74617	-2.05932
205206_at	Kallmann syndrome 1 sequence	Kallmann syndrome 1 sequence	KAL1	11.5274	9.46763	-2.05974
204167_at	biotinidase	biotinidase	BTD	8.48743	6.42748	-2.05995
203884_s_at	RAB11 family interacting protein 2 (class I)	RAB11 family interacting protein 2 (class I)	RAB11FIP2	11.6608	9.60067	-2.06009
226582_at	hypothetical gene supported by BC009385	hypothetical gene supported by BC009385	LOC400043	12.5275	10.466	-2.06154
226145_s_at	Fraser syndrome 1	Fraser syndrome 1	FRAS1	11.9463	9.88185	-2.06449
219695_at	sphingomyelin phosphodiesterase 3, neutral membrane (neutral sphingomyelinase II)	sphingomyelin phosphodiesterase 3, neutral membrane (neutral sphingomyelinase II)	SMPD3	8.16819	6.10325	-2.06495
225793_at	Lix1 homolog (mouse)-like	Lix1 homolog (mouse)-like	LIX1L	11.1104	9.04433	-2.06606
205288_at	CDC14 cell division cycle 14 homolog A (S. cerevisiae)	CDC14 cell division cycle 14 homolog A (S. cerevisiae)	CDC14A	9.58238	7.5111	-2.07128
221898_at	podoplanin	podoplanin	PDPN	9.94706	7.87562	-2.07143
201581_at	thioredoxin domain containing 13	thioredoxin domain containing 13	TXNDC13	12.9849	10.9108	-2.07413
202660_at	inositol 1,4,5-triphosphate receptor, type 2	inositol 1,4,5-triphosphate receptor, type 2	ITPR2	12.1853	10.1091	-2.07618
234075_at	CDNA FLJ11204 fis, clone PLACE1007810	CDNA FLJ11204 fis, clone PLACE1007810	---	6.40402	4.32757	-2.07645
213047_x_at	SET translocation (myeloid leukemia-associated)	SET translocation (myeloid leukemia-associated)	SET	11.0814	9.00411	-2.07731
225784_s_at	KIAA1166	KIAA1166	KIAA1166	7.62067	5.54312	-2.07756
216333_x_at	tenascin XB	tenascin XB	TNXB	10.0462	7.96796	-2.07825
1560760_s_at	Homo sapiens, clone IMAGE:5587935, mRNA	Homo sapiens, clone IMAGE:5587935, mRNA	---	6.10944	4.02921	-2.08022
201312_s_at	SH3 domain binding glutamic acid-rich protein like	SH3 domain binding glutamic acid-rich protein like	SH3BGRL	12.9623	10.8805	-2.08176
226338_at	transmembrane protein 55A	transmembrane protein 55A	TMEM55A	9.52394	7.44189	-2.08205
206331_at	calcitonin receptor-like	calcitonin receptor-like	CALCRL	7.97613	5.8924	-2.08373
235371_at	glycosyltransferase 8 domain containing 4	glycosyltransferase 8 domain containing 4	GLT8D4	10.0376	7.95338	-2.08422
226751_at	cannabinoid receptor interacting protein 1	cannabinoid receptor interacting protein 1	CNRIP1	11.0171	8.93211	-2.08496
219115_s_at	interleukin 20 receptor, alpha	interleukin 20 receptor, alpha	IL20RA	9.47183	7.38637	-2.08546
1552703_s_at	caspase 1, apoptosis-related cysteine peptidase (interleukin 1, beta, convertase) /// caspase-1 dominant-negative inhibitor pseudo-ICE	caspase 1, apoptosis-related cysteine peptidase (interleukin 1, beta, convertase) /// caspase-1 dominant-negative inhibitor pseudo-ICE	CASP1 /// COP1	11.2642	9.17814	-2.0861
205700_at	hydroxysteroid (17-beta) dehydrogenase 6 homolog (mouse)	hydroxysteroid (17-beta) dehydrogenase 6 homolog (mouse)	HSD17B6	8.46504	6.37692	-2.08812
226743_at	schlafen family member 11	schlafen family member 11	SLFN11	9.10126	7.01303	-2.08823
227727_at	MAS-related GPR, member F	MAS-related GPR, member F	MRGPRF	8.48518	6.39508	-2.0901
212397_at	radixin	radixin	RDX	12.6362	10.5442	-2.09191
203156_at	A kinase (PRKA) anchor protein 11	A kinase (PRKA) anchor protein 11	AKAP11	11.254	9.16168	-2.09233
218346_s_at	sestrin 1	sestrin 1	SESN1	10.139	8.04544	-2.09354
201578_at	podocalyxin-like	podocalyxin-like	PODXL	13.0311	10.9372	-2.09387
217892_s_at	LIM domain and actin binding 1	LIM domain and actin binding 1	LIMA1	11.5674	9.47179	-2.0956
209368_at	epoxide hydrolase 2, cytoplasmic	epoxide hydrolase 2, cytoplasmic	EPHX2	6.98998	4.89413	-2.09585
209384_at	proline synthetase co-transcribed homolog (bacterial)	proline synthetase co-transcribed homolog (bacterial)	PROSC	11.0806	8.98459	-2.09601
227692_at	guanine nucleotide binding protein (G protein), alpha inhibiting activity polypeptide 1	guanine nucleotide binding protein (G protein), alpha inhibiting activity polypeptide 1	GNAI1	11.0738	8.97716	-2.09668
232449_at	beta-carotene dioxygenase 2	beta-carotene dioxygenase 2	BCDO2	10.0216	7.92298	-2.09863
243619_at	FGFR1 oncogene partner 2	FGFR1 oncogene partner 2	FGFR1OP2	6.84481	4.74493	-2.09988
203259_s_at	HD domain containing 2	HD domain containing 2	HDDC2	12.5635	10.4618	-2.10167
214683_s_at	CDC-like kinase 1	CDC-like kinase 1	CLK1	11.6166	9.51483	-2.10177
207510_at	bradykinin receptor B1	bradykinin receptor B1	BDKRB1	8.66517	6.56067	-2.1045
222288_at	Transcribed locus, moderately similar to XP_947146.1 PREDICTED: similar to piwi-like 2 [Homo sapiens]	Transcribed locus, moderately similar to XP_947146.1 PREDICTED: similar to piwi-like 2 [Homo sapiens]	---	11.9139	9.80826	-2.10564
227167_s_at	Mesenchymal stem cell protein DSC96	Mesenchymal stem cell protein DSC96	---	10.6284	8.52277	-2.10565
226748_at	LysM, putative peptidoglycan-binding, domain containing 2	LysM, putative peptidoglycan-binding, domain containing 2	LYSMD2	11.5266	9.41766	-2.10889
238067_at	TBC1 domain family, member 8B (with GRAM domain)	TBC1 domain family, member 8B (with GRAM domain)	TBC1D8B	9.32827	7.21921	-2.10906
226677_at	zinc finger protein 521	zinc finger protein 521	ZNF521	9.67161	7.56105	-2.11056
235076_at	calcium binding and coiled-coil domain 2	calcium binding and coiled-coil domain 2	CALCOCO2	10.2663	8.15413	-2.11218
218569_s_at	kelch repeat and BTB (POZ) domain containing 4	kelch repeat and BTB (POZ) domain containing 4	KBTBD4	8.10711	5.9947	-2.11242
244289_at	hypothetical protein LOC134466	hypothetical protein LOC134466	LOC134466	10.2367	8.12147	-2.11525
225782_at	methionine sulfoxide reductase B3	methionine sulfoxide reductase B3	MSRB3	11.6406	9.52498	-2.11566
226492_at	sema domain, transmembrane domain (TM), and cytoplasmic domain, (semaphorin) 6D	sema domain, transmembrane domain (TM), and cytoplasmic domain, (semaphorin) 6D	SEMA6D	11.6136	9.49752	-2.11605
203159_at	glutaminase	glutaminase	GLS	11.6435	9.52562	-2.11792
213558_at	piccolo (presynaptic cytomatrix protein)	piccolo (presynaptic cytomatrix protein)	PCLO	10.039	7.92056	-2.11844
222230_s_at	actin-related protein 10 homolog (S. cerevisiae)	actin-related protein 10 homolog (S. cerevisiae)	ACTR10	12.9368	10.8174	-2.11933
231325_at	Unc-5 homolog D (C. elegans)	Unc-5 homolog D (C. elegans)	UNC5D	9.14922	7.02409	-2.12512
201386_s_at	DEAH (Asp-Glu-Ala-His) box polypeptide 15	DEAH (Asp-Glu-Ala-His) box polypeptide 15	DHX15	9.99471	7.86925	-2.12546
1556055_at	Clone 23574 mRNA sequence	Clone 23574 mRNA sequence	---	10.1108	7.98518	-2.1256
223393_s_at	teashirt zinc finger homeobox 3	teashirt zinc finger homeobox 3	TSHZ3	10.8531	8.72632	-2.12676
200883_at	ubiquinol-cytochrome c reductase core protein II	ubiquinol-cytochrome c reductase core protein II	UQCRC2	10.9425	8.81537	-2.12712
212526_at	spastic paraplegia 20 (Troyer syndrome)	spastic paraplegia 20 (Troyer syndrome)	SPG20	11.4473	9.31972	-2.1276
203139_at	death-associated protein kinase 1	death-associated protein kinase 1	DAPK1	11.8984	9.77063	-2.12773
222314_x_at	eosinophil granule ontogeny	eosinophil granule ontogeny	EGO	7.9037	5.77392	-2.12978
205117_at	fibroblast growth factor 1 (acidic)	fibroblast growth factor 1 (acidic)	FGF1	9.04407	6.91006	-2.13401
1554741_s_at	fibroblast growth factor 7 (keratinocyte growth factor) /// keratinocyte growth factor-like protein 1 /// keratinocyte growth factor-like protein 2	fibroblast growth factor 7 (keratinocyte growth factor) /// keratinocyte growth factor-like protein 1 /// keratinocyte growth factor-like protein 2	FGF7 /// KGFLP1 /// KGFLP2	9.78694	7.65208	-2.13486
1552506_at	crumbs homolog 2 (Drosophila)	crumbs homolog 2 (Drosophila)	CRB2	8.03076	5.89384	-2.13692
230644_at	leucine rich repeat and fibronectin type III domain containing 5	leucine rich repeat and fibronectin type III domain containing 5	LRFN5	8.4673	6.3208	-2.1465
235526_at	SRY (sex determining region Y)-box 6	SRY (sex determining region Y)-box 6	SOX6	10.2272	8.07883	-2.14837
217762_s_at	RAB31, member RAS oncogene family	RAB31, member RAS oncogene family	RAB31	12.0768	9.92764	-2.14919
209631_s_at	G protein-coupled receptor 37 (endothelin receptor type B-like)	G protein-coupled receptor 37 (endothelin receptor type B-like)	GPR37	8.92826	6.77877	-2.14949
209200_at	myocyte enhancer factor 2C	myocyte enhancer factor 2C	MEF2C	9.94497	7.79456	-2.15041
214162_at	hypothetical protein LOC284244	hypothetical protein LOC284244	LOC284244	8.94786	6.79572	-2.15214
238875_at	Clone HLS_IMAGE_731119 mRNA sequence	Clone HLS_IMAGE_731119 mRNA sequence	---	8.28636	6.13325	-2.15312
228568_at	GRINL1A combined protein	GRINL1A combined protein	Gcom1	10.4698	8.31539	-2.15441
234993_at	abhydrolase domain containing 13	abhydrolase domain containing 13	ABHD13	8.32543	6.17065	-2.15478
232305_at	3-hydroxymethyl-3-methylglutaryl-Coenzyme A lyase-like 1	3-hydroxymethyl-3-methylglutaryl-Coenzyme A lyase-like 1	HMGCLL1	7.5261	5.37062	-2.15548
1559296_at	Hypothetical protein LOC730057	Hypothetical protein LOC730057	LOC730057	7.26663	5.10986	-2.15677
239280_at	Transcribed locus, strongly similar to XP_001140852.1 PREDICTED: hypothetical protein [Pan troglodytes]	Transcribed locus, strongly similar to XP_001140852.1 PREDICTED: hypothetical protein [Pan troglodytes]	---	8.67679	6.51856	-2.15823
208451_s_at	complement component 4A (Rodgers blood group) /// complement component 4B (Childo blood group)	complement component 4A (Rodgers blood group) /// complement component 4B (Childo blood group)	C4A /// C4B	9.63734	7.47862	-2.15872
203476_at	trophoblast glycoprotein	trophoblast glycoprotein	TPBG	12.5	10.3406	-2.15938
236305_at	Rieske (Fe-S) domain containing	Rieske (Fe-S) domain containing	RFESD	7.65328	5.49385	-2.15943
209894_at	leptin receptor	leptin receptor	LEPR	11.1047	8.94499	-2.15967
203688_at	polycystic kidney disease 2 (autosomal dominant)	polycystic kidney disease 2 (autosomal dominant)	PKD2	11.0204	8.86069	-2.15976
209330_s_at	heterogeneous nuclear ribonucleoprotein D (AU-rich element RNA binding protein 1, 37kDa)	heterogeneous nuclear ribonucleoprotein D (AU-rich element RNA binding protein 1, 37kDa)	HNRPD	10.8449	8.68398	-2.1609
236290_at	docking protein 6	docking protein 6	DOK6	7.90228	5.74054	-2.16174
202609_at	epidermal growth factor receptor pathway substrate 8	epidermal growth factor receptor pathway substrate 8	EPS8	11.2635	9.09945	-2.16405
205509_at	carboxypeptidase B1 (tissue)	carboxypeptidase B1 (tissue)	CPB1	8.09447	5.93013	-2.16434
203431_s_at	Rho GTPase-activating protein	Rho GTPase-activating protein	RICS	9.63979	7.47255	-2.16724
221841_s_at	Kruppel-like factor 4 (gut)	Kruppel-like factor 4 (gut)	KLF4	11.5884	9.41831	-2.17011
227038_at	sphingomyelin synthase 2	sphingomyelin synthase 2	SGMS2	11.5287	9.35734	-2.1714
224352_s_at	cofilin 2 (muscle)	cofilin 2 (muscle)	CFL2	11.7264	9.55441	-2.17198
230875_s_at	ATPase, class VI, type 11A	ATPase, class VI, type 11A	ATP11A	12.628	10.4528	-2.17514
219682_s_at	T-box 3 (ulnar mammary syndrome)	T-box 3 (ulnar mammary syndrome)	TBX3	7.59168	5.41611	-2.17557
226237_at	MRNA full length insert cDNA clone EUROIMAGE 1913076	MRNA full length insert cDNA clone EUROIMAGE 1913076	---	12.8199	10.6433	-2.1766
224722_at	mindbomb homolog 1 (Drosophila)	mindbomb homolog 1 (Drosophila)	MIB1	10.2852	8.10771	-2.17752
231899_at	zinc finger CCCH-type containing 12C	zinc finger CCCH-type containing 12C	ZC3H12C	10.2175	8.0391	-2.17836
217771_at	golgi membrane protein 1	golgi membrane protein 1	GOLM1	11.6138	9.43217	-2.18162
228749_at	zinc finger, DBF-type containing 2	zinc finger, DBF-type containing 2	ZDBF2	8.75285	6.5668	-2.18605
223215_s_at	chromosome 14 open reading frame 100	chromosome 14 open reading frame 100	C14orf100	11.8968	9.70876	-2.18803
229973_at	chromosome 1 open reading frame 173	chromosome 1 open reading frame 173	C1orf173	8.77977	6.58993	-2.18985
232210_at	CDNA FLJ14056 fis, clone HEMBB1000335	CDNA FLJ14056 fis, clone HEMBB1000335	---	10.5189	8.32896	-2.18994
218976_at	DnaJ (Hsp40) homolog, subfamily C, member 12	DnaJ (Hsp40) homolog, subfamily C, member 12	DNAJC12	9.52737	7.33575	-2.19163
230869_at	similar to transmembrane protein 28	similar to transmembrane protein 28	LOC728215	8.82277	6.62965	-2.19312
213388_at	similar to phosphodiesterase 4D interacting protein isoform 2	similar to phosphodiesterase 4D interacting protein isoform 2	LOC727942	11.3723	9.17859	-2.19375
229021_at	CDNA: FLJ23331 fis, clone HEP12664	CDNA: FLJ23331 fis, clone HEP12664	---	10.9	8.70434	-2.19566
222161_at	N-acetylated alpha-linked acidic dipeptidase 2	N-acetylated alpha-linked acidic dipeptidase 2	NAALAD2	7.74134	5.54553	-2.19581
209479_at	coiled-coil domain containing 28A	coiled-coil domain containing 28A	CCDC28A	11.4039	9.20803	-2.19585
238657_at	UBX domain containing 3	UBX domain containing 3	UBXD3	10.6907	8.49486	-2.19589
1555419_a_at	N-acylsphingosine amidohydrolase (acid ceramidase) 1	N-acylsphingosine amidohydrolase (acid ceramidase) 1	ASAH1	9.3272	7.1301	-2.1971
238447_at	RNA binding motif, single stranded interacting protein	RNA binding motif, single stranded interacting protein	RBMS3	11.2428	9.04538	-2.19743
1569193_at	CDNA clone IMAGE:4821290	CDNA clone IMAGE:4821290	---	6.68544	4.48578	-2.19966
201813_s_at	TBC1 domain family, member 5	njb_edit_shorter_UTR_form_TBC1 domain family, member 5	TBC1D5	10.4231	8.22218	-2.2009
228425_at	hypothetical LOC654433	hypothetical LOC654433	LOC654433	8.18039	5.9774	-2.203
227550_at	hypothetical protein LOC143381	hypothetical protein LOC143381	LOC143381	7.72318	5.51917	-2.20401
223391_at	sphingosine-1-phosphate phosphatase 1	sphingosine-1-phosphate phosphatase 1	SGPP1	9.77178	7.56537	-2.20641
218694_at	armadillo repeat containing, X-linked 1	armadillo repeat containing, X-linked 1	ARMCX1	12.7686	10.5617	-2.20694
213306_at	multiple PDZ domain protein	multiple PDZ domain protein	MPDZ	10.3822	8.17454	-2.20765
212206_s_at	H2A histone family, member V	H2A histone family, member V	H2AFV	9.14802	6.93966	-2.20836
232568_at	hypothetical protein MGC24103	hypothetical protein MGC24103	MGC24103	11.8575	9.64738	-2.21012
233392_at	MRNA; cDNA DKFZp547L156 (from clone DKFZp547L156)	MRNA; cDNA DKFZp547L156 (from clone DKFZp547L156)	---	8.12864	5.91818	-2.21046
212130_x_at	eukaryotic translation initiation factor 1	eukaryotic translation initiation factor 1	EIF1	12.9819	10.7703	-2.2116
204417_at	galactosylceramidase	galactosylceramidase	GALC	12.39	10.1779	-2.21218
202594_at	leptin receptor overlapping transcript-like 1	leptin receptor overlapping transcript-like 1	LEPROTL1	12.4845	10.2717	-2.21284
229603_at	Bardet-Biedl syndrome 12	Bardet-Biedl syndrome 12	BBS12	10.62	8.40576	-2.21425
229797_at	mucolipin 3	mucolipin 3	MCOLN3	12.4278	10.2134	-2.2144
219342_at	CAS1 domain containing 1	CAS1 domain containing 1	CASD1	9.96138	7.74481	-2.21657
220038_at	serum/glucocorticoid regulated kinase family, member 3	serum/glucocorticoid regulated kinase family, member 3	SGK3	7.43997	5.22135	-2.21863
205505_at	glucosaminyl (N-acetyl) transferase 1, core 2 (beta-1,6-N-acetylglucosaminyltransferase)	glucosaminyl (N-acetyl) transferase 1, core 2 (beta-1,6-N-acetylglucosaminyltransferase)	GCNT1	9.85136	7.62965	-2.2217
212586_at	calpastatin	calpastatin	CAST	13.3199	11.0976	-2.22229
222498_at	5-azacytidine induced 2	5-azacytidine induced 2	AZI2	10.5615	8.33845	-2.22305
229953_x_at	Leber congenital amaurosis 5	Leber congenital amaurosis 5	LCA5	7.61691	5.39085	-2.22606
219814_at	muscleblind-like 3 (Drosophila)	muscleblind-like 3 (Drosophila)	MBNL3	9.66623	7.43817	-2.22806
230863_at	low density lipoprotein-related protein 2	low density lipoprotein-related protein 2	LRP2	10.9649	8.73629	-2.22864
211675_s_at	MyoD family inhibitor domain containing	MyoD family inhibitor domain containing	MDFIC	11.2742	9.04504	-2.22919
225875_s_at	NIPA-like domain containing 3	NIPA-like domain containing 3	NPAL3	8.70993	6.47993	-2.23
206858_s_at	homeobox C6	homeobox C6	HOXC6	12.739	10.5061	-2.23285
222881_at	Heparanase	Heparanase	HPSE	9.70628	7.47213	-2.23414
212535_at	myocyte enhancer factor 2A	myocyte enhancer factor 2A	MEF2A	11.1175	8.88189	-2.23558
203854_at	complement factor I	complement factor I	CFI	13.6031	11.3606	-2.24252
1557474_at	hypothetical protein LOC284578	hypothetical protein LOC284578	LOC284578	7.23458	4.98925	-2.24533
214913_at	ADAM metallopeptidase with thrombospondin type 1 motif, 3	ADAM metallopeptidase with thrombospondin type 1 motif, 3	ADAMTS3	10.7521	8.506	-2.24608
203845_at	p300/CBP-associated factor	p300/CBP-associated factor	PCAF	10.8148	8.56865	-2.2461
208944_at	transforming growth factor, beta receptor II (70/80kDa)	transforming growth factor, beta receptor II (70/80kDa)	TGFBR2	12.0831	9.83613	-2.247
226671_at	Lysosomal-associated membrane protein 2	Lysosomal-associated membrane protein 2	LAMP2	11.2058	8.95707	-2.24873
219313_at	GRAM domain containing 1C	GRAM domain containing 1C	GRAMD1C	11.5827	9.33207	-2.25065
230917_at	CDNA FLJ45450 fis, clone BRSTN2002691	CDNA FLJ45450 fis, clone BRSTN2002691	---	8.319	6.06686	-2.25214
1557132_at	WD repeat domain 17	WD repeat domain 17	WDR17	8.2412	5.98544	-2.25576
1568736_s_at	CDNA clone IMAGE:4795078	CDNA clone IMAGE:4795078	---	8.43882	6.18284	-2.25598
202468_s_at	catenin (cadherin-associated protein), alpha-like 1	catenin (cadherin-associated protein), alpha-like 1	CTNNAL1	12.5172	10.2563	-2.26094
210788_s_at	dehydrogenase/reductase (SDR family) member 7	dehydrogenase/reductase (SDR family) member 7	DHRS7	10.3687	8.10527	-2.26348
226402_at	cytochrome P450, family 2, subfamily U, polypeptide 1	cytochrome P450, family 2, subfamily U, polypeptide 1	CYP2U1	11.1203	8.85592	-2.2644
231565_at	chromosome 4 open reading frame 22	chromosome 4 open reading frame 22	C4orf22	6.85185	4.58531	-2.26654
225524_at	anthrax toxin receptor 2	anthrax toxin receptor 2	ANTXR2	10.6554	8.38144	-2.27395
213317_at	chloride intracellular channel 5	chloride intracellular channel 5	CLIC5	13.3696	11.0945	-2.27511
207173_x_at	cadherin 11, type 2, OB-cadherin (osteoblast)	cadherin 11, type 2, OB-cadherin (osteoblast)	CDH11	11.4773	9.20175	-2.27553
209900_s_at	solute carrier family 16, member 1 (monocarboxylic acid transporter 1)	solute carrier family 16, member 1 (monocarboxylic acid transporter 1)	SLC16A1	12.2351	9.95822	-2.27684
209909_s_at	transforming growth factor, beta 2	transforming growth factor, beta 2	TGFB2	10.6189	8.34152	-2.27741
208517_x_at	basic transcription factor 3	basic transcription factor 3	BTF3	13.8409	11.5613	-2.2796
209740_s_at	patatin-like phospholipase domain containing 4	patatin-like phospholipase domain containing 4	PNPLA4	10.5433	8.26208	-2.28119
239098_at	potassium channel regulator	potassium channel regulator	KCNRG	7.49786	5.21616	-2.28171
220260_at	TBC1 domain family, member 19	TBC1 domain family, member 19	TBC1D19	9.02077	6.73513	-2.28564
227265_at	fibrinogen-like 2	fibrinogen-like 2	FGL2	11.0526	8.76666	-2.28599
215506_s_at	DIRAS family, GTP-binding RAS-like 3	DIRAS family, GTP-binding RAS-like 3	DIRAS3	8.87059	6.58185	-2.28874
222791_at	round spermatid basic protein 1	round spermatid basic protein 1	RSBN1	9.5061	7.21359	-2.2925
240869_at	Full length insert cDNA clone ZE05A03	Full length insert cDNA clone ZE05A03	---	9.97308	7.67502	-2.29806
232098_at	dystonin	njb_edit_3_prime_variant_dystonin	DST	10.8571	8.55384	-2.30329
227497_at	CDNA FLJ11723 fis, clone HEMBA1005314	CDNA FLJ11723 fis, clone HEMBA1005314	---	10.6329	8.32781	-2.30512
239370_at	Full length insert cDNA clone ZE01A04	Full length insert cDNA clone ZE01A04	---	9.68662	7.38092	-2.3057
218432_at	F-box protein 3	F-box protein 3	FBXO3	11.1776	8.86711	-2.31053
225538_at	zinc finger, CCHC domain containing 9	zinc finger, CCHC domain containing 9	ZCCHC9	9.85144	7.53954	-2.3119
226225_at	mutated in colorectal cancers	mutated in colorectal cancers	MCC	12.0294	9.71732	-2.3121
227314_at	integrin, alpha 2 (CD49B, alpha 2 subunit of VLA-2 receptor)	integrin, alpha 2 (CD49B, alpha 2 subunit of VLA-2 receptor)	ITGA2	8.7558	6.43905	-2.31676
209517_s_at	ash2 (absent, small, or homeotic)-like (Drosophila)	ash2 (absent, small, or homeotic)-like (Drosophila)	ASH2L	10.891	8.57359	-2.31737
232118_at	CDNA: FLJ22446 fis, clone HRC09457	CDNA: FLJ22446 fis, clone HRC09457	---	10.8501	8.53257	-2.31752
223084_s_at	cyclin D-type binding-protein 1	cyclin D-type binding-protein 1	CCNDBP1	11.5567	9.23914	-2.31754
229018_at	chromosome 12 open reading frame 26	chromosome 12 open reading frame 26	C12orf26	11.4324	9.11351	-2.31886
1554341_a_at	DNA helicase HEL308	DNA helicase HEL308	HEL308	8.30522	5.98624	-2.31898
233607_at	CDNA FLJ11739 fis, clone HEMBA1005497	CDNA FLJ11739 fis, clone HEMBA1005497	---	9.54162	7.22202	-2.31961
228260_at	ELAV (embryonic lethal, abnormal vision, Drosophila)-like 2 (Hu antigen B)	ELAV (embryonic lethal, abnormal vision, Drosophila)-like 2 (Hu antigen B)	ELAVL2	8.40595	6.08372	-2.32223
214359_s_at	heat shock protein 90kDa alpha (cytosolic), class B member 1	heat shock protein 90kDa alpha (cytosolic), class B member 1	HSP90AB1	10.0447	7.72218	-2.32249
1556696_s_at	Hypothetical gene supported by AK124699	Hypothetical gene supported by AK124699	FLJ42709	9.35611	7.02763	-2.32848
238458_at	EF-hand domain family, member A2	EF-hand domain family, member A2	EFHA2	10.278	7.94763	-2.33035
204235_s_at	GULP, engulfment adaptor PTB domain containing 1	GULP, engulfment adaptor PTB domain containing 1	GULP1	11.5063	9.17488	-2.3314
241858_at	CDNA FLJ44346 fis, clone TRACH3005808, highly similar to Homo sapiens p150	CDNA FLJ44346 fis, clone TRACH3005808, highly similar to Homo sapiens p150	---	9.11916	6.78765	-2.33151
219371_s_at	Kruppel-like factor 2 (lung)	Kruppel-like factor 2 (lung)	KLF2	11.0241	8.6919	-2.33221
209822_s_at	very low density lipoprotein receptor	very low density lipoprotein receptor	VLDLR	10.6436	8.31005	-2.33356
202393_s_at	Kruppel-like factor 10	Kruppel-like factor 10	KLF10	12.5793	10.2442	-2.33514
203243_s_at	PDZ and LIM domain 5	PDZ and LIM domain 5	PDLIM5	9.5828	7.24512	-2.33767
227061_at	CDNA FLJ44429 fis, clone UTERU2015653	CDNA FLJ44429 fis, clone UTERU2015653	---	10.3861	8.04643	-2.33964
243582_at	SH3 domain containing ring finger 2	SH3 domain containing ring finger 2	SH3RF2	10.1729	7.83133	-2.34154
231123_at	tripartite motif-containing 36	tripartite motif-containing 36	TRIM36	6.89022	4.54607	-2.34415
201540_at	four and a half LIM domains 1	four and a half LIM domains 1	FHL1	14.2404	11.8922	-2.34822
221766_s_at	family with sequence similarity 46, member A	family with sequence similarity 46, member A	FAM46A	11.842	9.49303	-2.34899
243864_at	coiled-coil domain containing 80	coiled-coil domain containing 80	CCDC80	9.38419	7.03511	-2.34908
213429_at	CDNA FLJ26539 fis, clone KDN09310	CDNA FLJ26539 fis, clone KDN09310	---	10.0939	7.7435	-2.3504
224901_at	stearoyl-CoA desaturase 5	stearoyl-CoA desaturase 5	SCD5	11.8304	9.47711	-2.35325
229230_at	organic solute transporter alpha	organic solute transporter alpha	OSTalpha	7.46848	5.11501	-2.35347
204049_s_at	phosphatase and actin regulator 2	phosphatase and actin regulator 2	PHACTR2	11.1183	8.76105	-2.35729
202202_s_at	laminin, alpha 4	laminin, alpha 4	LAMA4	13.3663	11.0074	-2.35889
213425_at	wingless-type MMTV integration site family, member 5A	wingless-type MMTV integration site family, member 5A	WNT5A	11.1584	8.79929	-2.35909
204032_at	breast cancer anti-estrogen resistance 3	breast cancer anti-estrogen resistance 3	BCAR3	10.2991	7.93547	-2.36365
219855_at	nudix (nucleoside diphosphate linked moiety X)-type motif 11	nudix (nucleoside diphosphate linked moiety X)-type motif 11	NUDT11	8.17032	5.80504	-2.36528
229498_at	MRNA; cDNA DKFZp779M2422 (from clone DKFZp779M2422)	MRNA; cDNA DKFZp779M2422 (from clone DKFZp779M2422)	---	13.8206	11.4523	-2.36835
1562473_at	CDNA clone IMAGE:5285657	CDNA clone IMAGE:5285657	---	8.86089	6.4908	-2.37009
211563_s_at	chromosome 19 open reading frame 2	chromosome 19 open reading frame 2	C19orf2	7.77331	5.4032	-2.37011
222826_at	pallidin homolog (mouse)	pallidin homolog (mouse)	PLDN	9.14075	6.77037	-2.37038
242524_at	cerebellin 4 precursor	cerebellin 4 precursor	CBLN4	8.97787	6.60652	-2.37135
228027_at	G protein-coupled receptor associated sorting protein 2	G protein-coupled receptor associated sorting protein 2	GPRASP2	12.5789	10.2046	-2.3743
209292_at	Inhibitor of DNA binding 4, dominant negative helix-loop-helix protein	Inhibitor of DNA binding 4, dominant negative helix-loop-helix protein	ID4	12.762	10.3859	-2.37608
233536_at	additional sex combs like 3 (Drosophila)	additional sex combs like 3 (Drosophila)	ASXL3	9.35551	6.97764	-2.37787
217979_at	Tetraspanin 13	Tetraspanin 13	TSPAN13	14.4153	12.033	-2.38233
226561_at	hypothetical protein LOC285086	hypothetical protein LOC285086	LOC285086	10.2877	7.904	-2.38371
205632_s_at	phosphatidylinositol-4-phosphate 5-kinase, type I, beta	phosphatidylinositol-4-phosphate 5-kinase, type I, beta	PIP5K1B	9.78051	7.39656	-2.38395
202174_s_at	pericentriolar material 1	pericentriolar material 1	PCM1	11.6113	9.22241	-2.38884
205715_at	bone marrow stromal cell antigen 1	bone marrow stromal cell antigen 1	BST1	8.40284	6.01035	-2.39249
241739_at	2-oxoglutarate and iron-dependent oxygenase domain containing 1	2-oxoglutarate and iron-dependent oxygenase domain containing 1	OGFOD1	8.8821	6.4892	-2.3929
201535_at	ubiquitin-like 3	ubiquitin-like 3	UBL3	12.5868	10.1881	-2.39869
226020_s_at	disabled homolog 1 (Drosophila) /// OMA1 homolog, zinc metallopeptidase (S. cerevisiae)	disabled homolog 1 (Drosophila) /// OMA1 homolog, zinc metallopeptidase (S. cerevisiae)	DAB1 /// OMA1	10.6166	8.21445	-2.40218
213094_at	G protein-coupled receptor 126	G protein-coupled receptor 126	GPR126	9.98671	7.58383	-2.40288
1560648_s_at	TSPY-like 1	TSPY-like 1	TSPYL1	10.4175	8.01464	-2.4029
205751_at	SH3-domain GRB2-like 2	SH3-domain GRB2-like 2	SH3GL2	8.49468	6.09075	-2.40393
60474_at	fermitin family homolog 1 (Drosophila)	fermitin family homolog 1 (Drosophila)	FERMT1	9.23097	6.8245	-2.40648
242669_at	Ubiquitin-fold modifier 1	Ubiquitin-fold modifier 1	UFM1	11.0279	8.6207	-2.40723
223315_at	netrin 4	netrin 4	NTN4	11.6328	9.22549	-2.40731
229730_at	smoothelin-like 2	smoothelin-like 2	SMTNL2	8.15819	5.75065	-2.40754
217767_at	similar to Complement C3 precursor	similar to Complement C3 precursor	LOC653879	14.9329	12.5228	-2.41011
203939_at	5'-nucleotidase, ecto (CD73)	5'-nucleotidase, ecto (CD73)	NT5E	10.5807	8.168	-2.41274
228789_at	myotubularin related protein 6	myotubularin related protein 6	MTMR6	8.37406	5.96086	-2.41321
216039_at	postmeiotic segregation increased 2-like 1 /// postmeiotic segregation increased 2-like 2 /// postmeiotic segregation increased 2-like 5 /// PMS2 postmeiotic segregation increased 2 (S. cerevisiae) /// similar to PMS1 protein homolog 2 (DNA mismatch repair protein PMS2) /// PMS2 postmeiotic segregation increased 2 (S. cerevisiae)-like /// similar to postmeiotic segregation increased 2-like 2	postmeiotic segregation increased 2-like 1 /// postmeiotic segregation increased 2-like 2 /// postmeiotic segregation increased 2-like 5 /// PMS2 postmeiotic segregation increased 2 (S. cerevisiae) /// similar to PMS1 protein homolog 2 (DNA mismatch repair protein PMS2) /// PMS2 postmeiotic segregation increased 2 (S. cerevisiae)-like /// similar to postmeiotic segregation increased 2-like 2	LOC392713 /// LOC441259 /// LOC729299 /// LOC729425 /// LOC729453 /// LOC730313 /// LOC730323 /// LOC730324 /// LOC730505 /// LOC732139 /// PMS2 /// PMS2L1 /// PMS2L2 /// PMS2L5	6.98872	4.57205	-2.41668
230030_at	heparan sulfate 6-O-sulfotransferase 2	heparan sulfate 6-O-sulfotransferase 2	HS6ST2	8.74563	6.32781	-2.41781
227623_at	CDNA FLJ30478 fis, clone BRAWH1000167	CDNA FLJ30478 fis, clone BRAWH1000167	---	11.2547	8.8355	-2.41923
201302_at	annexin A4	annexin A4	ANXA4	13.2839	10.8645	-2.41939
213139_at	snail homolog 2 (Drosophila)	snail homolog 2 (Drosophila)	SNAI2	9.1757	6.75539	-2.42031
208146_s_at	carboxypeptidase, vitellogenic-like	carboxypeptidase, vitellogenic-like	CPVL	11.4842	9.06305	-2.42111
229007_at	hypothetical protein LOC283788	hypothetical protein LOC283788	LOC283788	8.60435	6.18231	-2.42204
236634_at	chromosome 8 open reading frame 48	chromosome 8 open reading frame 48	C8orf48	8.31766	5.89449	-2.42317
235155_at	3-hydroxybutyrate dehydrogenase, type 2	3-hydroxybutyrate dehydrogenase, type 2	BDH2	10.236	7.8096	-2.42635
212289_at	ankyrin repeat domain 12	ankyrin repeat domain 12	ANKRD12	10.2151	7.7848	-2.43032
229485_x_at	hypothetical protein BC012029	hypothetical protein BC012029	LOC152573	9.52308	7.09072	-2.43236
236331_at	cyclin-dependent kinase-like 2 (CDC2-related kinase)	cyclin-dependent kinase-like 2 (CDC2-related kinase)	CDKL2	9.49637	7.06071	-2.43566
206363_at	v-maf musculoaponeurotic fibrosarcoma oncogene homolog (avian)	v-maf musculoaponeurotic fibrosarcoma oncogene homolog (avian)	MAF	11.0439	8.6048	-2.43906
212607_at	v-akt murine thymoma viral oncogene homolog 3 (protein kinase B, gamma)	v-akt murine thymoma viral oncogene homolog 3 (protein kinase B, gamma)	AKT3	11.2904	8.84858	-2.44181
204182_s_at	zinc finger and BTB domain containing 43	zinc finger and BTB domain containing 43	ZBTB43	7.88673	5.44262	-2.44412
232176_at	SLIT and NTRK-like family, member 6	SLIT and NTRK-like family, member 6	SLITRK6	7.97769	5.5332	-2.44449
229623_at	Hypothetical LOC441027	Hypothetical LOC441027	FLJ12993	10.8489	8.40369	-2.44521
204154_at	cysteine dioxygenase, type I	cysteine dioxygenase, type I	CDO1	8.50736	6.05823	-2.44912
218510_x_at	family with sequence similarity 134, member B	family with sequence similarity 134, member B	FAM134B	9.80536	7.35473	-2.45062
230867_at	collagen type VI alpha 6	collagen type VI alpha 6	COL6A6	8.38237	5.93055	-2.45182
229604_at	cytidine monophosphate-N-acetylneuraminic acid hydroxylase (CMP-N-acetylneuraminate monooxygenase) pseudogene	cytidine monophosphate-N-acetylneuraminic acid hydroxylase (CMP-N-acetylneuraminate monooxygenase) pseudogene	CMAH	9.23399	6.78082	-2.45317
239999_at	Chromosome 21 open reading frame 34	Chromosome 21 open reading frame 34	C21orf34	10.1698	7.71617	-2.4536
214120_at	ret finger protein-like 1 antisense	ret finger protein-like 1 antisense	RFPL1S	7.59798	5.1388	-2.45918
230263_s_at	dedicator of cytokinesis 5	dedicator of cytokinesis 5	DOCK5	10.3231	7.85978	-2.4633
208669_s_at	EP300 interacting inhibitor of differentiation 1	EP300 interacting inhibitor of differentiation 1	EID1	12.1164	9.65271	-2.46373
213695_at	paraoxonase 3	paraoxonase 3	PON3	9.11262	6.64611	-2.46651
212195_at	Interleukin 6 signal transducer (gp130, oncostatin M receptor)	Interleukin 6 signal transducer (gp130, oncostatin M receptor)	IL6ST	13.9423	11.4671	-2.47523
227911_at	Rho GTPase activating protein 28	Rho GTPase activating protein 28	ARHGAP28	9.88189	7.40298	-2.4789
1552789_at	translocation protein 1	translocation protein 1	TLOC1	8.89722	6.41747	-2.47975
212632_at	Syntaxin 7	Syntaxin 7	STX7	11.4215	8.93997	-2.48156
223753_s_at	cripto, FRL-1, cryptic family 1 /// similar to cryptic	cripto, FRL-1, cryptic family 1 /// similar to cryptic	CFC1 /// LOC653275	8.76009	6.27832	-2.48177
212224_at	aldehyde dehydrogenase 1 family, member A1	aldehyde dehydrogenase 1 family, member A1	ALDH1A1	9.92573	7.44393	-2.4818
201847_at	lipase A, lysosomal acid, cholesterol esterase (Wolman disease)	lipase A, lysosomal acid, cholesterol esterase (Wolman disease)	LIPA	12.6953	10.2058	-2.48948
201185_at	HtrA serine peptidase 1	HtrA serine peptidase 1	HTRA1	14.0214	11.5298	-2.49155
218196_at	osteopetrosis associated transmembrane protein 1	osteopetrosis associated transmembrane protein 1	OSTM1	10.8591	8.36472	-2.49435
201384_s_at	neighbor of BRCA1 gene 1 /// similar to neighbor of BRCA1 gene 1	neighbor of BRCA1 gene 1 /// similar to neighbor of BRCA1 gene 1	LOC727732 /// NBR1	12.425	9.92979	-2.49524
223319_at	gephyrin	gephyrin	GPHN	9.38059	6.88332	-2.49727
227708_at	eukaryotic translation elongation factor 1 alpha 1	eukaryotic translation elongation factor 1 alpha 1	EEF1A1	12.3632	9.86304	-2.50019
203887_s_at	thrombomodulin	thrombomodulin	THBD	10.4512	7.94343	-2.50775
225946_at	Ras association (RalGDS/AF-6) domain family 8	Ras association (RalGDS/AF-6) domain family 8	RASSF8	11.0561	8.54376	-2.51234
241745_at	Full-length cDNA clone CS0DI029YI16 of Placenta Cot 25-normalized of Homo sapiens (human)	Full-length cDNA clone CS0DI029YI16 of Placenta Cot 25-normalized of Homo sapiens (human)	---	9.50981	6.99447	-2.51534
208786_s_at	microtubule-associated protein 1 light chain 3 beta	microtubule-associated protein 1 light chain 3 beta	MAP1LC3B	9.26558	6.74999	-2.51559
1554547_at	family with sequence similarity 13, member C1	family with sequence similarity 13, member C1	FAM13C1	10.5899	8.07044	-2.51943
233504_at	chromosome 9 open reading frame 84	chromosome 9 open reading frame 84	C9orf84	8.00753	5.48701	-2.52052
239846_at	Methylenetetrahydrofolate dehydrogenase (NADP+ dependent) 1, methenyltetrahydrofolate cyclohydrolase, formyltetrahydrofolate synthetase	Methylenetetrahydrofolate dehydrogenase (NADP+ dependent) 1, methenyltetrahydrofolate cyclohydrolase, formyltetrahydrofolate synthetase	MTHFD1	7.47237	4.95119	-2.52118
220180_at	coiled-coil domain containing 68	coiled-coil domain containing 68	CCDC68	9.45421	6.93221	-2.522
209239_at	nuclear factor of kappa light polypeptide gene enhancer in B-cells 1 (p105)	nuclear factor of kappa light polypeptide gene enhancer in B-cells 1 (p105)	NFKB1	8.53023	6.00685	-2.52338
209227_at	tumor suppressor candidate 3	tumor suppressor candidate 3	TUSC3	10.2075	7.68313	-2.52432
203881_s_at	dystrophin (muscular dystrophy, Duchenne and Becker types)	dystrophin (muscular dystrophy, Duchenne and Becker types)	DMD	11.8018	9.27556	-2.52626
227058_at	chromosome 13 open reading frame 33	chromosome 13 open reading frame 33	C13orf33	10.9608	8.4344	-2.52635
225688_s_at	pleckstrin homology-like domain, family B, member 2	pleckstrin homology-like domain, family B, member 2	PHLDB2	12.0697	9.54326	-2.52645
205946_at	vasoactive intestinal peptide receptor 2	vasoactive intestinal peptide receptor 2	VIPR2	7.93792	5.40818	-2.52974
220261_s_at	zinc finger, DHHC-type containing 4	zinc finger, DHHC-type containing 4	ZDHHC4	8.39984	5.86668	-2.53316
229287_at	pecanex homolog (Drosophila)	pecanex homolog (Drosophila)	PCNX	11.3785	8.84422	-2.53432
205259_at	nuclear receptor subfamily 3, group C, member 2	nuclear receptor subfamily 3, group C, member 2	NR3C2	10.5504	8.01013	-2.54026
229019_at	zinc finger protein 385B	zinc finger protein 385B	ZNF385B	8.93659	6.38987	-2.54672
202291_s_at	matrix Gla protein	matrix Gla protein	MGP	11.0558	8.5079	-2.54788
224435_at	chromosome 10 open reading frame 58	chromosome 10 open reading frame 58	C10orf58	11.9128	9.36474	-2.5481
242002_at	Na+/K+ transporting ATPase interacting 2	Na+/K+ transporting ATPase interacting 2	NKAIN2	7.93063	5.37616	-2.55447
205480_s_at	UDP-glucose pyrophosphorylase 2	UDP-glucose pyrophosphorylase 2	UGP2	13.8652	11.3104	-2.55484
223178_s_at	5'-nucleotidase domain containing 1	5'-nucleotidase domain containing 1	NT5DC1	11.0088	8.44542	-2.56333
212244_at	glutamate receptor, ionotropic, N-methyl D-aspartate-like 1A /// GRINL1A combined protein	glutamate receptor, ionotropic, N-methyl D-aspartate-like 1A /// GRINL1A combined protein	Gcom1 /// GRINL1A	13.0741	10.4991	-2.57499
211756_at	parathyroid hormone-like hormone	parathyroid hormone-like hormone	PTHLH	8.70628	6.12411	-2.58217
1555869_a_at	Hypothetical protein LOC729070	Hypothetical protein LOC729070	LOC729070	7.53566	4.94909	-2.58657
223384_s_at	tripartite motif-containing 4	tripartite motif-containing 4	TRIM4	11.2931	8.70547	-2.58761
225060_at	low density lipoprotein receptor-related protein 11	low density lipoprotein receptor-related protein 11	LRP11	12.6093	10.0195	-2.58978
231980_at	MRNA; cDNA DKFZp547G133 (from clone DKFZp547G133)	MRNA; cDNA DKFZp547G133 (from clone DKFZp547G133)	---	7.94906	5.35871	-2.59034
236123_at	Suppression of tumorigenicity 7 like	Suppression of tumorigenicity 7 like	ST7L	10.6402	8.04347	-2.59669
201532_at	proteasome (prosome, macropain) subunit, alpha type, 3	proteasome (prosome, macropain) subunit, alpha type, 3	PSMA3	11.6288	9.03061	-2.59817
228496_s_at	Cysteine rich transmembrane BMP regulator 1 (chordin-like)	Cysteine rich transmembrane BMP regulator 1 (chordin-like)	CRIM1	11.2581	8.65715	-2.60098
209369_at	annexin A3	annexin A3	ANXA3	13.1747	10.5732	-2.60149
230040_at	ADAM metallopeptidase with thrombospondin type 1 motif, 18	ADAM metallopeptidase with thrombospondin type 1 motif, 18	ADAMTS18	9.54769	6.94567	-2.60203
212158_at	syndecan 2	syndecan 2	SDC2	12.0203	9.3952	-2.62512
233036_at	CDNA FLJ10237 fis, clone HEMBB1000438	CDNA FLJ10237 fis, clone HEMBB1000438	---	11.0109	8.38323	-2.62767
232458_at	Collagen, type III, alpha 1 (Ehlers-Danlos syndrome type IV, autosomal dominant)	Collagen, type III, alpha 1 (Ehlers-Danlos syndrome type IV, autosomal dominant)	COL3A1	11.7817	9.15184	-2.62986
207480_s_at	Meis homeobox 2	Meis homeobox 2	MEIS2	12.5266	9.89609	-2.63055
241471_at	hypothetical protein LOC730236 /// hypothetical protein LOC730635	hypothetical protein LOC730236 /// hypothetical protein LOC730635	LOC730236 /// LOC730635	9.24118	6.60672	-2.63446
205031_at	ephrin-B3	ephrin-B3	EFNB3	11.597	8.96155	-2.63544
227690_at	gamma-aminobutyric acid (GABA) A receptor, beta 3	gamma-aminobutyric acid (GABA) A receptor, beta 3	GABRB3	8.24981	5.61169	-2.63811
219370_at	reprimo, TP53 dependent G2 arrest mediator candidate	reprimo, TP53 dependent G2 arrest mediator candidate	RPRM	10.2801	7.63567	-2.64447
1557353_at	CDNA FLJ38904 fis, clone NT2NE2001524	CDNA FLJ38904 fis, clone NT2NE2001524	---	8.79442	6.1412	-2.65322
243109_at	multiple C2 domains, transmembrane 2	multiple C2 domains, transmembrane 2	MCTP2	11.1065	8.4518	-2.65467
227070_at	glycosyltransferase 8 domain containing 2	glycosyltransferase 8 domain containing 2	GLT8D2	11.2652	8.60976	-2.65547
225728_at	sorbin and SH3 domain containing 2	sorbin and SH3 domain containing 2	SORBS2	12.1637	9.50676	-2.65692
220432_s_at	cytochrome P450, family 39, subfamily A, polypeptide 1	cytochrome P450, family 39, subfamily A, polypeptide 1	CYP39A1	10.4612	7.79983	-2.66136
204204_at	solute carrier family 31 (copper transporters), member 2	solute carrier family 31 (copper transporters), member 2	SLC31A2	9.93097	7.26782	-2.66315
218692_at	Golgi-localized protein	Golgi-localized protein	GOLSYN	11.2896	8.62266	-2.66693
203131_at	platelet-derived growth factor receptor, alpha polypeptide	platelet-derived growth factor receptor, alpha polypeptide	PDGFRA	11.7436	9.07644	-2.66716
220474_at	solute carrier family 25 (mitochondrial oxodicarboxylate carrier), member 21	solute carrier family 25 (mitochondrial oxodicarboxylate carrier), member 21	SLC25A21	7.45173	4.78018	-2.67154
233011_at	Annexin A1	Annexin A1	ANXA1	8.83862	6.1649	-2.67372
206101_at	extracellular matrix protein 2, female organ and adipocyte specific	extracellular matrix protein 2, female organ and adipocyte specific	ECM2	11.5135	8.83711	-2.67636
204422_s_at	fibroblast growth factor 2 (basic)	fibroblast growth factor 2 (basic)	FGF2	8.04105	5.36243	-2.67862
200872_at	S100 calcium binding protein A10	S100 calcium binding protein A10	S100A10	14.3239	11.6404	-2.68344
226695_at	paired related homeobox 1	paired related homeobox 1	PRRX1	11.224	8.53913	-2.68483
225442_at	Discoidin domain receptor family, member 2	Discoidin domain receptor family, member 2	DDR2	11.1767	8.4916	-2.68506
1563742_at	hypothetical protein LOC643650	hypothetical protein LOC643650	LOC643650	8.09807	5.4081	-2.68997
211998_at	H3 histone, family 3B (H3.3B)	H3 histone, family 3B (H3.3B)	H3F3B	11.5199	8.82815	-2.69171
220183_s_at	nudix (nucleoside diphosphate linked moiety X)-type motif 6	nudix (nucleoside diphosphate linked moiety X)-type motif 6	NUDT6	8.92045	6.22697	-2.69348
227193_at	CDNA FLJ37631 fis, clone BRCOC2015944	CDNA FLJ37631 fis, clone BRCOC2015944	---	12.2365	9.53636	-2.70012
[truncated: 321 more rows]
