# Supplementary material for: Gene expression profiling supports the hypothesis that human ovarian surface epithelia are multipotent and capable of serving as ovarian cancer initiating cells
Source: BMC Med Genomics. 2009 Dec 29;2:71. doi: 10.1186/1755-8794-2-71 (PMC2806370; doi:10.1186/1755-8794-2-71)
Supplement: Additional file 4 — supplemental_table_4_go_p_05_genomica.xls. Gene Ontology List. [file 1755-8794-2-71-S4.XLS]

## Sheet: Sheet1
OCI_DEP	OCIvEXPO_DEP	INTERSECTION_OF_OCI_DEP_V_OCIvEXPO_DEP		MDA_DEP	OCI_to_U95_Set	INTERSECTION_OF_OCI_to_U95_Set_v_MDA_DEP
121_at	201251_at	121_at		45694_at	1012_at	1057_at
1294_at	202718_at	1294_at		78520_at	1013_at	1113_at
1552362_a_at	217294_s_at	1552487_a_at		31525_s_at	1014_at	1147_at
1552487_a_at	1555724_s_at	1552678_a_at		32052_at	1015_s_at	1218_at
1552506_at	231597_x_at	1552703_s_at		85495_at	102_at	1380_at
1552579_a_at	203953_s_at	1552733_at		37247_at	1034_at	1530_g_at
1552678_a_at	223318_s_at	1552767_a_at		31687_f_at	1035_g_at	158_at
1552682_a_at	201367_s_at	1552789_at		38469_at	1038_s_at	1593_at
1552703_s_at	215646_s_at	1552797_s_at		68916_at	1041_at	1599_at
1552727_s_at	1558048_x_at	1552845_at		88253_at	1042_at	160030_at
1552733_at	209156_s_at	1552899_at		39270_at	1056_s_at	1651_at
1552745_at	215714_s_at	1553169_at		58068_at	1057_at	1713_s_at
1552767_a_at	209772_s_at	1553171_x_at		39701_at	1058_at	1731_at
1552789_at	201264_at	1553292_s_at		35717_at	1081_at	1812_s_at
1552797_s_at	207714_s_at	1553796_at		1736_at	1083_s_at	1881_at
1552845_at	200869_at	1553797_a_at		85486_at	1100_at	1882_g_at
1552862_at	202145_at	1553972_a_at		37394_at	1102_s_at	1945_at
1552873_s_at	200846_s_at	1553994_at		56126_at	110_at	1953_at
1552899_at	1557910_at	1553998_at		41420_at	1112_g_at	1954_at
1552910_at	222281_s_at	1554007_at		38887_r_at	1113_at	1968_g_at
1552937_s_at	203954_x_at	1554020_at		32424_at	1118_at	2027_at
1553013_at	240988_x_at	1554101_a_at		38585_at	1120_at	266_s_at
1553166_at	238996_x_at	1554438_at		37599_at	1121_g_at	31508_at
1553169_at	200634_at	1554547_at		38886_i_at	1136_at	31521_f_at
1553171_x_at	212776_s_at	1555163_at		32521_at	1143_s_at	31525_s_at
1553229_at	211981_at	1555419_a_at		34343_at	1145_g_at	31687_f_at
1553292_s_at	208650_s_at	1555758_a_at		35012_at	1147_at	31809_at
1553392_at	208791_at	1555808_a_at		37157_at	1151_at	31824_at
1553533_at	204846_at	1555862_s_at		46575_at	1161_at	32052_at
1553553_at	211571_s_at	1555869_a_at		61851_at	1165_at	32154_at
1553619_a_at	204238_s_at	1555929_s_at		81847_at	1179_at	32250_at
1553641_a_at	209642_at	1556037_s_at		85162_at	1180_g_at	32521_at
1553690_at	204437_s_at	1556055_at		36595_s_at	1182_at	32542_at
1553697_at	208336_s_at	1556195_a_at		50001_at	1201_at	32551_at
1553796_at	202779_s_at	1556239_a_at		72604_at	1202_g_at	32656_at
1553797_a_at	243489_at	1556344_at		36533_at	1210_s_at	32764_at
1553810_a_at	208978_at	1556427_s_at		37954_at	1215_at	32798_at
1553906_s_at	1555730_a_at	1556696_s_at		59098_s_at	1218_at	32821_at
1553972_a_at	211565_at	1556936_at		55581_at	121_at	32851_at
1553977_a_at	212531_at	1557080_s_at		64407_at	1239_s_at	33222_at
1553984_s_at	1555814_a_at	1557094_at		39878_at	1240_at	33235_at
1553990_at	208699_x_at	1557132_at		63047_at	1262_s_at	33440_at
1553991_s_at	221427_s_at	1557149_at		35502_at	126_s_at	33767_at
1553994_at	210649_s_at	1557567_a_at		52718_at	1276_g_at	33809_at
1553998_at	213175_s_at	1557961_s_at		50094_at	1288_s_at	33904_at
1554007_at	209355_s_at	1557984_s_at		34227_i_at	1292_at	33933_at
1554020_at	200823_x_at	1558034_s_at		47394_at	1294_at	339_at
1554026_a_at	201043_s_at	1558304_s_at		47383_at	1297_at	34227_i_at
1554063_at	211966_at	1558497_a_at		57016_at	1321_s_at	34272_at
1554101_a_at	216602_s_at	1558750_a_at		1147_at	1323_at	34273_at
1554155_at	1555831_s_at	1558885_at		51034_at	132_at	34428_at
1554283_at	204086_at	1559210_at		33767_at	1363_at	34637_f_at
1554303_at	227952_at	1559360_at		84191_at	1364_at	34674_at
1554341_a_at	205547_s_at	1559420_x_at		36939_at	1377_at	34736_at
1554438_at	214528_s_at	1559459_at		31809_at	1378_g_at	34743_at
1554485_s_at	231598_x_at	1560049_at		58490_at	1380_at	34749_at
1554488_at	207847_s_at	1560225_at		40775_at	1388_g_at	34760_at
1554547_at	202407_s_at	1560503_a_at		37865_at	138_at	34853_at
1554575_a_at	204331_s_at	1560648_s_at		1678_g_at	140_s_at	34995_at
1554636_at	212563_at	1560891_a_at		43506_at	1410_at	35012_at
1554659_at	210543_s_at	1561480_a_at		41770_at	1430_at	35207_at
1554719_at	202283_at	1562244_at		36447_at	1441_s_at	35276_at
1554741_s_at	203669_s_at	1562257_x_at		52140_at	1448_at	35277_at
1554785_at	215952_s_at	1562348_at		46942_at	1452_at	35285_at
1554789_a_at	202525_at	1562473_at		58702_at	1456_s_at	35649_at
1554806_a_at	201490_s_at	1562736_at		45155_at	1457_at	35717_at
1554831_x_at	208651_x_at	1563533_at		34637_f_at	1466_s_at	35752_s_at
1554903_at	200003_s_at	1563614_at		47989_at	1467_at	35794_at
1555135_at	200866_s_at	1563638_at		50807_at	1486_at	35871_s_at
1555155_at	201663_s_at	1563742_at		60097_r_at	1491_at	35949_at
1555163_at	222385_x_at	1563845_at		38875_r_at	1498_at	36073_at
1555216_a_at	234942_s_at	1564358_at		77135_at	1504_s_at	36096_at
1555274_a_at	216971_s_at	1565149_at		37015_at	1505_at	36101_s_at
1555419_a_at	203557_s_at	1565837_at		38627_at	1515_at	36113_s_at
1555758_a_at	201291_s_at	1566163_at		68490_at	1516_g_at	36119_at
1555808_a_at	210983_s_at	1568736_s_at		34760_at	1519_at	36214_at
1555847_a_at	229490_s_at	1569241_a_at		32664_at	1527_s_at	36233_at
1555862_s_at	1569106_s_at	1569361_a_at		46293_at	1529_at	36533_at
1555869_a_at	225103_at	1569755_at		44598_at	1530_g_at	36556_at
1555886_at	201348_at	1569847_at		64069_at	1536_at	36595_s_at
1555929_s_at	202075_s_at	1570078_a_at		60980_at	1544_at	36596_r_at
1555958_at	201551_s_at	200770_s_at		48927_at	1545_g_at	36598_s_at
1556019_at	221972_s_at	200787_s_at		58100_at	1547_at	36606_at
1556037_s_at	201655_s_at	200832_s_at		51270_at	1566_at	36650_at
1556055_at	233563_s_at	200872_at		47157_at	156_s_at	36683_at
1556195_a_at	209437_s_at	200911_s_at		49375_at	157_at	36686_at
1556239_a_at	214527_s_at	200928_s_at		51772_at	1584_at	36695_at
1556344_at	215735_s_at	200951_s_at		64180_at	158_at	36869_at
1556405_s_at	209552_at	201010_s_at		73437_at	1591_s_at	36906_at
1556427_s_at	217398_x_at	201012_at		49901_at	1592_at	36939_at
1556696_s_at	227864_s_at	201015_s_at		48039_at	1593_at	37015_at
1556798_a_at	208579_x_at	201037_at		36596_r_at	1599_at	37117_at
1556879_at	228851_s_at	201079_at		39597_at	160026_at	37131_at
1556895_a_at	214845_s_at	201117_s_at		38220_at	160030_at	37157_at
1556936_at	219993_at	201185_at		57515_at	1609_g_at	37221_at
1556959_at	200990_at	201189_s_at		1396_at	1610_s_at	37247_at
1557070_at	218260_at	201250_s_at		53316_r_at	1616_at	37249_at
1557080_s_at	210220_at	201278_at		40019_at	1620_at	37251_s_at
1557094_at	218695_at	201291_s_at		82858_at	1629_s_at	37394_at
1557129_a_at	226319_s_at	201292_at		31824_at	1630_s_at	37446_at
1557132_at	212680_x_at	201386_s_at		47531_at	1640_at	37591_at
1557137_at	208546_x_at	201428_at		36917_at	1651_at	37599_at
1557143_at	211501_s_at	201438_at		64033_at	1664_at	37628_at
1557149_at	201639_s_at	201510_at		88239_i_at	1679_at	37630_at
1557155_a_at	200922_at	201521_s_at		41872_at	1713_s_at	37678_at
1557194_a_at	209035_at	201535_at		37678_at	1731_at	37680_at
1557353_at	214290_s_at	201540_at		38650_at	1738_at	376_at
1557422_at	234989_at	201563_at		1731_at	1741_s_at	37710_at
1557457_at	227062_at	201581_at		81060_r_at	1743_s_at	377_g_at
1557474_at	242706_s_at	201598_s_at		36627_at	1749_at	37908_at
1557521_a_at	238449_at	201655_s_at		55987_at	1761_at	37921_at
1557567_a_at	206445_s_at	201714_at		54742_at	1803_at	37954_at
1557578_at	211450_s_at	201761_at		34853_at	1806_at	38013_at
1557615_a_at	217466_x_at	201811_x_at		39646_at	1807_g_at	38143_at
1557669_at	227006_at	201815_s_at		75435_at	1808_s_at	38220_at
1557780_at	200787_s_at	201818_at		41685_at	1809_at	38248_at
1557893_a_at	231007_at	201839_s_at		37630_at	1812_s_at	38288_at
1557914_s_at	202024_at	201842_s_at		55481_i_at	1814_at	38315_at
1557961_s_at	211527_x_at	201843_s_at		45458_at	1815_g_at	38323_at
1557984_s_at	218178_s_at	201890_at		36906_at	1828_s_at	38364_at
1558034_s_at	208677_s_at	201896_s_at		44591_at	182_at	38469_at
1558304_s_at	214687_x_at	201976_s_at		45341_at	1832_at	38508_s_at
1558497_a_at	200707_at	201990_s_at		70278_f_at	1836_at	38519_at
1558537_x_at	229192_s_at	202003_s_at		34435_at	1846_at	38545_at
1558552_s_at	201644_at	202037_s_at		871_s_at	1847_s_at	38585_at
1558658_at	221884_at	202054_s_at		65648_at	184_at	38618_at
1558689_a_at	216591_s_at	202094_at		33377_at	1852_at	38627_at
1558714_at	218748_s_at	202095_s_at		531_at	1866_g_at	38717_at
1558750_a_at	203032_s_at	202107_s_at		39757_at	1872_at	38750_at
1558756_at	225827_at	202112_at		55989_at	1881_at	38783_at
1558855_at	202833_s_at	202113_s_at		35285_at	1882_g_at	38784_g_at
1558885_at	217755_at	202134_s_at		40990_at	1883_s_at	38786_at
1558914_at	216570_x_at	202156_s_at		614_at	1886_at	38886_i_at
1559003_a_at	222458_s_at	202157_s_at		48587_at	1887_g_at	38887_r_at
1559026_at	201850_at	202158_s_at		78703_at	1891_at	39008_at
1559077_at	211160_x_at	202202_s_at		38522_s_at	1897_at	39074_at
1559078_at	215236_s_at	202219_at		40367_at	1909_at	39109_at
1559131_a_at	203701_s_at	202234_s_at		49502_i_at	1910_s_at	39124_r_at
1559210_at	203109_at	202338_at		39592_r_at	1912_s_at	39270_at
1559296_at	213668_s_at	202363_at		66153_f_at	1921_at	39294_at
1559344_at	213969_x_at	202409_at		65731_at	1922_g_at	39317_at
1559360_at	201109_s_at	202468_s_at		39154_at	1943_at	39333_at
1559393_at	209208_at	202503_s_at		62556_at	1945_at	39646_at
1559420_x_at	242406_at	202512_s_at		35871_s_at	1951_at	39673_i_at
1559459_at	200637_s_at	202552_s_at		55484_r_at	1952_s_at	39674_r_at
1559470_at	218679_s_at	202554_s_at		37628_at	1953_at	39690_at
1559605_a_at	201120_s_at	202575_at		39279_at	1954_at	39704_s_at
1559701_s_at	1554679_a_at	202580_x_at		91844_at	1955_s_at	39757_at
1559760_at	215121_x_at	202589_at		56631_r_at	1962_at	39864_at
1560049_at	200613_at	202594_at		53236_at	1964_g_at	39878_at
1560175_at	208817_at	202660_at		37249_at	1968_g_at	39925_at
1560204_at	209201_x_at	202661_at		43507_g_at	1970_s_at	39940_at
1560225_at	200964_at	202705_at		36119_at	1978_at	40049_at
1560258_a_at	207924_x_at	202718_at		49825_at	1983_at	40060_r_at
1560327_at	213746_s_at	202721_s_at		81588_i_at	2005_s_at	40074_at
1560404_a_at	202112_at	202737_s_at		647_at	2007_g_at	40134_at
1560503_a_at	210463_x_at	202809_s_at		37605_at	2011_s_at	40320_at
1560625_s_at	211767_at	202842_s_at		43968_at	201_s_at	40367_at
1560637_at	218051_s_at	202843_at		84130_at	2021_s_at	40488_at
1560648_s_at	208973_at	202860_at		63953_at	2026_at	40541_at
1560760_s_at	203489_at	202870_s_at		67312_at	2027_at	40604_at
1560762_at	209407_s_at	202917_s_at		42632_f_at	2032_s_at	40674_s_at
1560770_at	213901_x_at	202934_at		87457_at	2034_s_at	40690_at
1560788_at	221039_s_at	202935_s_at		49664_s_at	2038_g_at	40692_at
1560814_a_at	201541_s_at	202936_s_at		38288_at	2047_s_at	40775_at
1560891_a_at	212091_s_at	202945_at		37908_at	2058_s_at	40853_at
1560897_a_at	221269_s_at	202952_s_at		54231_at	2068_s_at	40962_s_at
1560944_at	225175_s_at	202954_at		36073_at	2074_at	40990_at
1561156_at	1555229_a_at	202961_s_at		41505_r_at	2087_s_at	41210_at
1561269_at	208490_x_at	202968_s_at		66020_at	214_at	41310_f_at
1561290_at	1554466_a_at	202973_x_at		1968_g_at	215_g_at	41388_at
1561383_at	211430_s_at	202998_s_at		54033_at	224_at	41402_at
1561411_at	201231_s_at	203019_x_at		88074_r_at	226_at	41424_at
1561480_a_at	241716_at	203022_at		615_s_at	227_g_at	41685_at
1561486_at	203028_s_at	203029_s_at		85892_i_at	232_at	41770_at
1561562_at	209113_s_at	203046_s_at		90136_at	257_at	41771_g_at
1561573_at	202790_at	203060_s_at		86541_s_at	259_s_at	41772_at
1561749_at	203252_at	203065_s_at		33440_at	266_s_at	41796_at
1561857_at	214500_at	203074_at		46819_at	268_at	41839_at
1561938_at	202017_at	203145_at		49826_at	286_at	41872_at
1562026_at	215711_s_at	203159_at		44813_s_at	292_s_at	42476_at
1562099_at	207622_s_at	203180_at		78279_f_at	295_s_at	43352_s_at
1562169_at	207921_x_at	203186_s_at		66783_at	31342_at	43456_at
1562209_at	215464_s_at	203213_at		56792_at	31402_at	43506_at
1562244_at	201066_at	203214_x_at		36096_at	31417_at	43507_g_at
1562245_a_at	215990_s_at	203236_s_at		89896_at	31439_f_at	43549_at
1562257_x_at	225294_s_at	203238_s_at		35649_at	31462_f_at	43662_at
1562289_at	230027_s_at	203259_s_at		78518_at	31467_at	43915_at
1562348_at	215921_at	203304_at		60641_at	31481_s_at	43922_at
1562388_at	213453_x_at	203323_at		74955_at	31497_at	43935_at
1562473_at	232278_s_at	203324_s_at		47541_at	31498_f_at	44001_at
1562590_at	217188_s_at	203325_s_at		52085_at	31508_at	44415_at
1562736_at	221270_s_at	203355_s_at		33802_at	31510_s_at	44541_at
1562752_at	215599_at	203358_s_at		38322_at	31516_f_at	44606_at
1562974_at	205258_at	203382_s_at		63480_at	31520_at	44679_at
1563030_at	34031_i_at	203408_s_at		78056_s_at	31521_f_at	44705_at
1563071_at	202275_at	203413_at		725_i_at	31523_f_at	44813_s_at
1563138_at	218678_at	203418_at		50151_at	31525_s_at	45155_at
1563160_at	202409_at	203431_s_at		70387_at	31536_at	45199_at
1563465_at	201118_at	203438_at		32216_r_at	31542_at	45316_at
1563475_s_at	1554241_at	203439_s_at		56814_at	31631_f_at	45341_at
1563533_at	205732_s_at	203454_s_at		45438_at	31651_at	45362_g_at
1563608_a_at	216379_x_at	203476_at		36681_at	31671_at	45460_at
1563614_at	215176_x_at	203477_at		35246_at	31672_g_at	45574_g_at
1563638_at	232816_s_at	203485_at		41424_at	31682_s_at	45694_at
1563742_at	209051_s_at	203510_at		45311_at	31687_f_at	45799_at
1563845_at	217356_s_at	203554_x_at		54276_at	31693_f_at	46160_at
1564358_at	201841_s_at	203632_s_at		38315_at	31728_at	46205_at
1564627_at	210424_s_at	203650_at		49880_at	31766_s_at	46293_at
1564985_a_at	226825_s_at	203680_at		41412_at	31782_at	46294_at
1565149_at	222998_at	203685_at		49904_at	31792_at	46575_at
1565661_x_at	221194_s_at	203695_s_at		55321_g_at	31809_at	46675_at
1565809_x_at	220789_s_at	203705_s_at		38891_at	31810_g_at	46679_at
1565837_at	208750_s_at	203706_s_at		32215_i_at	31817_at	46737_s_at
1566163_at	1558214_s_at	203717_at		73539_at	31824_at	46942_at
1566548_at	202955_s_at	203755_at		81626_at	31856_at	47042_at
1566632_at	233167_at	203764_at		39581_at	31886_at	47342_at
1566673_at	202161_at	203765_at		37446_at	31912_at	47486_at
1566735_at	1554464_a_at	203786_s_at		47423_at	31920_at	47531_at
1566739_at	1555460_a_at	203789_s_at		46369_at	31925_s_at	479_at
1566761_a_at	224795_x_at	203817_at		64516_at	31932_f_at	48013_at
1566766_a_at	217716_s_at	203820_s_at		2086_s_at	31933_r_at	48048_at
1566888_at	1565358_at	203835_at		48105_at	31949_at	48089_at
1566934_at	208793_x_at	203845_at		1954_at	31954_f_at	48096_at
1566979_at	214007_s_at	203854_at		64244_at	31959_at	48105_at
1567288_at	202278_s_at	203878_s_at		47342_at	32043_at	48475_at
1567559_s_at	212005_at	203881_s_at		38508_s_at	32052_at	48540_at
1567704_at	213917_at	203884_s_at		43484_at	32081_at	48587_at
1568611_at	91816_f_at	203887_s_at		59141_r_at	32104_i_at	48647_at
1568736_s_at	200820_at	203889_at		377_g_at	32105_f_at	48727_at
1568834_s_at	209771_x_at	203892_at		58279_at	32111_at	48767_at
1568853_at	225305_at	203908_at		61611_at	32116_at	49094_at
1568894_at	1564053_a_at	203914_x_at		37426_at	32120_at	49173_at
1568902_at	202344_at	203920_at		38519_at	32126_at	49375_at
1569193_at	214390_s_at	203921_at		40767_at	32136_r_at	49502_i_at
1569241_a_at	242881_x_at	203931_s_at		49797_at	32153_s_at	49664_s_at
1569254_s_at	211317_s_at	203934_at		86129_r_at	32154_at	49797_at
1569361_a_at	201123_s_at	203946_s_at		718_at	32217_at	49825_at
1569428_at	200064_at	203954_x_at		62189_at	32222_at	49826_at
1569560_at	211919_s_at	203967_at		51598_at	32249_at	49862_at
1569603_at	226420_at	203980_at		37595_at	32250_at	49880_at
1569669_at	208821_at	204004_at		61728_at	32260_at	50094_at
1569690_at	220892_s_at	204026_s_at		50124_at	32263_at	50124_at
1569713_at	217445_s_at	204033_at		987_g_at	32329_at	50190_at
1569755_at	223055_s_at	204041_at		49523_at	32334_f_at	50230_at
1569772_x_at	220955_x_at	204058_at		53126_at	32358_at	50391_at
1569790_at	220651_s_at	204059_s_at		37221_at	32398_s_at	50955_at
1569847_at	214757_at	204061_at		75611_at	32401_at	51016_s_at
1570030_at	222611_s_at	204072_s_at		82445_at	32417_at	51034_at
1570054_at	222240_s_at	204086_at		34277_at	32423_at	51118_at
1570078_a_at	225454_at	204087_s_at		39470_at	32426_f_at	51598_at
1570261_at	216915_s_at	204092_s_at		376_at	32432_f_at	51799_r_at
1570336_at	203535_at	204124_at		36650_at	32434_at	52085_at
1570600_at	211559_s_at	204137_at		33956_at	32477_at	52718_at
200005_at	205473_at	204146_at		36042_at	324_f_at	52946_at
200021_at	210206_s_at	204151_x_at		78788_at	32521_at	53126_at
200096_s_at	1553117_a_at	204170_s_at		39586_at	32524_s_at	53174_at
200604_s_at	225650_at	204201_s_at		55955_at	32525_r_at	53316_r_at
200605_s_at	208906_at	204204_at		37680_at	32542_at	53487_at
200732_s_at	200756_x_at	204235_s_at		40880_r_at	32551_at	53787_at
200734_s_at	208997_s_at	204237_at		58617_at	32559_s_at	53930_at
200770_s_at	221893_s_at	204259_at		55026_at	32570_at	53981_at
200782_at	229113_s_at	204260_at		72888_r_at	32594_at	54033_at
200787_s_at	222509_s_at	204301_at		33387_at	32598_at	54147_at
200790_at	222993_at	204337_at		40674_s_at	32609_at	54231_at
200811_at	202253_s_at	204338_s_at		759_at	32617_at	54454_at
200832_s_at	1554433_a_at	204359_at		51799_r_at	32626_at	54483_at
200867_at	1553715_s_at	204364_s_at		72472_at	32656_at	54742_at
200872_at	237269_at	204365_s_at		48647_at	32675_at	55388_at
200877_at	1438_at	204388_s_at		38717_at	32686_at	55405_at
200883_at	210052_s_at	204412_s_at		77660_at	32687_s_at	55472_r_at
200896_x_at	203892_at	204416_x_at		39081_at	32688_at	55504_at
200902_at	236462_at	204417_at		39674_r_at	32702_at	55547_at
200911_s_at	1555829_at	204422_s_at		719_g_at	32706_at	55581_at
200920_s_at	217543_s_at	204437_s_at		52972_at	32722_at	55590_at
200921_s_at	210692_s_at	204444_at		48475_at	32727_at	55673_at
200928_s_at	230002_at	204447_at		41402_at	32735_at	56126_at
200937_s_at	209875_s_at	204450_x_at		34272_at	32740_at	56222_at
200951_s_at	212020_s_at	204455_at		39397_at	32764_at	56428_at
200953_s_at	212187_x_at	204457_s_at		46590_at	32765_f_at	56606_at
200958_s_at	1561754_at	204466_s_at		1530_g_at	32767_at	56792_at
201008_s_at	218349_s_at	204469_at		56369_at	32777_at	56812_at
201009_s_at	228377_at	204475_at		70228_r_at	32780_at	56871_at
201010_s_at	217871_s_at	204484_at		41388_at	32781_f_at	57016_at
201012_at	239269_at	204495_s_at		160040_at	32782_r_at	57022_at
201015_s_at	201360_at	204584_at		73095_at	32789_at	57214_at
201037_at	211934_x_at	204603_at		33809_at	32790_at	575_s_at
201079_at	206125_s_at	204608_at		32648_at	32796_f_at	57640_at
201088_at	200966_x_at	204619_s_at		35926_s_at	32798_at	57790_at
201116_s_at	242468_at	204641_at		62523_at	32805_at	57829_s_at
201117_s_at	204128_s_at	204646_at		64163_at	32821_at	58068_at
201124_at	209895_at	204649_at		1113_at	32825_at	58235_at
201141_at	33132_at	204653_at		41839_at	32833_at	58279_at
201150_s_at	240405_at	204709_s_at		65618_at	32845_at	58490_at
201185_at	207428_x_at	204719_at		86188_f_at	32849_at	58625_s_at
201189_s_at	225979_at	204723_at		59086_at	32851_at	58702_at
201215_at	213921_at	204733_at		33411_g_at	32889_at	59253_at
201250_s_at	201203_s_at	204749_at		49130_at	32899_s_at	59380_at
201260_s_at	221267_s_at	204753_s_at		86048_at	32902_at	59627_at
201278_at	201079_at	204754_at		33235_at	32910_at	59979_at
201279_s_at	1560342_at	204755_x_at		71225_at	32919_at	60031_at
201280_s_at	210125_s_at	204768_s_at		39673_i_at	32925_at	60089_at
201291_s_at	1553589_a_at	204778_x_at		44541_at	32928_at	60097_r_at
201292_at	216033_s_at	204793_at		36980_at	32967_at	60500_at
201301_s_at	215379_x_at	204817_at		690_s_at	32978_g_at	60596_at
201302_at	227253_at	204818_at		32764_at	32987_at	60780_at
201312_s_at	209138_x_at	204822_at		50202_s_at	33023_at	60797_at
201325_s_at	200923_at	204823_at		48727_at	33036_at	60810_at
201328_at	225832_s_at	204825_at		55870_at	33067_at	61355_at
201339_s_at	219072_at	204836_at		36262_at	33106_at	61415_at
201359_at	1553218_a_at	204846_at		37604_at	33119_at	61728_at
201384_s_at	208308_s_at	204848_x_at		45909_at	33127_at	61842_at
201386_s_at	1559600_at	204872_at		36606_at	33135_at	61851_at
201426_s_at	239453_at	204897_at		87925_at	33136_at	62477_at
201428_at	207740_s_at	204959_at		41013_at	33142_at	62491_at
201431_s_at	226791_at	204962_s_at		63048_at	33145_at	62536_at
201438_at	215177_s_at	205003_at		37710_at	33158_at	62952_at
201505_at	209591_s_at	205020_s_at		1217_g_at	33168_at	63045_at
201510_at	212581_x_at	205024_s_at		837_s_at	33175_at	63047_at
201521_s_at	224913_s_at	205031_at		38510_at	33200_at	63048_at
201532_at	223053_x_at	205034_at		46006_at	33222_at	63357_at
201534_s_at	209162_s_at	205046_at		1232_s_at	33234_at	63480_at
201535_at	202839_s_at	205083_at		36714_at	33235_at	63623_at
201540_at	213201_s_at	205100_at		69251_r_at	33244_at	63638_at
201554_x_at	217983_s_at	205110_s_at		60508_at	33249_at	63798_at
201563_at	201105_at	205111_s_at		82694_s_at	33254_at	64033_at
201578_at	204088_at	205117_at		37921_at	33276_at	64069_at
201581_at	203835_at	205206_at		57022_at	33287_at	64180_at
201587_s_at	266_s_at	205240_at		36695_at	33295_at	64275_at
201598_s_at	203370_s_at	205258_at		40692_at	33314_at	64281_s_at
201599_at	203238_s_at	205259_at		64281_s_at	33322_i_at	64363_f_at
201607_at	217099_s_at	205282_at		56803_at	33323_r_at	64383_at
201648_at	213977_s_at	205288_at		86316_at	33324_s_at	64421_at
201650_at	225267_at	205289_at		53813_at	33328_at	647_at
201655_s_at	224980_at	205290_s_at		87791_at	33346_r_at	65306_at
201714_at	202575_at	205303_at		39182_at	33362_at	65860_at
201761_at	208074_s_at	205334_at		60031_at	33371_s_at	65938_at
201780_s_at	1553139_s_at	205339_at		46294_at	33372_at	661_at
201811_x_at	205606_at	205342_s_at		35949_at	33379_at	668_s_at
201813_s_at	226051_at	205343_at		661_at	33385_g_at	68916_at
201815_s_at	217297_s_at	205357_s_at		32798_at	333_s_at	690_s_at
201818_at	202177_at	205393_s_at		32109_at	33414_at	69600_at
201839_s_at	231879_at	205394_at		34995_at	33426_at	700_s_at
201842_s_at	234675_x_at	205405_at		83996_at	33436_at	70228_r_at
201843_s_at	227134_at	205414_s_at		86927_r_at	33440_at	71225_at
201847_at	209026_x_at	205428_s_at		51118_at	33443_at	718_at
201862_s_at	238461_at	205433_at		38975_at	33444_at	719_g_at
201890_at	208637_x_at	205440_s_at		49080_at	33449_at	72472_at
201892_s_at	1560833_at	205480_s_at		90580_at	33451_s_at	73096_at
201893_x_at	223341_s_at	205498_at		63798_at	33463_at	73146_at
201896_s_at	1557987_at	205505_at		82460_at	33504_at	73188_s_at
201924_at	212003_at	205509_at		47590_at	33505_at	73437_at
201964_at	217891_at	205523_at		45460_at	33534_at	73539_at
201976_s_at	202310_s_at	205532_s_at		91153_at	33549_at	73554_at
201990_s_at	224932_at	205533_s_at		69600_at	33552_at	73660_at
202003_s_at	1569361_a_at	205541_s_at		40853_at	33555_at	74769_s_at
202021_x_at	225304_s_at	205567_at		66734_at	33576_at	74955_at
202036_s_at	204426_at	205568_at		37406_at	33581_at	75026_s_at
202037_s_at	205979_at	205572_at		77125_at	33582_s_at	75288_at
202054_s_at	221651_x_at	205593_s_at		36233_at	33642_s_at	75859_f_at
202059_s_at	221428_s_at	205619_s_at		57214_at	33655_f_at	759_at
202073_at	217782_s_at	205632_s_at		53182_at	33656_at	77218_at
202094_at	202736_s_at	205656_at		52390_g_at	33659_at	77516_r_at
202095_s_at	218494_s_at	205658_s_at		45199_at	33660_at	77660_at
202107_s_at	226246_at	205661_s_at		1380_at	33680_f_at	78182_at
202112_at	218481_at	205676_at		60849_at	33684_at	78518_at
202113_s_at	200660_at	205694_at		1669_at	33697_at	80594_at
202134_s_at	1554417_s_at	205733_at		39294_at	33709_at	80778_at
202156_s_at	210761_s_at	205741_s_at		50955_at	33716_at	81060_r_at
202157_s_at	202545_at	205742_at		73717_i_at	33720_at	81576_at
202158_s_at	204259_at	205751_at		37017_at	33767_at	81588_i_at
202169_s_at	211136_s_at	205765_at		66095_at	33772_at	81660_at
202174_s_at	1565627_a_at	205778_at		34843_at	33796_at	821_s_at
202194_at	200001_at	205780_at		36683_at	33803_at	82858_at
202202_s_at	211695_x_at	205795_at		1005_at	33809_at	837_s_at
202219_at	202094_at	205802_at		32696_at	33811_at	84130_at
202232_s_at	225063_at	205803_s_at		38364_at	33820_g_at	85162_at
202234_s_at	203189_s_at	205907_s_at		56222_at	33823_at	85495_at
202259_s_at	202954_at	205908_s_at		74558_r_at	33827_at	85521_at
202291_s_at	213947_s_at	205932_s_at		51065_at	33829_at	86541_s_at
202304_at	224884_at	205946_at		58625_s_at	33830_at	871_s_at
202338_at	221998_s_at	205980_s_at		339_at	33836_at	87867_r_at
202345_s_at	240983_s_at	206007_at		43502_at	33839_at	88239_i_at
202351_at	216041_x_at	206032_at		40698_at	33847_s_at	89329_at
202363_at	225779_at	206033_s_at		40049_at	33848_r_at	90046_at
202377_at	204427_s_at	206039_at		69629_at	33859_at	90185_at
202378_s_at	208527_x_at	206074_s_at		1781_at	33867_s_at	90328_at
202388_at	212085_at	206101_at		75859_f_at	33890_at	90380_at
202393_s_at	218533_s_at	206125_s_at		39317_at	33904_at	90580_at
202409_at	217756_x_at	206140_at		1812_s_at	33933_at	910_at
202468_s_at	213562_s_at	206177_s_at		61125_at	33936_at	91624_at
202479_s_at	214912_at	206201_s_at		53930_at	33967_at	927_s_at
202489_s_at	201654_s_at	206230_at		41771_g_at	33982_f_at
202503_s_at	203267_s_at	206262_at		61817_at	33984_at
202512_s_at	214908_s_at	206281_at		57640_at	339_at
202527_s_at	210827_s_at	206295_at		62477_at	34004_at
202551_s_at	1559881_s_at	206299_at		47486_at	34022_at
202552_s_at	202465_at	206363_at		59627_at	34027_f_at
202554_s_at	212032_s_at	206364_at		51953_at	34028_at
202575_at	210338_s_at	206371_at		43922_at	34047_at
202580_x_at	218813_s_at	206375_s_at		53719_at	34068_f_at
202589_at	204885_s_at	206391_at		55472_r_at	34088_at
202594_at	212816_s_at	206392_s_at		1811_at	34091_s_at
202598_at	232296_s_at	206404_at		35236_g_at	34099_f_at
202609_at	220744_s_at	206415_at		31508_at	34148_at
202660_at	212235_at	206458_s_at		52133_g_at	34163_g_at
202661_at	1565162_s_at	206542_s_at		46404_at	34173_s_at
202705_at	202898_at	206581_at		38119_at	34180_at
202717_s_at	202971_s_at	206640_x_at		31862_at	34194_at
202718_at	208453_s_at	206645_s_at		39591_s_at	34198_at
202721_s_at	212141_at	206675_s_at		38786_at	34220_at
202727_s_at	1557944_s_at	206772_at		52946_at	34227_i_at
202737_s_at	212069_s_at	206822_s_at		43456_at	34228_r_at
202747_s_at	207172_s_at	206858_s_at		43731_at	34237_at
202749_at	203381_s_at	206930_at		76813_i_at	34239_at
202800_at	208894_at	206961_s_at		65938_at	34240_s_at
202809_s_at	221671_x_at	207016_s_at		39681_at	34241_at
202842_s_at	235744_at	207076_s_at		34749_at	34243_i_at
202843_at	203989_x_at	207113_s_at		40488_at	34244_r_at
202860_at	201050_at	207165_at		64958_at	34259_at
202870_s_at	213575_at	207183_at		300_f_at	34265_at
202871_at	201903_at	207302_at		1733_at	34272_at
202875_s_at	1553725_s_at	207308_at		35846_at	34273_at
202917_s_at	202320_at	207325_x_at		45316_at	34284_at
202934_at	219922_s_at	207452_s_at		39864_at	34297_at
202935_s_at	214669_x_at	207480_s_at		41859_at	34324_at
202936_s_at	219121_s_at	207510_at		33113_at	34326_at
202945_at	1554327_a_at	207540_s_at		1593_at	34337_s_at
202950_at	226882_x_at	207550_at		45863_at	34354_at
202952_s_at	238951_at	207663_x_at		36263_g_at	34356_at
202954_at	212767_at	207761_s_at		59095_at	34357_g_at
202961_s_at	1558215_s_at	207808_s_at		32551_at	34359_at
202968_s_at	218223_s_at	207828_s_at		45131_at	34362_at
202973_x_at	239512_at	207839_s_at		64383_at	34388_at
202992_at	201929_s_at	207847_s_at		41210_at	34389_at
202998_s_at	221759_at	207995_s_at		74002_at	34390_at
203019_x_at	219326_s_at	208017_s_at		65876_at	34416_at
203022_at	238884_at	208025_s_at		48793_at	34428_at
203029_s_at	201267_s_at	208050_s_at		48100_at	34438_at
203046_s_at	212081_x_at	208131_s_at		40320_at	34448_s_at
203058_s_at	205798_at	208146_s_at		1737_s_at	34449_at
203060_s_at	1558034_s_at	208358_s_at		479_at	34485_r_at
203065_s_at	201428_at	208369_s_at		44679_at	34510_at
203074_at	212025_s_at	208394_x_at		81660_at	34512_at
203099_s_at	224625_x_at	208396_s_at		38323_at	34539_at
203131_at	224012_at	208433_s_at		52439_r_at	34563_at
203139_at	217313_at	208450_at		73096_at	34569_at
203145_at	243026_x_at	208511_at		90494_at	34574_at
203156_at	209680_s_at	208650_s_at		55673_at	34578_at
203159_at	209008_x_at	208651_x_at		59769_s_at	34616_at
203168_at	211027_s_at	208658_at		34721_at	34637_f_at
203178_at	1554260_a_at	208741_at		51199_at	34644_at
203180_at	203210_s_at	208760_at		32851_at	34657_at
203186_s_at	214677_x_at	208850_s_at		76703_at	34674_at
203213_at	1559883_s_at	208898_at		40060_r_at	34689_at
203214_x_at	208937_s_at	208928_at		65860_at	34693_at
203236_s_at	202326_at	208933_s_at		39021_at	346_s_at
203238_s_at	1569003_at	208935_s_at		32542_at	34712_at
203243_s_at	1555618_s_at	208966_x_at		33222_at	34715_at
203259_s_at	1554452_a_at	209011_at		1575_at	34720_at
203304_at	217929_s_at	209053_s_at		35004_at	34736_at
203317_at	201015_s_at	209068_at		74710_s_at	34743_at
203323_at	204858_s_at	209070_s_at		60810_at	34746_at
203324_s_at	236773_at	209087_x_at		73554_at	34749_at
203325_s_at	214833_at	209090_s_at		62721_at	34760_at
203333_at	218261_at	209116_x_at		32207_at	34770_at
203347_s_at	220954_s_at	209167_at		61355_at	34791_at
203355_s_at	206574_s_at	209170_s_at		36768_at	34793_s_at
203358_s_at	202226_s_at	209172_s_at		81821_f_at	34794_r_at
203373_at	228116_at	209197_at		45314_at	34797_at
203382_s_at	1559052_s_at	209200_at		41772_at	34821_at
203408_s_at	228030_at	209227_at		37104_at	34823_at
203413_at	238370_x_at	209241_x_at		35352_at	34851_at
203418_at	226498_at	209242_at		91624_at	34852_g_at
203421_at	210334_x_at	209262_s_at		61842_at	34853_at
203431_s_at	1554365_a_at	209267_s_at		34273_at	34877_at
203438_at	211358_s_at	209277_at		48767_at	34881_at
203439_s_at	1553185_at	209278_s_at		43621_at	34885_at
203453_at	202593_s_at	209292_at		60853_at	34886_at
203454_s_at	216177_at	209335_at		39100_at	34887_at
203476_at	212143_s_at	209348_s_at		48096_at	34907_at
203477_at	201234_at	209369_at		53487_at	34915_at
203485_at	208033_s_at	209398_at		90380_at	34916_s_at
203501_at	212942_s_at	209408_at		32119_at	34931_at
203510_at	206429_at	209436_at		87807_s_at	34945_at
203525_s_at	229096_at	209437_s_at		34428_at	34953_i_at
203543_s_at	201108_s_at	209469_at		35794_at	34954_r_at
203554_x_at	210982_s_at	209470_s_at		84806_g_at	34964_at
203599_s_at	1555812_a_at	209478_at		47529_at	34974_at
203632_s_at	217140_s_at	209479_at		73065_at	34986_at
203635_at	216598_s_at	209487_at		36894_at	34995_at
203642_s_at	209825_s_at	209505_at		64390_at	34997_r_at
203650_at	209264_s_at	209550_at		84466_i_at	35009_at
203680_at	206074_s_at	209552_at		56133_at	35012_at
203685_at	203311_s_at	209556_at		35752_s_at	35028_at
203688_at	215558_at	209570_s_at		37543_at	35053_at
203695_s_at	206782_s_at	209612_s_at		160030_at	35055_at
203705_s_at	217831_s_at	209613_s_at		32694_at	35066_g_at
203706_s_at	208178_x_at	209642_at		39566_at	35067_at
203716_s_at	217430_x_at	209644_x_at		62619_at	35081_at
203717_at	225723_at	209699_x_at		33733_at	35092_at
203748_x_at	211530_x_at	209706_at		36556_at	35131_at
203755_at	225647_s_at	209709_s_at		36214_at	35141_at
203762_s_at	243140_at	209714_s_at		87400_at	35160_at
203764_at	209333_at	209717_at		32656_at	35166_at
203765_at	233380_s_at	209723_at		32778_at	35173_at
203779_s_at	202993_at	209740_s_at		56879_at	35192_at
203780_at	1554637_a_at	209763_at		90328_at	35204_at
203786_s_at	204247_s_at	209771_x_at		52065_s_at	35207_at
203788_s_at	201819_at	209772_s_at		38544_at	35213_at
203789_s_at	224615_x_at	209773_s_at		158_at	35228_at
203799_at	210622_x_at	209814_at		40165_at	35249_at
203803_at	223585_x_at	209825_s_at		39690_at	35256_at
203806_s_at	221797_at	209828_s_at		39940_at	35276_at
203810_at	222037_at	209829_at		65595_at	35277_at
203817_at	200766_at	209836_x_at		47807_at	35283_at
203820_s_at	200611_s_at	209890_at		37043_at	35284_f_at
203824_at	221096_s_at	209891_at		33275_at	35285_at
203835_at	223811_s_at	209894_at		79294_i_at	35306_at
203845_at	203214_x_at	209900_s_at		45500_at	35312_at
203854_at	238949_at	209909_s_at		74366_at	35325_at
203878_s_at	223057_s_at	210002_at		71517_at	35331_at
203881_s_at	1555408_at	210052_s_at		36686_at	35362_at
203884_s_at	204355_at	210121_at		64209_at	35367_at
203887_s_at	221695_s_at	210139_s_at		51714_at	35379_at
203889_at	1569149_at	210180_s_at		89329_at	35388_at
203892_at	212433_x_at	210220_at		32250_at	35397_at
203908_at	218064_s_at	210222_s_at		40500_at	35407_at
203913_s_at	213693_s_at	210248_at		54713_at	35431_g_at
203914_x_at	203477_at	210334_x_at		57106_g_at	35432_at
203920_at	231941_s_at	210338_s_at		41796_at	35437_at
203921_at	202411_at	210347_s_at		48463_at	35482_at
203931_s_at	211714_x_at	210365_at		55590_at	35522_at
203934_at	234067_at	210375_at		1090_f_at	35546_at
203939_at	205025_at	210382_at		39124_r_at	35553_at
203946_s_at	205977_s_at	210389_x_at		54194_at	35561_at
203954_x_at	209372_x_at	210424_s_at		44001_at	35572_f_at
203967_at	225239_at	210426_x_at		40962_s_at	35649_at
203980_at	204805_s_at	210481_s_at		39557_at	35653_at
204004_at	209013_x_at	210512_s_at		55386_at	35663_at
204026_s_at	1570266_x_at	210559_s_at		60596_at	35666_at
204032_at	240528_s_at	210601_at		38013_at	35667_at
204033_at	212218_s_at	210665_at		38317_at	35679_s_at
204041_at	216401_x_at	210697_at		45538_s_at	35684_at
204042_at	217223_s_at	210718_s_at		78685_at	35698_at
204048_s_at	1553678_a_at	210731_s_at		59380_at	35710_s_at
204049_s_at	203639_s_at	210746_s_at		42476_at	35716_at
204058_at	204559_s_at	210827_s_at		45362_g_at	35717_at
204059_s_at	202111_at	210830_s_at		51896_at	35726_at
204061_at	202758_s_at	210847_x_at		41868_at	35730_at
204072_s_at	210269_s_at	210869_s_at		71734_at	35736_at
204085_s_at	213038_at	210946_at		56754_at	35752_s_at
204086_at	213490_s_at	211137_s_at		47071_at	35754_at
204087_s_at	1555815_a_at	211276_at		39398_s_at	35761_at
204092_s_at	1558220_at	211470_s_at		49060_at	35768_at
204124_at	216389_s_at	211494_s_at		32163_f_at	35769_at
204137_at	202316_x_at	211519_s_at		91099_i_at	35786_at
204146_at	205942_s_at	211527_x_at		46737_s_at	35787_at
204151_x_at	205516_x_at	211548_s_at		65645_at	35788_at
204154_at	203559_s_at	211555_s_at		40362_at	35794_at
204158_s_at	210474_s_at	211563_s_at		41757_at	35799_at
204161_s_at	212782_x_at	211666_x_at		56862_at	35804_at
204167_at	208932_at	211671_s_at		46079_at	35811_at
204170_s_at	200041_s_at	211695_x_at		41310_f_at	35814_at
204182_s_at	201087_at	211696_x_at		79425_at	35839_at
204201_s_at	203382_s_at	211697_x_at		38257_at	35842_at
204204_at	211864_s_at	211781_x_at		36936_at	35871_s_at
204235_s_at	211643_x_at	211964_at		49173_at	35873_at
204237_at	202826_at	211980_at		39043_at	35901_at
204254_s_at	203163_at	211981_at		53174_at	35914_r_at
204256_at	205485_at	211998_at		31836_at	35935_at
204259_at	215920_s_at	212021_s_at		79761_at	35936_g_at
204260_at	201821_s_at	212022_s_at		62952_at	35938_at
204268_at	1570022_at	212023_s_at		57089_at	35949_at
204301_at	225645_at	212070_at		64275_at	35950_at
204305_at	231979_at	212096_s_at		62536_at	35951_at
204315_s_at	206772_at	212097_at		57566_at	35957_at
204328_at	224583_at	212158_at		57520_at	35963_at
204337_at	204733_at	212195_at		78057_at	35982_at
204338_s_at	242260_at	212244_at		73165_s_at	35995_at
204357_s_at	208983_s_at	212289_at		70872_at	36000_at
204359_at	208729_x_at	212412_at		32959_at	36006_at
204362_at	210625_s_at	212514_x_at		545_g_at	36010_at
204364_s_at	209529_at	212530_at		71803_f_at	36014_at
204365_s_at	208633_s_at	212531_at		45799_at	36028_at
204388_s_at	222519_s_at	212556_at		39791_at	36041_at
204397_at	201028_s_at	212586_at		39661_s_at	36046_at
204412_s_at	1555226_s_at	212607_at		40134_at	36051_s_at
204416_x_at	205572_at	212609_s_at		41812_s_at	36052_at
204417_at	217378_x_at	212636_at		34743_at	36061_at
204419_x_at	225869_s_at	212680_x_at		60048_at	36070_at
204422_s_at	201668_x_at	212741_at		36598_s_at	36073_at
204430_s_at	206636_at	212764_at		32787_at	36080_at
204437_s_at	202870_s_at	212789_at		54846_at	36091_at
204444_at	1560144_at	212801_at		41632_at	36096_at
204447_at	201292_at	212807_s_at		35819_at	36100_at
204450_x_at	207791_s_at	212816_s_at		62491_at	36101_s_at
204455_at	200649_at	212858_at		73146_at	36113_s_at
204457_s_at	229128_s_at	212909_at		1898_at	36114_r_at
204466_s_at	1565717_s_at	212942_s_at		37507_i_at	36118_at
204469_at	203967_at	212949_at		62570_at	36119_at
204475_at	224535_s_at	213008_at		71211_at	36128_at
204483_at	218634_at	213033_s_at		89511_at	36144_at
204484_at	238320_at	213047_x_at		41401_at	36149_at
204485_s_at	201282_at	213056_at		86598_at	36160_s_at
204495_s_at	204452_s_at	213094_at		1953_at	36171_at
204510_at	204768_s_at	213100_at		65134_f_at	36182_at
204542_at	211644_x_at	213135_at		44847_at	36202_at
204558_at	200852_x_at	213169_at		82480_at	36203_at
204584_at	203417_at	213172_at		36861_at	36206_at
204603_at	226076_s_at	213201_s_at		62788_at	36214_at
204608_at	238490_at	213227_at		44711_at	36228_at
204619_s_at	202855_s_at	213228_at		42933_at	36231_at
204624_at	210655_s_at	213238_at		89477_at	36232_at
204639_at	222155_s_at	213247_at		72323_at	36233_at
204641_at	211911_x_at	213258_at		38862_at	36248_at
204646_at	203418_at	213309_at		87907_s_at	36266_at
204649_at	1553694_a_at	213317_at		47914_at	36269_at
204653_at	236381_s_at	213385_at		74707_at	36302_f_at
204684_at	218963_s_at	213388_at		860_at	36308_at
204688_at	204475_at	213389_at		35615_at	36311_at
204695_at	208047_s_at	213397_x_at		58053_at	36341_s_at
204697_s_at	231715_s_at	213407_at		48089_at	36347_f_at
204703_at	1561939_at	213436_at		45731_at	36388_at
204709_s_at	219010_at	213456_at		37534_at	36409_f_at
204719_at	208694_at	213479_at		1225_g_at	36410_f_at
204723_at	201703_s_at	213497_at		63623_at	36411_s_at
204731_at	218908_at	213523_at		41188_at	36446_s_at
204733_at	222454_s_at	213558_at		330_s_at	36453_at
204749_at	209677_at	213577_at		56270_at	36459_at
204753_s_at	220051_at	213599_at		32378_at	36466_at
204754_at	200695_at	213600_at		34800_at	36467_g_at
204755_x_at	201481_s_at	213622_at		50190_at	36469_at
204768_s_at	1552476_s_at	213647_at		32034_at	36470_s_at
204772_s_at	1570588_at	213670_x_at		47477_at	36471_f_at
204777_s_at	231152_at	213693_s_at		63652_at	36475_at
204778_x_at	204039_at	213714_at		47385_at	36477_at
204780_s_at	208613_s_at	213779_at		40541_at	36478_at
204793_at	205334_at	213800_at		910_at	36498_at
204794_at	208764_s_at	213816_s_at		68054_at	36528_at
204817_at	241941_at	213905_x_at		68211_at	36533_at
204818_at	210949_s_at	213917_at		38661_at	36534_at
204822_at	205597_at	213921_at		54986_at	36556_at
204823_at	219850_s_at	213933_at		65517_at	36575_at
204825_at	235003_at	213939_s_at		47113_at	36595_s_at
204836_at	208907_s_at	213992_at		38264_at	36596_r_at
204846_at	207163_s_at	214032_at		59979_at	36598_s_at
204848_x_at	1560082_at	214036_at		37561_at	36606_at
204863_s_at	201161_s_at	214041_x_at		56279_at	36609_at
204872_at	202004_x_at	214044_at		38482_at	36624_at
204897_at	241277_x_at	214081_at		1945_at	36636_at
204915_s_at	212125_at	214162_at		65306_at	36650_at
204931_at	223029_s_at	214204_at		58442_at	36659_at
204944_at	208611_s_at	214235_at		72292_at	36682_at
204959_at	215123_at	214254_at		48857_at	36683_at
204962_s_at	203294_s_at	214282_at		54518_at	36686_at
204994_at	65591_at	214319_at		58235_at	36688_at
205003_at	201332_s_at	214340_at		90937_at	36689_at
205020_s_at	216705_s_at	214359_s_at		57790_at	36690_at
205024_s_at	231766_s_at	214414_x_at		39105_at	36695_at
205027_s_at	211574_s_at	214429_at		82222_at	366_s_at
205031_at	202129_s_at	214434_at		91486_at	36708_at
205034_at	211635_x_at	214452_at		44985_at	36739_at
205046_at	205123_s_at	214472_at		38546_at	36754_at
205054_at	1556952_at	214481_at		56871_at	36761_at
205083_at	205153_s_at	214522_x_at		48057_at	36763_at
205100_at	220477_s_at	214595_at		56812_at	36772_at
205104_at	222962_s_at	214657_s_at		63007_at	36782_s_at
205110_s_at	213887_s_at	214710_s_at		34251_at	36783_f_at
205111_s_at	208625_s_at	214719_at		38429_at	36799_at
205112_at	200008_s_at	214725_at		39109_at	36800_at
205117_at	239653_at	214867_at		43047_at	36807_at
205158_at	1556103_at	214913_at		39219_at	36812_at
205163_at	201511_at	214930_at		46096_g_at	36813_at
205167_s_at	223743_s_at	214943_s_at		48048_at	36821_at
205180_s_at	1565692_at	214945_at		42999_at	36830_at
205206_at	207891_s_at	214961_at		91356_at	36837_at
205226_at	201473_at	215000_s_at		46644_at	36839_at
205240_at	218058_at	215027_at		48045_at	36851_g_at
205242_at	227212_s_at	215059_at		33245_at	36852_at
205258_at	1569500_at	215133_s_at		37117_at	36863_at
205259_at	216576_x_at	215143_at		55349_at	36869_at
205268_s_at	239193_at	215229_at		54904_at	36871_at
205282_at	202311_s_at	215469_at		37591_at	36873_at
205288_at	202580_x_at	215894_at		36561_at	36885_at
205289_at	1552619_a_at	216039_at		55370_at	36888_at
205290_s_at	200654_at	216050_at		52449_at	36892_at
205303_at	231823_s_at	216097_at		60797_at	36899_at
205334_at	222067_x_at	216231_s_at		31521_f_at	368_at
205339_at	1555821_a_at	216242_x_at		71648_at	36906_at
205342_s_at	224488_s_at	216379_x_at		73046_at	36911_at
205343_at	236045_x_at	216459_x_at		38432_at	36918_at
205357_s_at	221731_x_at	216470_x_at		38545_at	36922_at
205393_s_at	217854_s_at	216615_s_at		71958_at	36923_at
205394_at	201946_s_at	216620_s_at		73660_at	36925_at
205402_x_at	224516_s_at	216840_s_at		73355_at	36938_at
205405_at	1569320_at	216860_s_at		55709_at	36939_at
205412_at	222334_at	216973_s_at		69805_at	36948_at
205414_s_at	201058_s_at	217080_s_at		79218_at	36953_at
205420_at	211645_x_at	217156_at		39074_at	36976_at
205428_s_at	228195_at	217230_at		45959_at	37001_at
205433_at	217202_s_at	217232_x_at		41275_at	37015_at
205440_s_at	221838_at	217234_s_at		88019_f_at	37018_at
205449_at	36936_at	217245_at		88976_i_at	37060_at
205466_s_at	210717_at	217452_s_at		64068_at	37062_at
205480_s_at	224582_s_at	217525_at		1107_s_at	37065_f_at
205498_at	209011_at	217590_s_at		48540_at	37067_at
205501_at	232567_at	217733_s_at		38384_at	37074_at
205505_at	204620_s_at	217755_at		63357_at	37093_at
205509_at	208627_s_at	217779_s_at		48963_at	37112_at
205517_at	244000_at	217979_at		73577_at	37117_at
205518_s_at	224464_s_at	218009_s_at		60780_at	37124_i_at
205523_at	200806_s_at	218129_s_at		91095_s_at	37125_f_at
205532_s_at	200024_at	218151_x_at		83553_f_at	37131_at
205533_s_at	1553105_s_at	218154_at		41294_at	37137_at
205534_at	220864_s_at	218196_at		35277_at	37138_at
205541_s_at	1554918_a_at	218204_s_at		39829_at	37154_at
205567_at	1565811_at	218280_x_at		89978_s_at	37157_at
205568_at	219929_s_at	218296_x_at		57708_at	37163_at
205572_at	233350_s_at	218308_at		75708_at	37164_at
205573_s_at	201979_s_at	218332_at		1602_at	37165_f_at
205593_s_at	211528_x_at	218355_at		82665_at	37171_at
205617_at	210988_s_at	218368_s_at		51069_s_at	37173_at
205619_s_at	227556_at	218380_at		85943_at	37193_at
205632_s_at	212337_at	218432_at		46274_at	37197_s_at
205638_at	202424_at	218449_at		45220_at	37199_at
205646_s_at	222470_s_at	218499_at		70466_at	37221_at
205654_at	213476_x_at	218510_x_at		50230_at	37231_at
205656_at	220494_s_at	218532_s_at		53787_at	37247_at
205658_s_at	203228_at	218542_at		82913_at	37249_at
205661_s_at	218216_x_at	218565_at		74769_s_at	37251_s_at
205671_s_at	222528_s_at	218585_s_at		58239_at	37265_at
205673_s_at	224130_s_at	218625_at		47980_at	37274_at
205676_at	223389_s_at	218663_at		59372_at	37278_at
205694_at	1557689_at	218678_at		74110_at	37291_r_at
205700_at	201971_s_at	218692_at		34736_at	37294_at
205710_at	200796_s_at	218693_at		38808_at	37305_at
205715_at	55872_at	218694_at		53160_at	37322_s_at
205733_at	200825_s_at	218695_at		90185_at	37343_at
205741_s_at	225473_at	218729_at		35792_at	37366_at
205742_at	209427_at	218730_s_at		44606_at	37373_at
205751_at	203088_at	218755_at		82385_at	37374_at
205765_at	1554576_a_at	218782_s_at		53665_at	37388_at
205771_s_at	200936_at	218792_s_at		56428_at	37394_at
205778_at	218541_s_at	218796_at		80128_at	37398_at
205780_at	225818_s_at	218824_at		74633_at	37399_at
205795_at	231956_at	218829_s_at		70684_r_at	37403_at
205802_at	1553089_a_at	218854_at		43125_at	37429_g_at
205803_s_at	201052_s_at	218857_s_at		2027_at	37446_at
205816_at	209117_at	218901_at		46108_at	37456_at
205819_at	200641_s_at	218931_at		37251_s_at	37460_at
205833_s_at	1557984_s_at	218960_at		36101_s_at	37461_at
205834_s_at	207667_s_at	218974_at		64095_at	37474_at
205907_s_at	201818_at	219010_at		88567_s_at	37486_f_at
205908_s_at	204599_s_at	219049_at		51929_at	37498_at
205932_s_at	213078_x_at	219080_s_at		85934_at	37512_at
205934_at	230926_s_at	219109_at		63150_at	37513_at
205946_at	211165_x_at	219115_s_at		78182_at	37517_at
205980_s_at	1558365_at	219121_s_at		71293_at	37520_at
205986_at	201516_at	219134_at		1603_g_at	37521_s_at
205990_s_at	211352_s_at	219148_at		80594_at	37523_at
206007_at	213747_at	219153_s_at		45510_f_at	37531_at
206032_at	212559_at	219155_at		78569_at	37533_r_at
206033_s_at	214971_s_at	219181_at		74535_at	37551_at
206039_at	207821_s_at	219215_s_at		76253_at	37554_at
206059_at	234709_at	219263_at		41610_at	37556_at
206068_s_at	231576_at	219295_s_at		38631_at	37558_at
206074_s_at	235551_at	219304_s_at		64009_at	37577_at
206100_at	200656_s_at	219306_at		91551_at	37581_at
206101_at	214282_at	219313_at		33143_s_at	37591_at
206102_at	218880_at	219332_at		47475_at	37599_at
206124_s_at	223112_s_at	219355_at		41579_s_at	37618_at
206125_s_at	209352_s_at	219368_at		46095_at	37621_at
206128_at	1559167_x_at	219370_at		85521_at	37628_at
206134_at	202744_at	219388_at		51717_at	37630_at
206136_at	200824_at	219405_at		40074_at	37643_at
206140_at	205309_at	219412_at		89272_at	37644_s_at
206157_at	244042_x_at	219497_s_at		66327_at	37671_at
206175_x_at	225833_at	219498_s_at		65272_at	37678_at
206177_s_at	233330_s_at	219502_at		64421_at	37680_at
206201_s_at	206468_s_at	219510_at		34213_at	376_at
206230_at	217765_at	219511_s_at		81470_at	37701_at
206262_at	216202_s_at	219522_at		1651_at	37703_at
206281_at	1558329_at	219555_s_at		80778_at	37707_i_at
206295_at	204147_s_at	219567_s_at		56192_at	37708_r_at
206296_x_at	220607_x_at	219640_at		44115_at	37710_at
206299_at	208364_at	219650_at		35280_at	37711_at
206313_at	214941_s_at	219654_at		31720_s_at	37712_g_at
206331_at	233861_at	219695_at		85423_at	37747_at
206332_s_at	211992_at	219737_s_at		75026_s_at	37762_at
206340_at	224189_x_at	219738_s_at		51972_at	37777_at
206363_at	233226_at	219747_at		57289_at	37780_at
206364_at	211529_x_at	219752_at		54464_at	37782_at
206371_at	215029_at	219764_at		55828_at	37784_at
206373_at	1555039_a_at	219773_at		59461_at	377_g_at
206375_s_at	209449_at	219778_at		55504_at	37808_at
206391_at	1555972_s_at	219787_s_at		75085_at	37828_at
206392_s_at	212312_at	219791_s_at		60089_at	37841_at
206404_at	209878_s_at	219814_at		38618_at	37842_at
206415_at	1558217_at	219895_at		65572_at	37850_at
206458_s_at	213187_x_at	219909_at		39925_at	37881_at
206498_at	214279_s_at	219970_at		76662_r_at	37884_f_at
206542_s_at	209461_x_at	219972_s_at		1490_at	37899_at
206581_at	244612_at	219993_at		81594_at	37902_at
206605_at	212090_at	220035_at		73482_at	37908_at
206640_x_at	1565743_at	220116_at		57829_s_at	37912_at
206643_at	212489_at	220180_at		46745_f_at	37921_at
206645_s_at	210449_x_at	220223_at		49709_at	37928_at
206659_at	209629_s_at	220243_at		37890_at	37930_at
206675_s_at	219522_at	220260_at		56739_at	37954_at
206698_at	243386_at	220303_at		43935_at	37958_at
206772_at	213837_at	220327_at		38313_at	37960_at
206822_s_at	1558759_s_at	220432_s_at		81011_r_at	37983_at
206858_s_at	202799_at	220474_at		77765_at	37989_at
206930_at	206724_at	220543_at		60445_at	38004_at
206961_s_at	210046_s_at	220603_s_at		73058_at	38008_at
206987_x_at	204212_at	220631_at		43746_at	38011_at
207010_at	213764_s_at	220651_s_at		72962_at	38013_at
207016_s_at	224632_at	220782_x_at		81576_at	38016_at
207039_at	225203_at	220892_s_at		75347_at	38024_at
207040_s_at	200769_s_at	220922_s_at		45898_r_at	38033_at
207069_s_at	241788_x_at	220929_at		89917_at	38035_at
207076_s_at	202410_x_at	220954_s_at		55594_at	38044_at
207113_s_at	217787_s_at	221031_s_at		46522_at	38047_at
207123_s_at	210978_s_at	221096_s_at		91728_at	38048_at
207124_s_at	215801_at	221170_at		87864_i_at	38049_g_at
207143_at	226980_at	221207_s_at		87462_at	38051_at
207165_at	221430_s_at	221258_s_at		31719_at	38069_at
207166_at	209098_s_at	221520_s_at		33132_at	38075_at
207173_x_at	237810_at	221591_s_at		40604_at	38077_at
207183_at	201852_x_at	221648_s_at		63638_at	38079_at
207302_at	201188_s_at	221731_x_at		50349_at	38087_s_at
207306_at	215984_s_at	221756_at		47341_at	38091_at
207308_at	207575_at	221766_s_at		33750_at	38100_at
207325_x_at	200948_at	221799_at		43352_s_at	38110_at
207344_at	222486_s_at	221872_at		35714_at	38111_at
207452_s_at	1566472_s_at	221884_at		58140_at	38112_g_at
207480_s_at	208846_s_at	221933_at		39008_at	38113_at
207510_at	228824_s_at	221958_s_at		56606_at	38116_at
207540_s_at	204822_at	221967_at		1057_at	38126_at
207550_at	207835_at	222006_at		46179_f_at	38139_at
207558_s_at	214310_s_at	222033_s_at		75288_at	38143_at
207642_at	206533_at	222039_at		40635_at	38158_at
207663_x_at	210875_s_at	222067_x_at		38339_at	38176_at
207698_at	203136_at	222077_s_at		73188_s_at	38178_at
207761_s_at	233651_s_at	222108_at		33630_s_at	38201_at
207764_s_at	216266_s_at	222118_at		44705_at	38216_at
207808_s_at	232908_at	222161_at		34255_at	38218_at
207810_at	218115_at	222217_s_at		77705_f_at	38220_at
207828_s_at	200646_s_at	222237_s_at		60896_at	38239_at
207839_s_at	212715_s_at	222281_s_at		49219_g_at	38248_at
207847_s_at	220319_s_at	222288_at		311_s_at	38254_at
207850_at	203878_s_at	222314_x_at		43854_at	38288_at
207904_s_at	209754_s_at	222342_at		47660_at	38292_at
207995_s_at	218922_s_at	222376_at		68788_at	38295_at
208017_s_at	203674_at	222423_at		86807_at	38296_at
208025_s_at	1560198_at	222453_at		49508_at	38307_at
208050_s_at	221618_s_at	222457_s_at		36658_at	38308_g_at
208079_s_at	1566043_at	222498_at		87867_r_at	38312_at
208089_s_at	216766_at	222549_at		59253_at	38315_at
208107_s_at	230244_at	222622_at		57257_s_at	38323_at
208129_x_at	200078_s_at	222662_at		43549_at	38325_at
208131_s_at	200643_at	222680_s_at		90046_at	38336_at
208146_s_at	1570259_at	222717_at		55863_at	38340_at
208158_s_at	1555270_a_at	222722_at		87816_g_at	38351_at
208228_s_at	205593_s_at	222723_at		60500_at	38364_at
208241_at	1555758_a_at	222731_at		45803_at	38370_at
208290_s_at	202516_s_at	222764_at		1218_at	38374_at
208302_at	224773_at	222799_at		63063_f_at	38375_at
208335_s_at	202937_x_at	222834_s_at		43662_at	38379_at
208343_s_at	219978_s_at	222848_at		82940_at	38392_at
208358_s_at	218663_at	222853_at		39333_at	38414_at
208369_s_at	1558075_at	222871_at		72187_g_at	38427_at
208394_x_at	235222_x_at	222881_at		55405_at	38428_at
208396_s_at	211681_s_at	222891_s_at		47042_at	38430_at
208433_s_at	203805_s_at	222910_s_at		37649_at	38438_at
208450_at	1569323_at	222925_at		37044_at	38461_at
208451_s_at	202771_at	222958_s_at		73500_at	38469_at
208467_at	238699_s_at	222959_at		91236_at	38474_at
208484_at	243277_x_at	222962_s_at		47124_at	38480_s_at
208511_at	244626_at	222996_s_at		44415_at	38487_at
208517_x_at	214999_s_at	223062_s_at		63431_f_at	38503_at
208580_x_at	214711_at	223075_s_at		40690_at	38508_s_at
208600_s_at	201378_s_at	223165_s_at		84664_at	38519_at
208621_s_at	220332_at	223168_at		40171_at	38525_at
208623_s_at	201785_at	223178_s_at		43915_at	38545_at
208650_s_at	1569664_at	223307_at		76710_at	38551_at
208651_x_at	209016_s_at	223315_at		58866_r_at	38570_at
208655_at	219442_at	223381_at		53497_at	38574_at
208658_at	203931_s_at	223384_s_at		44670_at	38583_at
208669_s_at	238610_s_at	223393_s_at		54850_at	38585_at
208671_at	1558496_at	223395_at		80078_at	38618_at
208683_at	236985_at	223423_at		38143_at	38623_at
208687_x_at	210467_x_at	223441_at		1599_at	38627_at
208741_at	222413_s_at	223499_at		74041_r_at	38651_at
208752_x_at	204384_at	223501_at		91875_s_at	38653_at
208760_at	229349_at	223502_s_at		54483_at	38670_at
208778_s_at	215509_s_at	223529_at		51465_at	38671_at
208781_x_at	241682_at	223570_at		78574_f_at	38717_at
208786_s_at	217208_s_at	223597_at		74557_s_at	38727_at
208848_at	219634_at	223623_at		77218_at	38739_at
208850_s_at	65585_at	223700_at		36113_s_at	38745_at
208898_at	216805_at	223704_s_at		87790_at	38749_at
208920_at	201082_s_at	223734_at		76035_at	38750_at
208928_at	238040_at	223737_x_at		49963_g_at	38763_at
208933_s_at	210022_at	223748_at		77516_r_at	38770_at
208935_s_at	38487_at	223753_s_at		46652_at	38774_at
208944_at	1558330_x_at	223759_s_at		59466_at	38779_r_at
208949_s_at	201276_at	223800_s_at		48684_at	38783_at
208966_x_at	211672_s_at	223839_s_at		67362_f_at	38784_g_at
208982_at	1554899_s_at	223883_s_at		1881_at	38785_at
208998_at	241860_at	223923_at		49094_at	38786_at
209009_at	203186_s_at	224321_at		85613_at	38789_at
209011_at	232204_at	224352_s_at		53852_at	38801_at
209053_s_at	222958_s_at	224400_s_at		38784_g_at	38820_at
209068_at	204938_s_at	224428_s_at		55836_at	38821_at
209070_s_at	201835_s_at	224512_s_at		81199_at	38827_at
209074_s_at	230061_at	224516_s_at		63432_r_at	38837_at
209084_s_at	201641_at	224678_at		33282_at	38847_at
209087_x_at	211924_s_at	224707_at		64579_r_at	38864_at
209090_s_at	210188_at	224722_at		40951_at	38876_at
209106_at	211300_s_at	224755_at		106_at	38885_at
209110_s_at	223103_at	224763_at		80534_r_at	38886_i_at
209112_at	215329_s_at	224774_s_at		64363_f_at	38887_r_at
209116_x_at	223649_s_at	224901_at		46521_r_at	38909_at
209147_s_at	1552621_at	224917_at		67580_at	38918_at
209167_at	223479_s_at	224932_at		74815_at	38920_at
209169_at	200859_x_at	224972_at		34342_s_at	38940_at
209170_s_at	1555830_s_at	224983_at		73859_at	38951_at
209172_s_at	207239_s_at	225060_at		50199_s_at	38952_s_at
209173_at	234819_at	225166_at		60855_at	38954_at
209180_at	205746_s_at	225171_at		51016_s_at	38968_at
209197_at	227228_s_at	225173_at		32154_at	38985_at
209198_s_at	219630_at	225239_at		40425_at	38994_at
209200_at	211401_s_at	225242_s_at		46588_f_at	389_s_at
209204_at	231989_s_at	225283_at		46675_at	39008_at
209227_at	203919_at	225299_at		63045_at	39013_at
209228_x_at	207712_at	225334_at		52279_s_at	39037_at
209235_at	1552477_a_at	225355_at		46205_at	39046_at
209239_at	205350_at	225387_at		35207_at	39052_at
209241_x_at	214359_s_at	225441_x_at		82359_at	39055_at
209242_at	223283_s_at	225553_at		927_s_at	39071_at
209262_s_at	208792_s_at	225571_at		54575_at	39074_at
209267_s_at	204764_at	225575_at		1713_s_at	39084_at
209277_at	201073_s_at	225618_at		50391_at	39087_at
209278_s_at	222175_s_at	225645_at		88988_at	39106_at
209286_at	219497_s_at	225655_at		61415_at	39109_at
209292_at	203676_at	225681_at		32821_at	39113_at
209315_at	233878_s_at	225687_at		55095_at	39123_s_at
209330_s_at	200909_s_at	225688_s_at		67334_at	39124_r_at
209335_at	215273_s_at	225700_at		81614_at	39175_at
209340_at	214236_at	225710_at		90224_at	39178_at
209348_s_at	217379_at	225728_at		89712_at	39217_at
209351_at	203709_at	225759_x_at		49925_at	39256_at
209362_at	204653_at	225775_at		2084_s_at	39257_at
209368_at	225530_at	225777_at		54147_at	39262_at
209369_at	1563010_at	225782_at		82355_at	39270_at
209384_at	222680_s_at	225809_at		65699_at	39275_at
209385_s_at	218215_s_at	225817_at		55547_at	39276_g_at
209398_at	217211_at	225834_at		36869_at	39294_at
209408_at	203918_at	225846_at		80482_at	39295_s_at
209436_at	202546_at	225915_at		38248_at	39298_at
209437_s_at	213445_at	225946_at		51476_at	39311_at
209447_at	1554696_s_at	225949_at		49862_at	39317_at
209458_x_at	232361_s_at	225957_at		38783_at	39320_at
209469_at	200916_at	225996_at		50534_at	39333_at
209470_s_at	206546_at	226017_at		70818_at	39336_at
209478_at	1567628_at	226037_s_at		291_s_at	39338_at
209479_at	212949_at	226050_at		84907_r_at	39370_at
209485_s_at	209543_s_at	226086_at		37956_at	39374_at
209487_at	202471_s_at	226121_at		46679_at	39375_g_at
209488_s_at	201106_at	226145_s_at		1882_g_at	39388_at
209493_at	202705_at	226186_at		37131_at	39395_at
209505_at	1773_at	226225_at		45416_at	39396_at
209517_s_at	218673_s_at	226246_at		46160_at	393_s_at
209550_at	1554508_at	226280_at		53609_at	39421_at
209552_at	224676_at	226292_at		85114_at	39438_at
209556_at	201584_s_at	226321_at		575_s_at	39474_s_at
209558_s_at	208686_s_at	226338_at		53981_at	39506_at
209570_s_at	201309_x_at	226355_at		54454_at	39518_at
209576_at	1555702_a_at	226402_at		48013_at	39541_at
209585_s_at	221432_s_at	226403_at		33933_at	39575_at
209602_s_at	214992_s_at	226420_at		668_s_at	39577_at
209603_at	212778_at	226425_at		45574_g_at	39584_at
209612_s_at	206075_s_at	226439_s_at		821_s_at	39590_at
209613_s_at	226094_at	226448_at		266_s_at	39611_at
209621_s_at	242236_at	226451_at		58457_f_at	39613_at
209631_s_at	1553260_s_at	226456_at		39704_s_at	39616_at
209635_at	238611_at	226490_at		35276_at	39617_at
209642_at	232599_at	226492_at		700_s_at	39618_at
209644_x_at	218231_at	226534_at		55388_at	39624_at
209646_x_at	216032_s_at	226548_at		38750_at	39634_at
209656_s_at	219153_s_at	226582_at		34674_at	39640_at
209676_at	201629_s_at	226606_s_at		33904_at	39646_at
209699_x_at	1557772_at	226661_at		77702_f_at	39647_s_at
209706_at	218280_x_at	226670_s_at		90563_at	39651_at
209709_s_at	218688_at	226671_at		77364_at	39660_at
209714_s_at	216242_x_at	226677_at		84041_at	39673_i_at
209717_at	213973_at	226682_at		86402_f_at	39674_r_at
209723_at	227282_at	226691_at		90524_at	39675_at
209740_s_at	207396_s_at	226748_at			39677_at
209763_at	232490_s_at	226751_at			39678_at
209771_x_at	225400_at	226773_at			39690_at
209772_s_at	210273_at	226777_at			39704_s_at
209773_s_at	1559139_at	226789_at			39712_at
209806_at	208675_s_at	226800_at			39714_at
209814_at	202308_at	226803_at			39744_at
209822_s_at	228638_at	226863_at			39754_at
209825_s_at	200751_s_at	226864_at			39757_at
209828_s_at	209114_at	226875_at			39760_at
209829_at	201618_x_at	226977_at			39799_at
209836_x_at	1554670_at	226980_at			39812_at
209871_s_at	227918_s_at	227031_at			39814_s_at
209890_at	211804_s_at	227038_at			39833_at
209891_at	200785_s_at	227042_at			39852_at
209894_at	216905_s_at	227055_at			39864_at
209897_s_at	1557100_s_at	227058_at			39872_at
209900_s_at	201781_s_at	227061_at			39878_at
209909_s_at	201797_s_at	227062_at			39891_at
210002_at	1566145_s_at	227070_at			39924_at
210026_s_at	1569539_at	227084_at			39925_at
210052_s_at	212041_at	227088_at			39926_at
210069_at	218388_at	227134_at			39935_at
210106_at	39835_at	227148_at			39939_at
210108_at	234954_at	227178_at			39940_at
210121_at	211519_s_at	227190_at			39961_at
210128_s_at	1559954_s_at	227193_at			39966_at
210139_s_at	218855_at	227198_at			39970_at
210145_at	216863_s_at	227202_at			40012_at
210164_at	201110_s_at	227228_s_at			40020_at
210180_s_at	207108_s_at	227239_at			40030_at
210220_at	221520_s_at	227253_at			40042_r_at
210222_s_at	201670_s_at	227265_at			40043_at
210248_at	225529_at	227282_at			40049_at
210253_at	1554878_a_at	227289_at			40058_s_at
210294_at	207238_s_at	227399_at			40059_r_at
210313_at	1559039_at	227415_at			40060_r_at
210315_at	200828_s_at	227461_at			40063_at
210334_x_at	201787_at	227480_at			40074_at
210338_s_at	1555751_a_at	227497_at			40093_at
210347_s_at	206829_x_at	227498_at			40103_at
210365_at	209261_s_at	227522_at			40113_at
210372_s_at	212937_s_at	227526_at			40126_at
210375_at	225883_at	227536_at			40134_at
210382_at	207923_x_at	227554_at			40145_at
210389_x_at	60815_at	227578_at			40189_at
210394_x_at	208703_s_at	227607_at			40199_at
210397_at	201869_s_at	227623_at			401_s_at
210424_s_at	217785_s_at	227677_at			40202_at
210426_x_at	217872_at	227690_at			40203_at
210430_x_at	200658_s_at	227705_at			40227_at
210481_s_at	204447_at	227708_at			40229_at
210503_at	223243_s_at	227719_at			40240_at
210512_s_at	228252_at	227725_at			40302_at
210559_s_at	206441_s_at	227753_at			40304_at
210601_at	231729_s_at	227758_at			40320_at
210641_at	1569150_x_at	227804_at			40330_at
210652_s_at	242859_at	227911_at			40331_at
210665_at	244464_at	227921_at			40367_at
210683_at	201246_s_at	227923_at			40371_at
210697_at	211013_x_at	227933_at			40378_at
210718_s_at	203723_at	227972_at			40398_s_at
210731_s_at	218848_at	228027_at			40399_r_at
210732_s_at	214074_s_at	228033_at			40404_s_at
210739_x_at	1554468_s_at	228045_at			40407_at
210746_s_at	223050_s_at	228051_at			40409_at
210757_x_at	219134_at	228062_at			40412_at
210788_s_at	201169_s_at	228069_at			40422_at
210817_s_at	210514_x_at	228090_at			40424_at
210827_s_at	210904_s_at	228116_at			40434_at
210830_s_at	242836_at	228155_at			40445_at
210842_at	1554768_a_at	228205_at			40456_at
210847_x_at	200968_s_at	228214_at			40478_at
210861_s_at	217319_x_at	228218_at			40488_at
210869_s_at	220342_x_at	228245_s_at			40504_at
210871_x_at	1558685_a_at	228252_at			40507_at
210946_at	200010_at	228254_at			40511_at
210968_s_at	1554774_at	228281_at			40521_at
210991_s_at	224482_s_at	228298_at			40528_at
211137_s_at	203330_s_at	228320_x_at			40532_at
211276_at	244427_at	228377_at			40541_at
211340_s_at	1553498_at	228411_at			40545_at
211343_s_at	204836_at	228425_at			40547_at
211368_s_at	216650_at	228463_at			40560_at
211402_x_at	212023_s_at	228546_at			40576_f_at
211425_x_at	218857_s_at	228554_at			40581_at
211470_s_at	242423_x_at	228564_at			40604_at
211494_s_at	209922_at	228568_at			40621_at
211519_s_at	226407_at	228598_at			40634_at
211522_s_at	226320_at	228705_at			40637_at
211527_x_at	224798_s_at	228708_at			40642_at
211538_s_at	212596_s_at	228715_at			40647_at
211548_s_at	243159_x_at	228724_at			40664_at
211555_s_at	207983_s_at	228728_at			40674_s_at
211563_s_at	205658_s_at	228749_at			40681_at
211576_s_at	204824_at	228776_at			40690_at
211653_x_at	217821_s_at	228789_at			40692_at
211666_x_at	235545_at	228821_at			40697_at
211671_s_at	242926_at	228827_at			40712_at
211675_s_at	210559_s_at	228834_at			40726_at
211676_s_at	214439_x_at	228850_s_at			40728_at
211695_x_at	203782_s_at	228854_at			40735_at
211696_x_at	35147_at	228863_at			40740_at
211697_x_at	239579_at	228868_x_at			40766_at
211740_at	205210_at	228873_at			40775_at
211745_x_at	218960_at	228946_at			40779_at
211756_at	208310_s_at	228967_at			40781_at
211778_s_at	224566_at	228973_at			40792_s_at
211781_x_at	235412_at	228996_at			407_at
211805_s_at	211748_x_at	229002_at			40803_at
211813_x_at	201104_x_at	229018_at			40808_at
211896_s_at	202394_s_at	229019_at			40816_at
211963_s_at	238323_at	229021_at			40839_at
211964_at	209195_s_at	229084_at			40841_at
211967_at	210284_s_at	229095_s_at			40853_at
211980_at	236741_at	229116_at			40854_at
211981_at	209321_s_at	229145_at			40876_at
211985_s_at	243641_at	229160_at			40886_at
211996_s_at	219189_at	229230_at			40887_g_at
211998_at	224706_at	229254_at			40899_at
212021_s_at	231882_at	229285_at			40915_r_at
212022_s_at	200647_x_at	229287_at			40926_at
212023_s_at	205127_at	229308_at			40931_at
212070_at	209464_at	229313_at			40936_at
212096_s_at	236840_at	229317_at			40943_at
212097_at	200661_at	229332_at			40961_at
212130_x_at	242912_at	229380_at			40962_s_at
212142_at	223284_at	229393_at			40964_at
212157_at	227725_at	229396_at			40990_at
212158_at	212595_s_at	229414_at			41014_s_at
212195_at	244587_at	229441_at			41031_at
212206_s_at	228498_at	229461_x_at			41047_at
212224_at	213330_s_at	229479_at			41052_s_at
212227_x_at	228222_at	229480_at			41056_at
212243_at	215807_s_at	229485_x_at			41060_at
212244_at	236094_at	229490_s_at			41075_at
212245_at	203194_s_at	229498_at			41081_at
212254_s_at	202120_x_at	229529_at			41096_at
212289_at	204163_at	229538_s_at			41104_at
212352_s_at	200678_x_at	229596_at			41107_at
212397_at	228725_x_at	229599_at			41109_at
212412_at	1569057_s_at	229603_at			41143_at
212456_at	39318_at	229604_at			41144_g_at
212514_x_at	1557581_x_at	229610_at			41145_at
212526_at	212092_at	229622_at			41149_at
212530_at	204006_s_at	229623_at			41176_at
212531_at	200000_s_at	229638_at			41177_at
212535_at	204061_at	229641_at			41189_at
212556_at	202877_s_at	229649_at			41210_at
212560_at	212193_s_at	229671_s_at			41229_at
212586_at	203828_s_at	229675_at			41242_at
212607_at	215155_at	229705_at			41257_at
212609_s_at	202566_s_at	229715_at			41258_at
212632_at	200838_at	229730_at			41277_at
212636_at	233142_at	229797_at			41288_at
212680_x_at	226613_at	229831_at			41289_at
212698_s_at	216511_s_at	229842_at			41300_s_at
212730_at	222242_s_at	229891_x_at			41310_f_at
212738_at	207223_s_at	229927_at			41320_s_at
212741_at	218308_at	229963_at			41355_at
212745_s_at	1559029_at	229973_at			41364_r_at
212749_s_at	221220_s_at	230002_at			41383_at
212764_at	210992_x_at	230022_at			41386_i_at
212771_at	213167_s_at	230030_at			41387_r_at
212789_at	213577_at	230040_at			41388_at
212801_at	229538_s_at	230061_at			41395_at
212807_s_at	211991_s_at	230072_at			41400_at
212809_at	202008_s_at	230083_at			41402_at
212816_s_at	207980_s_at	230109_at			41406_at
212838_at	216565_x_at	230110_at			41419_at
212858_at	225937_at	230135_at			41424_at
212909_at	204266_s_at	230158_at			41443_at
212924_s_at	228705_at	230174_at			41449_at
212942_s_at	236223_s_at	230178_s_at			41455_at
212949_at	1555778_a_at	230179_at			41457_at
212960_at	223165_s_at	230211_at			41458_at
213007_at	221604_s_at	230237_at			41462_at
213008_at	215508_at	230288_at			41473_at
213033_s_at	213502_x_at	230307_at			41481_at
213047_x_at	200885_at	230312_at			41486_at
213053_at	1569527_at	230319_at			41491_s_at
213056_at	217973_at	230381_at			41492_r_at
213069_at	213523_at	230448_at			41501_at
213075_at	232309_at	230563_at			41530_at
213094_at	1553219_a_at	230624_at			41534_at
213100_at	209328_x_at	230625_s_at			41536_at
213135_at	212016_s_at	230644_at			41543_at
213139_at	201474_s_at	230661_at			41545_at
213169_at	230022_at	230673_at			41549_s_at
213172_at	221869_at	230722_at			41556_s_at
213201_s_at	218931_at	230741_at			41567_at
213226_at	234976_x_at	230863_at			41583_at
213227_at	226700_at	230869_at			41586_at
213228_at	210130_s_at	230875_s_at			41587_g_at
213238_at	203281_s_at	230883_at			41594_at
213247_at	213378_s_at	230933_at			41599_at
213258_at	1554152_a_at	230943_at			41605_at
213268_at	219529_at	230944_at			41620_at
213280_at	215780_s_at	230986_at			41626_at
213304_at	222996_s_at	231007_at			41639_at
213306_at	208960_s_at	231113_at			41644_at
213309_at	201742_x_at	231123_at			41654_at
213317_at	225903_at	231131_at			41666_at
213353_at	239721_at	231167_at			41673_at
213355_at	238844_s_at	231181_at			41680_at
213364_s_at	219408_at	231210_at			41685_at
213370_s_at	234068_s_at	231325_at			41695_at
213375_s_at	238678_at	231382_at			41715_at
213385_at	207348_s_at	231384_at			41732_at
213388_at	214943_s_at	231391_at			41742_s_at
213389_at	217799_x_at	231565_at			41743_i_at
213397_x_at	205343_at	231597_x_at			41744_at
213405_at	211429_s_at	231766_s_at			41747_s_at
213407_at	1558515_at	231882_at			41755_at
213425_at	1552622_s_at	231899_at			41767_r_at
213429_at	228443_s_at	231906_at			41768_at
213436_at	228733_at	231917_at			41770_at
213456_at	200894_s_at	231944_at			41771_g_at
213479_at	207076_s_at	231980_at			41772_at
213497_at	226429_at	231986_at			41776_at
213515_x_at	215050_x_at	232027_at			41783_at
213519_s_at	211942_x_at	232054_at			41796_at
213520_at	211504_x_at	232059_at			41806_at
213523_at	211793_s_at	232098_at			41816_at
213553_x_at	202062_s_at	232118_at			41817_g_at
213558_at	202412_s_at	232210_at			41839_at
213577_at	225116_at	232267_at			41847_at
213592_at	218745_x_at	232268_at			41856_at
213599_at	214682_at	232278_s_at			41862_at
213600_at	223765_s_at	232305_at			41870_at
213622_at	40489_at	232398_at			41871_at
213647_at	212525_s_at	232449_at			41872_at
213670_x_at	210417_s_at	232458_at			418_at
213684_s_at	208784_s_at	232568_at			41941_r_at
213693_s_at	208714_at	232609_at			41970_at
213695_at	225655_at	232668_at			41979_r_at
213698_at	1570120_at	232682_at			419_at
213705_at	205869_at	232762_at			42048_at
213714_at	225861_at	232772_at			42050_at
213757_at	217728_at	232903_at			42068_at
213779_at	209006_s_at	232976_at			42077_at
213800_at	223206_s_at	233011_at			42305_at
213816_s_at	213022_s_at	233036_at			42329_at
213817_at	229465_s_at	233116_at			42359_s_at
213864_s_at	212488_at	233275_at			42442_at
213869_x_at	224428_s_at	233392_at			42472_at
213905_x_at	229671_s_at	233445_at			42475_at
213917_at	242397_at	233504_at			42476_at
213921_at	208767_s_at	233536_at			42567_at
213933_at	233311_at	233588_x_at			42572_at
213939_s_at	232011_s_at	233932_at			42589_r_at
213945_s_at	218172_s_at	233955_x_at			42634_at
213964_x_at	1555781_at	234018_s_at			42643_at
213992_at	202262_x_at	234057_at			42651_at
213993_at	211284_s_at	234087_at			42749_at
213994_s_at	238918_at	234103_at			42803_at
214005_at	201688_s_at	234118_at			42822_at
214032_at	208928_at	234359_at			42861_at
214036_at	214752_x_at	234873_x_at			42873_at
214041_x_at	214642_x_at	234993_at			428_s_at
214044_at	1554930_a_at	234994_at			42960_r_at
214081_at	219918_s_at	235029_at			42962_at
214105_at	202828_s_at	235053_at			42969_at
214120_at	231299_at	235061_at			42984_at
214157_at	201562_s_at	235076_at			42985_r_at
214162_at	233492_s_at	235092_at			42990_at
214204_at	210149_s_at	235115_at			43013_at
214228_x_at	1555756_a_at	235155_at			43026_at
214234_s_at	1557690_x_at	235194_at			43044_at
214235_at	220092_s_at	235209_at			43045_at
214254_at	210011_s_at	235210_s_at			43046_at
214255_at	211975_at	235266_at			43054_r_at
214282_at	204132_s_at	235299_at			43065_at
214284_s_at	221628_s_at	235300_x_at			43066_g_at
214297_at	225933_at	235334_at			43080_at
214311_at	200002_at	235473_at			43140_at
214319_at	202889_x_at	235515_at			43218_at
214339_s_at	223364_s_at	235545_at			43236_at
214340_at	227186_s_at	235556_at			43250_at
214359_s_at	224455_s_at	235561_at			43309_at
214373_at	201168_x_at	235570_at			43318_at
214385_s_at	213072_at	235572_at			43352_s_at
214414_x_at	242191_at	235583_at			43356_s_at
214429_at	213937_s_at	235675_at			43359_f_at
214434_at	220335_x_at	235681_at			43368_s_at
214452_at	201710_at	235723_at			43380_s_at
214463_x_at	205408_at	235746_s_at			43396_s_at
214472_at	220771_at	235759_at			43406_s_at
214481_at	217025_s_at	235764_at			43414_at
214522_x_at	238876_at	235787_at			43426_at
214589_at	1561713_at	235801_at			43429_at
214595_at	202180_s_at	235830_at			43439_at
214609_at	217943_s_at	235852_at			43456_at
214657_s_at	1552319_a_at	235867_at			43489_at
214683_s_at	209964_s_at	235874_at			43506_at
214708_at	224794_s_at	235962_at			43507_g_at
214710_s_at	201932_at	236004_at			43535_at
214712_at	210605_s_at	236034_at			43548_at
214719_at	211913_s_at	236045_x_at			43549_at
214724_at	220735_s_at	236081_at			43552_at
214725_at	243428_at	236088_at			43586_at
214753_at	241806_at	236118_at			43590_f_at
214803_at	1570213_at	236123_at			43591_r_at
214804_at	202583_s_at	236141_at			43605_at
214867_at	213441_x_at	236290_at			43662_at
214868_at	223360_at	236302_at			43801_f_at
214905_at	238635_at	236326_at			43903_at
214913_at	201621_at	236331_at			43915_at
214930_at	222891_s_at	236359_at			43922_at
214933_at	204709_s_at	236389_x_at			43924_at
214943_s_at	208806_at	236395_at			43935_at
214945_at	222599_s_at	236462_at			43957_at
214961_at	232032_x_at	236548_at			43983_at
215000_s_at	208132_x_at	236576_at			43995_at
215016_x_at	217287_s_at	236634_at			43999_at
215027_at	219447_s_at	236641_at			44001_at
215028_at	210754_s_at	236649_at			44002_at
215056_at	206997_s_at	236697_at			44016_at
215059_at	209468_at	236698_at			44025_at
215133_s_at	211697_x_at	236712_at			44031_at
215139_at	201770_at	236739_at			44037_at
215143_at	233557_s_at	236773_at			44043_at
215189_at	207011_s_at	236840_at			44055_at
215194_at	224163_s_at	236936_at			44113_at
215201_at	1563478_at	236937_at			44116_at
215219_at	214437_s_at	236947_at			44123_at
215229_at	222496_s_at	237151_s_at			44130_at
215247_at	203570_at	237167_at			44146_at
215388_s_at	211015_s_at	237194_at			44272_at
215437_x_at	200628_s_at	237203_at			44415_at
215469_at	221706_s_at	237223_at			44481_at
215506_s_at	230318_at	237252_at			44517_at
215585_at	205661_s_at	237261_at			44540_at
215601_at	205996_s_at	237269_at			44541_at
215657_at	222501_s_at	237320_at			44544_at
215682_at	201287_s_at	237469_at			44545_at
215704_at	202803_s_at	237509_at			44547_at
215738_at	1562378_s_at	237802_at			44559_at
215789_s_at	212691_at	237810_at			44566_at
215894_at	220788_s_at	237974_at			44575_at
216039_at	218612_s_at	238021_s_at			445_at
216050_at	208721_s_at	238022_at			44606_at
216097_at	203819_s_at	238067_at			44613_at
216219_at	202007_at	238075_at			44626_g_at
216222_s_at	214958_s_at	238116_at			44627_at
216231_s_at	203114_at	238133_at			44642_at
216237_s_at	201809_s_at	238151_at			44649_at
216242_x_at	229272_at	238163_at			44650_at
216288_at	236641_at	238169_at			44651_at
216331_at	201245_s_at	238174_at			44679_at
216333_x_at	212279_at	238253_at			44690_at
216379_x_at	1566191_at	238332_at			44705_at
216459_x_at	202510_s_at	238393_at			44730_at
216470_x_at	224991_at	238444_at			44742_s_at
216519_s_at	205462_s_at	238447_at			44747_at
216615_s_at	217569_x_at	238451_at			44754_at
216620_s_at	1562348_at	238454_at			44755_g_at
216698_x_at	1555384_a_at	238458_at			44777_at
216733_s_at	218755_at	238463_at			44778_g_at
216834_at	1555611_s_at	238478_at			44779_at
216840_s_at	1555780_a_at	238512_at			44780_s_at
216860_s_at	211663_x_at	238541_at			44781_r_at
216931_at	203820_s_at	238592_at			44784_at
216933_x_at	233288_at	238625_at			44794_s_at
216938_x_at	200052_s_at	238649_at			44795_at
216946_at	32625_at	238657_at			44813_s_at
216973_s_at	201438_at	238815_at			44820_f_at
217028_at	202415_s_at	238823_at			44833_s_at
217047_s_at	243495_s_at	238852_at			44835_s_at
217073_x_at	223593_at	238878_at			44839_s_at
217080_s_at	209230_s_at	238919_at			44865_s_at
217156_at	222625_s_at	238992_at			44944_f_at
217204_at	213011_s_at	239006_at			44973_at
217225_x_at	230179_at	239045_at			44982_s_at
217230_at	200075_s_at	239169_at			45010_at
217232_x_at	224982_at	239178_at			45012_s_at
217234_s_at	210735_s_at	239272_at			45017_at
217245_at	219181_at	239273_s_at			45059_at
217414_x_at	232412_at	239280_at			45062_at
217437_s_at	210854_x_at	239370_at			45110_at
217452_s_at	241879_at	239395_at			45122_at
217499_x_at	1569609_at	239398_at			45126_at
217506_at	213008_at	239516_at			45142_r_at
217525_at	1555716_a_at	239579_at			45147_at
217590_s_at	210513_s_at	239639_at			45152_at
217635_s_at	212021_s_at	239673_at			45153_at
217712_at	201937_s_at	239708_at			45155_at
217732_s_at	208751_at	239750_x_at			45199_at
217733_s_at	220086_at	239806_at			45201_at
217755_at	203198_at	239808_at			45206_at
217762_s_at	205619_s_at	239846_at			45209_at
217763_s_at	202503_s_at	239884_at			45222_at
217767_at	216506_x_at	239907_at			45260_at
217771_at	203009_at	239942_at			45282_at
217779_s_at	226456_at	239999_at			45289_at
217809_at	218782_s_at	240053_x_at			45316_at
217818_s_at	1560476_at	240067_at			45341_at
217865_at	1559459_at	240094_at			45347_at
217892_s_at	226454_at	240112_at			45359_at
217959_s_at	219214_s_at	240138_at			45362_g_at
217979_at	210785_s_at	240187_at			45366_s_at
217995_at	214315_x_at	240214_at			45367_r_at
218009_s_at	238612_at	240245_at			45374_at
218033_s_at	219868_s_at	240259_at			45381_at
218039_at	209357_at	240405_at			45382_g_at
218111_s_at	208657_s_at	240420_at			45390_at
218127_at	208915_s_at	240458_at			45404_at
218129_s_at	1556206_at	240466_at			45425_at
218151_x_at	227455_at	240469_at			45441_r_at
218154_at	223062_s_at	240869_at			45456_at
218167_at	202104_s_at	241179_at			45460_at
218196_at	203454_s_at	241365_at			45479_at
218203_at	213617_s_at	241420_at			45496_at
218204_s_at	216976_s_at	241436_at			45501_s_at
218257_s_at	212038_s_at	241450_at			45502_at
218279_s_at	212497_at	241471_at			45532_s_at
218280_x_at	239704_at	241635_at			45539_r_at
218296_x_at	215037_s_at	241672_at			45551_at
218301_at	1554600_s_at	241673_x_at			45555_at
218308_at	202183_s_at	241703_at			45574_g_at
218332_at	226781_at	241739_at			45598_at
218346_s_at	221496_s_at	241745_at			45605_at
218355_at	232365_at	241805_at			45606_at
218368_s_at	236293_at	241833_at			45629_at
218380_at	216080_s_at	241858_at			45657_at
218432_at	216973_s_at	241962_at			45658_at
218449_at	232079_s_at	241994_at			45680_at
218450_at	221882_s_at	242002_at			45694_at
218462_at	218105_s_at	242033_at			45697_at
218469_at	209132_s_at	242034_at			45698_at
218499_at	205490_x_at	242107_x_at			45702_at
218510_x_at	205740_s_at	242142_at			45705_at
218532_s_at	201831_s_at	242300_at			45718_at
218542_at	221572_s_at	242340_at			45719_at
218565_at	1564911_at	242363_at			45729_at
218567_x_at	206582_s_at	242372_s_at			45747_at
218569_s_at	215832_x_at	242404_at			45788_i_at
218585_s_at	202726_at	242406_at			45789_f_at
218613_at	215900_at	242524_at			45799_at
218625_at	1561181_at	242532_at			45801_at
218645_at	212316_at	242546_at			45807_at
218662_s_at	1554397_s_at	242592_at			45810_at
218663_at	213872_at	242669_at			45835_i_at
218678_at	226606_s_at	242723_at			45836_r_at
218692_at	212957_s_at	242733_at			45873_at
218693_at	206491_s_at	242763_at			45880_at
218694_at	201419_at	242814_at			45932_at
218695_at	1566142_at	242881_x_at			45935_at
218729_at	215537_x_at	242912_at			45939_at
218730_s_at	223345_at	242917_at			45941_at
218736_s_at	228489_at	243018_at			45991_at
218744_s_at	203952_at	243021_at			46011_at
218755_at	1553186_x_at	243109_at			46027_at
218782_s_at	201037_at	243201_at			46029_r_at
218792_s_at	225877_at	243237_at			46032_at
218796_at	209980_s_at	243368_at			46064_at
218824_at	201666_at	243376_at			46074_at
218829_s_at	204156_at	243386_at			46089_at
218854_at	214849_at	243489_at			46109_at
218857_s_at	227142_at	243582_at			46116_at
218883_s_at	202856_s_at	243597_at			46123_at
218901_at	201399_s_at	243607_at			46152_at
218931_at	208917_x_at	243667_at			46160_at
218939_at	1555439_at	243762_at			46161_at
218950_at	219068_x_at	243783_at			46163_at
218960_at	212891_s_at	243843_at			46198_at
218974_at	212226_s_at	243864_at			461_at
218976_at	1563460_at	243929_at			46205_at
219010_at	1555725_a_at	244008_at			46260_at
219049_at	209276_s_at	244042_x_at			46261_at
219080_s_at	222507_s_at	244107_at			46264_at
219093_at	230746_s_at	244140_at			46293_at
219105_x_at	226707_at	244289_at			46294_at
219109_at	218240_at	244385_at			46302_at
219115_s_at	201601_x_at	244420_at			46305_at
219121_s_at	216521_s_at	244447_at			46307_at
219134_at	221638_s_at	244455_at			46317_at
219148_at	208777_s_at	244745_at			46334_at
219153_s_at	220232_at	244764_at			46379_i_at
219155_at	203085_s_at	244779_at			46380_r_at
219181_at	240314_at	266_s_at			463_g_at
219202_at	207549_x_at	33767_at			46415_at
219215_s_at	1562727_at	35160_at			46422_at
219236_at	1553940_a_at	36475_at			46468_at
219263_at	1554513_s_at	37117_at			46492_at
219279_at	201839_s_at	37278_at			46499_at
219295_s_at	204867_at	38158_at			46545_at
219304_s_at	200808_s_at	38487_at			46575_at
219306_at	210154_at	38671_at			46599_at
219313_at	1558007_s_at	38918_at			46600_at
219332_at	240572_s_at	40560_at			46601_at
219342_at	221809_at	41047_at			46650_at
219355_at	213324_at	50965_at			46675_at
219359_at	221335_x_at	51200_at			46679_at
219368_at	202873_at	55093_at			46683_at
219370_at	202343_x_at	55872_at			46698_at
219371_s_at	239405_at	60815_at			46715_at
219374_s_at	217480_x_at	823_at			46722_at
219388_at	224188_s_at				46737_s_at
219389_at	210881_s_at				46739_at
219405_at	242116_x_at				46747_s_at
219412_at	217747_s_at				46758_at
219416_at	217610_at				46789_at
219427_at	235515_at				46813_at
219454_at	202118_s_at				46829_at
219469_at	210756_s_at				46837_at
219478_at	227923_at				46850_r_at
219497_s_at	210859_x_at				46869_at
219498_s_at	203554_x_at				46871_r_at
219499_at	201130_s_at				468_at
219502_at	220200_s_at				46942_at
219510_at	223179_at				46982_at
219511_s_at	206799_at				46999_at
219513_s_at	1554816_at				469_at
219522_at	1554408_a_at				47018_at
219553_at	1561881_at				47024_at
219555_s_at	228478_at				47042_at
219556_at	223797_at				47106_at
219567_s_at	1555167_s_at				47108_at
219569_s_at	1556423_at				47110_at
219583_s_at	1555203_s_at				47119_at
219604_s_at	235189_at				47121_at
219619_at	218500_at				47123_at
219640_at	221268_s_at				47125_at
219650_at	1554101_a_at				47139_at
219654_at	221703_at				47165_at
219677_at	211965_at				47220_at
219682_s_at	234425_at				47292_at
219690_at	225150_s_at				47319_at
219695_at	217855_x_at				47324_at
219702_at	241517_at				47336_at
219737_s_at	216125_s_at				47338_at
219738_s_at	201204_s_at				47342_at
219747_at	227473_at				47412_at
219752_at	204654_s_at				47418_at
219764_at	203392_s_at				47419_at
219773_at	218232_at				47437_at
219778_at	1560386_at				47446_at
219787_s_at	227818_at				47471_at
219791_s_at	210023_s_at				47480_at
219814_at	1568923_at				47486_at
219828_at	202996_at				47520_at
219855_at	209350_s_at				47531_at
219869_s_at	214895_s_at				47544_at
219884_at	212951_at				47550_at
219890_at	206777_s_at				47555_at
219895_at	211730_s_at				47566_at
219909_at	210800_at				47569_at
219946_x_at	234949_at				47584_at
219961_s_at	227632_at				47621_at
219970_at	224234_at				47632_at
219972_s_at	222217_s_at				47635_at
219984_s_at	208867_s_at				47639_at
219990_at	201420_s_at				47653_r_at
219993_at	229622_at				47795_at
220030_at	225245_x_at				47845_at
220035_at	212065_s_at				47846_at
220038_at	212126_at				47852_r_at
220116_at	214545_s_at				47853_at
220162_s_at	220189_s_at				47860_at
220179_at	225874_at				47881_at
220180_at	216207_x_at				47891_at
220183_s_at	1563471_at				47898_at
220196_at	1552656_s_at				47899_at
220223_at	226531_at				47936_at
220243_at	221448_s_at				47947_at
220260_at	205425_at				47949_at
220261_s_at	214452_at				47987_at
220300_at	231656_x_at				479_at
220303_at	209758_s_at				48013_at
220327_at	1558922_at				48018_at
220384_at	1554006_a_at				48038_at
220432_s_at	201530_x_at				48048_at
220449_at	233458_at				48063_at
220474_at	209436_at				48076_at
220543_at	208748_s_at				48078_at
220603_s_at	200601_at				48079_at
220631_at	203022_at				48080_at
220651_s_at	223643_at				48081_at
220668_s_at	229334_at				48083_at
220707_s_at	238342_at				48089_at
220770_s_at	236700_at				48093_at
220782_x_at	214768_x_at				48096_at
220876_at	210529_s_at				48105_at
220892_s_at	200722_s_at				48124_at
220920_at	207782_s_at				48276_at
220922_s_at	233753_at				48286_at
220929_at	212064_x_at				48292_at
220954_s_at	221640_s_at				48294_at
221000_s_at	227511_at				48306_at
221019_s_at	219088_s_at				48373_at
221031_s_at	1555759_a_at				48421_at
221096_s_at	208649_s_at				48439_at
221125_s_at	201394_s_at				48467_at
221170_at	212777_at				48475_at
221207_s_at	217930_s_at				484_at
221250_s_at	218084_x_at				48500_at
221258_s_at	35160_at				48522_at
221319_at	1555367_at				48533_at
221414_s_at	1555487_a_at				48540_at
221476_s_at	216262_s_at				48541_at
221493_at	232498_at				48571_at
221520_s_at	223730_at				48587_at
221521_s_at	229863_s_at				48617_at
221531_at	224574_at				48631_at
221538_s_at	212053_at				48645_at
221573_at	1557263_s_at				48647_at
221591_s_at	222660_s_at				48707_at
221601_s_at	224981_at				48713_g_at
221648_s_at	214794_at				48723_at
221699_s_at	212379_at				48727_at
221726_at	203438_at				48742_at
221727_at	221692_s_at				48743_at
221731_x_at	209059_s_at				48744_g_at
221756_at	213672_at				48746_at
221760_at	207620_s_at				48767_at
221763_at	204875_s_at				48774_at
221766_s_at	203582_s_at				48777_at
221799_at	220442_at				48805_f_at
221827_at	200991_s_at				48807_at
221841_s_at	215023_s_at				48815_at
221872_at	1570415_at				48816_g_at
221879_at	65133_i_at				48827_at
221880_s_at	225681_at				48830_r_at
221884_at	211391_s_at				48842_s_at
221898_at	200728_at				48856_at
221922_at	239006_at				48871_at
221933_at	239156_at				48874_f_at
221958_s_at	218368_s_at				48881_at
221967_at	211799_x_at				48901_at
221988_at	208698_s_at				48934_at
222006_at	204344_s_at				48956_at
222008_at	211622_s_at				48967_at
222033_s_at	202281_at				48977_s_at
222036_s_at	201286_at				48991_at
222039_at	239639_at				48999_at
222067_x_at	211537_x_at				49001_at
222077_s_at	1557270_at				49041_at
222108_at	209081_s_at				49055_at
222111_at	204298_s_at				49094_at
222118_at	209953_s_at				49120_at
222139_at	206473_at				49142_at
222156_x_at	233940_at				49145_at
222161_at	225119_at				49156_at
222217_s_at	205742_at				49164_s_at
222230_s_at	212070_at				49172_at
222237_s_at	235330_at				49173_at
222251_s_at	1563316_at				49178_at
222281_s_at	1560002_at				49195_at
222288_at	212075_s_at				49197_at
222302_at	1553535_a_at				491_at
222303_at	1553158_at				49284_at
222314_x_at	215253_s_at				49295_f_at
222342_at	207629_s_at				492_g_at
222376_at	241973_x_at				49375_at
222423_at	1559688_at				49490_at
222453_at	220248_x_at				49502_i_at
222457_s_at	224221_s_at				49504_r_at
222465_at	213606_s_at				49506_at
222484_s_at	234690_at				49538_at
222495_at	232398_at				49560_at
222498_at	232078_at				49571_r_at
222513_s_at	219494_at				49591_at
222525_s_at	224472_x_at				49664_s_at
222549_at	211480_s_at				49706_r_at
222622_at	218585_s_at				49730_at
222640_at	201508_at				49769_at
222661_at	235589_s_at				49777_at
222662_at	215866_at				49797_at
222680_s_at	220877_at				49813_at
222717_at	224683_at				49821_s_at
222722_at	221806_s_at				49825_at
222723_at	221781_s_at				49826_at
222731_at	206640_x_at				49827_s_at
222764_at	233924_s_at				49862_at
222774_s_at	234112_at				49872_at
222791_at	202504_at				49880_at
222799_at	210062_s_at				49912_at
222811_at	211047_x_at				49945_at
222826_at	216508_x_at				49982_at
222834_s_at	242774_at				50016_at
222847_s_at	225687_at				50018_at
222848_at	205533_s_at				50025_at
222853_at	239354_at				50051_i_at
222871_at	224962_at				50053_r_at
222881_at	219260_s_at				50094_at
222891_s_at	239511_s_at				50124_at
222896_at	214196_s_at				50133_at
222910_s_at	212135_s_at				50143_at
222921_s_at	236801_at				50185_at
222925_at	203951_at				50190_at
222946_s_at	230943_at				50207_at
222958_s_at	235851_s_at				50218_at
222959_at	216491_x_at				50227_s_at
222962_s_at	216100_s_at				50230_at
222996_s_at	221989_at				50231_at
223006_s_at	206470_at				50271_at
223062_s_at	221853_s_at				50306_at
223075_s_at	225727_at				50310_at
223084_s_at	211780_x_at				50391_at
223122_s_at	212127_at				50398_at
223165_s_at	209101_at				50405_at
223168_at	234042_at				50408_at
223170_at	200675_at				50411_at
223178_s_at	220202_s_at				50413_at
223181_at	1552337_s_at				50421_at
223185_s_at	217754_at				50427_at
223214_s_at	212291_at				50573_r_at
223215_s_at	238987_at				50731_at
223219_s_at	226036_x_at				50746_at
223227_at	207464_at				50836_i_at
223261_at	243514_at				50840_r_at
223262_s_at	205410_s_at				50849_at
223307_at	214469_at				50880_at
223315_at	215006_at				50884_at
223319_at	206088_at				50890_at
223381_at	235852_at				50924_at
223384_s_at	217100_s_at				50931_at
223391_at	201406_at				50950_at
223393_s_at	210719_s_at				50955_at
223395_at	200836_s_at				50965_at
223423_at	1555736_a_at				50973_s_at
223441_at	223020_at				50978_at
223443_s_at	211769_x_at				50990_at
223499_at	212515_s_at				509_at
223501_at	231955_s_at				51001_at
223502_s_at	215215_s_at				51014_at
223529_at	232946_s_at				51015_at
223536_at	216031_x_at				51016_s_at
223549_s_at	221755_at				51017_at
223570_at	234730_s_at				51022_at
223588_at	223446_s_at				51030_at
223597_at	242546_at				51034_at
223610_at	214544_s_at				51035_f_at
223620_at	208523_x_at				51037_at
223621_at	211012_s_at				51042_i_at
223623_at	239448_at				51044_r_at
223652_at	236663_at				51067_at
223700_at	217926_at				51077_s_at
223704_s_at	209364_at				51081_at
223734_at	209050_s_at				51082_r_at
223737_x_at	203287_at				510_g_at
223748_at	240649_at				51110_at
223753_s_at	1553530_a_at				51118_at
223759_s_at	207390_s_at				51120_at
223790_at	221764_at				51122_at
223798_at	203524_s_at				51158_at
223800_s_at	201721_s_at				51160_at
223809_at	214251_s_at				51190_at
223822_at	201350_at				51197_at
223833_at	211561_x_at				51200_at
223839_s_at	1558249_s_at				51256_at
223883_s_at	237921_at				512_at
223886_s_at	1554271_a_at				51300_s_at
223923_at	211363_s_at				51301_at
223991_s_at	210183_x_at				51362_at
223999_at	236143_at				51379_at
224061_at	201527_at				51515_at
224128_at	206364_at				51559_at
224171_at	212803_at				51598_at
224185_at	238393_at				51604_at
224224_s_at	244780_at				51625_at
224236_s_at	219071_x_at				51665_r_at
224321_at	231716_at				51669_r_at
224352_s_at	201390_s_at				51680_at
224356_x_at	224186_s_at				51682_s_at
224397_s_at	207779_at				51715_at
224400_s_at	227055_at				51725_at
224413_s_at	224821_at				51738_r_at
224428_s_at	210541_s_at				51758_s_at
224435_at	222375_at				51762_at
224512_s_at	221942_s_at				51766_at
224516_s_at	201523_x_at				51799_r_at
224598_at	221769_at				51830_at
224605_at	202676_x_at				51834_f_at
224609_at	224298_s_at				51851_r_at
224643_at	208689_s_at				51886_at
224663_s_at	201295_s_at				51889_at
224678_at	210975_x_at				51901_r_at
224700_at	217811_at				51902_at
224707_at	221541_at				51905_at
224720_at	215791_at				51914_at
224722_at	226307_at				51925_at
224753_at	1567032_s_at				51936_at
224755_at	202589_at				51955_at
224763_at	213926_s_at				51970_at
224774_s_at	217881_s_at				51986_at
224797_at	211640_x_at				51995_at
224801_at	215933_s_at				51997_at
224839_s_at	222641_s_at				51998_at
224901_at	222916_s_at				52080_at
224911_s_at	218806_s_at				52081_at
224917_at	213765_at				52085_at
224932_at	213289_at				52119_at
224949_at	1555426_a_at				52176_at
224964_s_at	212159_x_at				52238_s_at
224968_at	232452_at				52262_at
224972_at	200709_at				522_s_at
224973_at	212492_s_at				52314_at
224975_at	218400_at				52327_s_at
224983_at	1555411_a_at				52347_at
225042_s_at	1555858_at				52362_at
225060_at	200841_s_at				52383_s_at
225086_at	224173_s_at				52410_at
225092_at	232453_at				52416_at
225142_at	216538_at				52421_at
225166_at	1556849_at				52447_at
225171_at	231918_s_at				52451_at
225173_at	224252_s_at				52465_at
225207_at	227475_at				52475_at
225219_at	218529_at				52494_at
225239_at	210131_x_at				52502_at
225242_s_at	208765_s_at				52528_at
225283_at	242726_at				52535_s_at
225299_at	211812_s_at				52538_at
225321_s_at	41160_at				52543_at
225324_at	38671_at				52547_s_at
225327_at	212171_x_at				52561_s_at
225334_at	226691_at				52614_at
225339_at	221753_at				52622_at
225349_at	202817_s_at				52629_at
225355_at	201858_s_at				52665_at
225387_at	209215_at				52668_at
225429_at	1555349_a_at				52694_at
225441_x_at	203293_s_at				52718_at
225442_at	214786_at				52742_at
225482_at	1552289_a_at				52746_at
225524_at	233487_s_at				52748_at
225538_at	205882_x_at				52749_at
225553_at	208631_s_at				52755_i_at
225571_at	1564494_s_at				52757_r_at
225575_at	234149_at				52759_at
225579_at	239432_at				52789_at
225616_at	204632_at				527_at
225618_at	208931_s_at				52814_at
225633_at	91952_at				52828_at
225645_at	219332_at				52850_at
225655_at	205196_s_at				528_at
225658_at	39313_at				52946_at
225681_at	212280_x_at				52953_at
225687_at	230884_s_at				52966_at
225688_s_at	222065_s_at				52986_at
225700_at	41469_at				52991_at
225710_at	214670_at				53059_at
225728_at	211090_s_at				53126_at
225731_at	216017_s_at				53149_at
225759_x_at	210930_s_at				53154_at
225775_at	225738_at				53164_at
225777_at	206609_at				53174_at
225782_at	202164_s_at				53196_at
225784_s_at	238794_at				53197_g_at
225792_at	223489_x_at				53202_at
225793_at	210202_s_at				53208_f_at
225809_at	225237_s_at				53210_r_at
225817_at	1560826_at				53224_at
225834_at	1560579_s_at				53228_at
225846_at	36004_at				53238_at
225856_at	218028_at				53239_at
225875_s_at	212396_s_at				53245_r_at
225895_at	205188_s_at				53250_at
225897_at	218009_s_at				53316_r_at
225915_at	212801_at				53355_at
225946_at	240529_at				53367_at
225949_at	235947_at				53487_at
225957_at	223094_s_at				53494_at
225974_at	205369_x_at				534_s_at
225996_at	206098_at				53593_at
226017_at	238451_at				53607_at
226019_at	223950_s_at				53632_at
226020_s_at	214091_s_at				53663_at
226022_at	1566994_at				53664_at
226037_s_at	207419_s_at				53687_at
226050_at	201388_at				53696_at
226068_at	215435_at				53699_at
226086_at	204962_s_at				53731_at
226106_at	1557543_at				53740_at
226121_at	220911_s_at				53751_at
226132_s_at	1554509_a_at				53761_at
226145_s_at	238561_s_at				53763_at
226186_at	204480_s_at				53764_at
226225_at	218944_at				53768_at
226232_at	201115_at				53784_at
226234_at	1557512_at				53787_at
226237_at	224659_at				53793_at
226245_at	216503_s_at				53798_at
226246_at	223849_s_at				53874_at
226280_at	234749_s_at				53886_at
226292_at	201755_at				53903_at
226316_at	202809_s_at				53925_at
226318_at	214352_s_at				53930_at
226321_at	205778_at				53975_at
226322_at	227804_at				53981_at
226338_at	224917_at				54001_at
226355_at	208077_at				54003_at
226402_at	204649_at				54007_at
226403_at	36554_at				54033_at
226420_at	203031_s_at				54058_at
226425_at	216110_x_at				54063_at
226439_s_at	233366_at				54077_at
226448_at	213707_s_at				54147_at
226451_at	225020_at				54158_at
226456_at	209282_at				54192_r_at
226461_at	201039_s_at				54226_at
226471_at	1559964_at				54231_at
226473_at	202571_s_at				54250_at
226485_at	202621_at				54255_at
226490_at	222174_at				54316_at
226492_at	203091_at				54337_f_at
226497_s_at	1559891_at				54388_at
226506_at	218218_at				54393_at
226509_at	208540_x_at				54432_at
226529_at	226997_at				54434_at
226534_at	201342_at				54435_r_at
226548_at	216575_at				54454_at
226561_at	1562933_at				54476_at
226569_s_at	207099_s_at				54483_at
226582_at	216952_s_at				54494_at
226606_s_at	219633_at				54526_f_at
226633_at	1561149_at				54529_r_at
226649_at	203506_s_at				54531_at
226661_at	1553685_s_at				54538_at
226670_s_at	236244_at				54551_at
226671_at	212311_at				54561_at
226677_at	230052_s_at				54570_at
226682_at	201337_s_at				54579_at
226691_at	1568865_at				54582_at
226695_at	235572_at				54663_at
226701_at	209269_s_at				54668_at
226743_at	218036_x_at				54698_at
226748_at	228671_at				546_at
226751_at	210010_s_at				54714_at
226773_at	1570441_at				54727_g_at
226774_at	213414_s_at				54729_at
226777_at	218672_at				54731_at
226789_at	204610_s_at				54742_at
226792_s_at	220773_s_at				54745_at
226800_at	235668_at				54804_at
226803_at	208842_s_at				54827_at
226828_s_at	201715_s_at				54828_f_at
226834_at	201526_at				54838_at
226839_at	239012_at				54852_at
226851_at	208992_s_at				54872_at
226863_at	209279_s_at				54886_at
226864_at	233714_at				54892_at
226875_at	212167_s_at				548_s_at
226950_at	243566_at				54983_at
226960_at	200022_at				54996_at
226961_at	224807_at				55017_at
226974_at	211922_s_at				55029_r_at
226977_at	219256_s_at				55058_at
226980_at	235028_at				55061_at
226985_at	201452_at				55069_at
226988_s_at	217780_at				55074_at
227031_at	228342_s_at				55093_at
227034_at	243762_at				55100_at
227038_at	207627_s_at				55140_at
227042_at	1570207_at				55260_at
227053_at	239373_at				55328_r_at
227055_at	215399_s_at				55388_at
227058_at	244165_at				55391_r_at
227061_at	203113_s_at				55405_at
227062_at	211762_s_at				55406_at
227070_at	209495_at				55410_at
227084_at	242693_at				55457_at
227088_at	229599_at				55472_r_at
227099_s_at	202487_s_at				55497_at
227134_at	211025_x_at				55504_at
227148_at	1567913_at				55530_at
227167_s_at	1554767_s_at				55547_at
227174_at	244286_at				55564_at
227178_at	234863_x_at				55567_at
227190_at	204683_at				55569_at
227193_at	221507_at				55581_at
227198_at	205594_at				55590_at
227202_at	218234_at				55599_at
227228_s_at	217784_at				55605_at
227235_at	230000_at				55610_at
227239_at	209589_s_at				55673_at
227253_at	202931_x_at				55684_at
227265_at	1556658_a_at				55767_at
227268_at	200752_s_at				55772_at
227282_at	204710_s_at				55827_at
227289_at	1557203_at				55851_at
227314_at	209000_s_at				55859_at
227336_at	233955_x_at				55872_at
227370_at	242474_s_at				55905_r_at
227394_at	215833_s_at				55912_at
227399_at	226424_at				55924_at
227415_at	233223_at				55947_at
227444_at	228048_at				55961_at
227461_at	201718_s_at				55964_at
227480_at	233502_at				55991_at
227485_at	224673_at				56000_r_at
227497_at	231938_at				56004_at
227498_at	210821_x_at				56018_at
227502_at	205767_at				56021_at
227522_at	239718_at				56024_at
227526_at	206845_s_at				56031_at
227528_s_at	231921_at				56037_g_at
[truncated: 7,943 more rows]
