# Supplementary material for: Gene expression profiling supports the hypothesis that human ovarian surface epithelia are multipotent and capable of serving as ovarian cancer initiating cells
Source: BMC Med Genomics. 2009 Dec 29;2:71. doi: 10.1186/1755-8794-2-71 (PMC2806370; doi:10.1186/1755-8794-2-71)
Supplement: Additional file 5 — supplemental_figure_1.tif. heat map of genes in figure 3. [file 1755-8794-2-71-S5.XLS]

## Sheet: GO_p_05_genomics
Unique GO Terms for CEPI and NOSE Gene Sets
set	enriched set	pvalue	set hits	set size	set hits%	total hits	total size	total hits%		set	enriched set	pvalue	set hits	set size	set hits%	total hits	total size	total hits%
CEPI_Genes	M phase	1.04e-17	54	1213	4.46	487	43407	1.13		NOSE_Genes	prostaglandin E receptor activity	1.17e-06	7	1228	0.58	21	43407	0.05
CEPI_Genes	cell cycle phase	1.15e-16	62	1213	5.12	658	43407	1.52		NOSE_Genes	phospholipase inhibitor activity	1.25e-06	6	1228	0.49	14	43407	0.04
CEPI_Genes	mitosis	1.74e-16	45	1213	3.71	370	43407	0.86		NOSE_Genes	calcium-dependent phospholipid binding	3.78e-06	8	1228	0.66	34	43407	0.08
CEPI_Genes	mitotic cell cycle	3.59e-16	58	1213	4.79	600	43407	1.39		NOSE_Genes	hemoglobin complex	7.02e-06	6	1228	0.49	18	43407	0.05
CEPI_Genes	cell division	3.25e-14	44	1213	3.63	409	43407	0.95		NOSE_Genes	icosanoid receptor activity	9.21e-06	8	1228	0.66	38	43407	0.09
CEPI_Genes	cell cycle checkpoint	1.32e-13	25	1213	2.07	139	43407	0.33		NOSE_Genes	gas transport	2.56e-05	6	1228	0.49	22	43407	0.06
CEPI_Genes	spindle	4.15e-12	24	1213	1.98	148	43407	0.35		NOSE_Genes	perinuclear region	4.29e-05	14	1228	1.15	139	43407	0.33
CEPI_Genes	spindle organization and biogenesis	4.46e-11	14	1213	1.16	49	43407	0.12		NOSE_Genes	protein kinase A binding	4.4e-05	6	1228	0.49	24	43407	0.06
CEPI_Genes	regulation of mitosis	1.76e-10	20	1213	1.65	121	43407	0.28		NOSE_Genes	phospholipid binding	7.39e-05	32	1228	2.61	536	43407	1.24
CEPI_Genes	regulation of cyclin-dependent protein kinase activity	1.93e-09	16	1213	1.32	86	43407	0.2		NOSE_Genes	cytosol	9.57e-05	49	1228	4	976	43407	2.25
CEPI_Genes	chromosome localization	3.91e-09	7	1213	0.58	11	43407	0.03		NOSE_Genes	oxidoreductase activity, acting on CH-OH group of donors	0.000111	16	1228	1.31	190	43407	0.44
CEPI_Genes	chromosome segregation	4.83e-09	17	1213	1.41	104	43407	0.24		NOSE_Genes	15-hydroxyprostaglandin dehydrogenase (NAD+) activity	0.000117	4	1228	0.33	10	43407	0.03
CEPI_Genes	chromosome	1.37e-08	43	1213	3.55	587	43407	1.36		NOSE_Genes	negative regulation of endothelial cell proliferation	0.000117	4	1228	0.33	10	43407	0.03
CEPI_Genes	interphase	2.98e-08	24	1213	1.98	227	43407	0.53		NOSE_Genes	arachidonic acid metabolic process	0.000179	4	1228	0.33	11	43407	0.03
CEPI_Genes	sister chromatid segregation	4.22e-08	11	1213	0.91	46	43407	0.11		NOSE_Genes	glial cell migration	0.000216	3	1228	0.25	5	43407	0.02
CEPI_Genes	microtubule cytoskeleton	7.82e-08	42	1213	3.47	602	43407	1.39		NOSE_Genes	intermediate filament-based process	0.000244	6	1228	0.49	32	43407	0.08
CEPI_Genes	spindle microtubule	8.51e-08	10	1213	0.83	39	43407	0.09		NOSE_Genes	regulation of nitric oxide biosynthetic process	0.000244	6	1228	0.49	32	43407	0.08
CEPI_Genes	mitotic checkpoint	8.54e-08	11	1213	0.91	49	43407	0.12		NOSE_Genes	calcium ion binding	0.00038	73	1228	5.95	1713	43407	3.95
CEPI_Genes	cell cycle	1.31e-07	89	1213	7.34	1788	43407	4.12		NOSE_Genes	malate dehydrogenase (oxaloacetate-decarboxylating) (NADP+) activity	0.000424	3	1228	0.25	6	43407	0.02
CEPI_Genes	regulation of kinase activity	1.55e-07	33	1213	2.73	423	43407	0.98		NOSE_Genes	prostanoid metabolic process	0.000434	7	1228	0.58	49	43407	0.12
CEPI_Genes	DNA replication	1.74e-07	30	1213	2.48	364	43407	0.84		NOSE_Genes	extrinsic to membrane	0.000443	12	1228	0.98	134	43407	0.31
CEPI_Genes	centriole	1.99e-07	7	1213	0.58	17	43407	0.04		NOSE_Genes	transforming growth factor beta receptor signaling pathway	0.000465	11	1228	0.9	116	43407	0.27
CEPI_Genes	mitotic G2 checkpoint	3.39e-07	5	1213	0.42	7	43407	0.02		NOSE_Genes	ethanol oxidation	0.000508	4	1228	0.33	14	43407	0.04
CEPI_Genes	chromosome, pericentric region	4.09e-07	14	1213	1.16	95	43407	0.22		NOSE_Genes	neurogenesis	0.000614	34	1228	2.77	656	43407	1.52
CEPI_Genes	midbody	4.91e-07	7	1213	0.58	19	43407	0.05		NOSE_Genes	cell projection morphogenesis	0.000649	27	1228	2.2	480	43407	1.11
CEPI_Genes	G2/M transition checkpoint	8.82e-07	5	1213	0.42	8	43407	0.02		NOSE_Genes	enzyme inhibitor activity	0.000664	26	1228	2.12	456	43407	1.06
CEPI_Genes	spindle checkpoint	9.25e-07	8	1213	0.66	29	43407	0.07		NOSE_Genes	endothelial cell proliferation	0.00072	5	1228	0.41	26	43407	0.06
CEPI_Genes	DNA replication initiation	1.96e-06	9	1213	0.75	42	43407	0.1		NOSE_Genes	alcohol dehydrogenase activity, zinc-dependent	0.000726	3	1228	0.25	7	43407	0.02
CEPI_Genes	G2/M transition of mitotic cell cycle	2.1e-06	8	1213	0.66	32	43407	0.08		NOSE_Genes	regulation of vasodilation	0.000726	3	1228	0.25	7	43407	0.02
CEPI_Genes	outer kinetochore of condensed chromosome	2.97e-06	4	1213	0.33	5	43407	0.02		NOSE_Genes	microvillus	0.000743	6	1228	0.49	39	43407	0.09
CEPI_Genes	chromosome condensation	2.98e-06	7	1213	0.58	24	43407	0.06		NOSE_Genes	transmembrane receptor protein serine/threonine kinase signaling pathway	0.000761	14	1228	1.15	183	43407	0.43
CEPI_Genes	cytoskeletal part	3.58e-06	56	1213	4.62	1046	43407	2.41		NOSE_Genes	Golgi trans face	0.000791	7	1228	0.58	54	43407	0.13
CEPI_Genes	DNA damage checkpoint	5.07e-06	10	1213	0.83	59	43407	0.14		NOSE_Genes	oxygen binding	0.000801	9	1228	0.74	87	43407	0.21
CEPI_Genes	microtubule cytoskeleton organization and biogenesis	5.16e-06	16	1213	1.32	150	43407	0.35		NOSE_Genes	heme binding	0.000846	14	1228	1.15	185	43407	0.43
CEPI_Genes	condensed chromosome	6.21e-06	13	1213	1.08	103	43407	0.24		NOSE_Genes	basal part of cell	0.000863	5	1228	0.41	27	43407	0.07
CEPI_Genes	microtubule-based process	6.63e-06	27	1213	2.23	369	43407	0.86		NOSE_Genes	cytoskeletal anchoring	0.000863	5	1228	0.41	27	43407	0.07
CEPI_Genes	regulation of cell cycle	6.79e-06	62	1213	5.12	1227	43407	2.83		NOSE_Genes	negative regulation of cell proliferation	0.000935	27	1228	2.2	492	43407	1.14
CEPI_Genes	positive regulation of exit from mitosis	8.7e-06	4	1213	0.33	6	43407	0.02		NOSE_Genes	endothelial cell differentiation	0.00103	5	1228	0.41	28	43407	0.07
CEPI_Genes	condensed chromosome kinetochore	8.7e-06	4	1213	0.33	6	43407	0.02		NOSE_Genes	intermediate filament cytoskeleton organization and biogenesis	0.00103	5	1228	0.41	28	43407	0.07
CEPI_Genes	guanylate cyclase complex, soluble	8.7e-06	4	1213	0.33	6	43407	0.02		NOSE_Genes	lipid binding	0.00109	42	1228	3.43	894	43407	2.06
CEPI_Genes	phosphoinositide-mediated signaling	1.46e-05	17	1213	1.41	181	43407	0.42		NOSE_Genes	complement activation, alternative pathway	0.00113	4	1228	0.33	17	43407	0.04
CEPI_Genes	spindle pole	1.48e-05	9	1213	0.75	53	43407	0.13		NOSE_Genes	dipeptidyl-peptidase IV activity	0.00113	4	1228	0.33	17	43407	0.04
CEPI_Genes	microtubule organizing center part	1.53e-05	8	1213	0.66	41	43407	0.1		NOSE_Genes	retinoic acid metabolic process	0.00114	3	1228	0.25	8	43407	0.02
CEPI_Genes	protein complex localization	1.99e-05	4	1213	0.33	7	43407	0.02		NOSE_Genes	axonogenesis	0.00134	20	1228	1.63	331	43407	0.77
CEPI_Genes	DNA-dependent DNA replication	2.37e-05	15	1213	1.24	151	43407	0.35		NOSE_Genes	oxidoreductase activity	0.00144	51	1228	4.16	1160	43407	2.68
CEPI_Genes	traversing start control point of mitotic cell cycle	2.39e-05	6	1213	0.5	22	43407	0.06		NOSE_Genes	NAD binding	0.00149	7	1228	0.58	60	43407	0.14
CEPI_Genes	establishment of organelle localization	3.52e-05	10	1213	0.83	73	43407	0.17		NOSE_Genes	anchored to membrane	0.00176	4	1228	0.33	19	43407	0.05
CEPI_Genes	regulation of progression through mitotic cell cycle	4.47e-05	10	1213	0.83	75	43407	0.18		NOSE_Genes	parturition	0.00176	4	1228	0.33	19	43407	0.05
CEPI_Genes	organelle localization	5.83e-05	11	1213	0.91	93	43407	0.22		NOSE_Genes	nitric oxide metabolic process	0.00181	7	1228	0.58	62	43407	0.15
CEPI_Genes	DNA ligation	7.9e-05	5	1213	0.42	17	43407	0.04		NOSE_Genes	neuron development	0.00189	24	1228	1.96	440	43407	1.02
CEPI_Genes	DNA damage response, signal transduction	0.000104	11	1213	0.91	99	43407	0.23		NOSE_Genes	hemoglobin binding	0.00234	3	1228	0.25	10	43407	0.03
CEPI_Genes	copper ion homeostasis	0.000107	5	1213	0.42	18	43407	0.05		NOSE_Genes	laminin-1 complex	0.00253	5	1228	0.41	34	43407	0.08
CEPI_Genes	T cell differentiation	0.000148	11	1213	0.91	103	43407	0.24		NOSE_Genes	caveola	0.0026	4	1228	0.33	21	43407	0.05
CEPI_Genes	DNA duplex unwinding	0.000157	6	1213	0.5	30	43407	0.07		NOSE_Genes	protein self-association	0.0026	4	1228	0.33	21	43407	0.05
CEPI_Genes	collagen catabolic process	0.000157	6	1213	0.5	30	43407	0.07		NOSE_Genes	sensory perception of pain	0.0026	4	1228	0.33	21	43407	0.05
CEPI_Genes	non-membrane-bound organelle	0.000164	115	1213	9.49	2935	43407	6.77		NOSE_Genes	plasma membrane part	0.0027	125	1228	10.18	3453	43407	7.96
CEPI_Genes	DNA metabolic process	0.000173	60	1213	4.95	1317	43407	3.04		NOSE_Genes	icosanoid metabolic process	0.00303	8	1228	0.66	86	43407	0.2
CEPI_Genes	condensed nuclear chromosome	0.000202	8	1213	0.66	58	43407	0.14		NOSE_Genes	alcohol dehydrogenase activity	0.0031	4	1228	0.33	22	43407	0.06
CEPI_Genes	regulation of catalytic activity	0.000208	39	1213	3.22	754	43407	1.74		NOSE_Genes	chromatin assembly complex	0.0031	4	1228	0.33	22	43407	0.06
CEPI_Genes	growth factor activity	0.000234	21	1213	1.74	314	43407	0.73		NOSE_Genes	trans-1,2-dihydrobenzene-1,2-diol dehydrogenase activity	0.00314	3	1228	0.25	11	43407	0.03
CEPI_Genes	cytoskeleton	0.000298	78	1213	6.44	1866	43407	4.3		NOSE_Genes	cell recognition	0.00326	8	1228	0.66	87	43407	0.21
CEPI_Genes	cytoplasmic microtubule	0.000299	5	1213	0.42	22	43407	0.06		NOSE_Genes	actin filament binding	0.0034	9	1228	0.74	107	43407	0.25
CEPI_Genes	meiosis	0.000301	12	1213	0.99	130	43407	0.3		NOSE_Genes	carboxypeptidase activity	0.0034	6	1228	0.49	52	43407	0.12
CEPI_Genes	microtubule motor activity	0.000323	12	1213	0.99	131	43407	0.31		NOSE_Genes	bone mineralization	0.00369	5	1228	0.41	37	43407	0.09
CEPI_Genes	centrosome	0.000346	12	1213	0.99	132	43407	0.31		NOSE_Genes	laminin complex	0.00369	5	1228	0.41	37	43407	0.09
CEPI_Genes	oxidoreductase activity, oxidizing metal ions	0.000355	4	1213	0.33	13	43407	0.03		NOSE_Genes	monocarboxylic acid metabolic process	0.00387	22	1228	1.8	414	43407	0.96
CEPI_Genes	metaphase plate congression	0.000409	3	1213	0.25	6	43407	0.02		NOSE_Genes	gliogenesis	0.00393	7	1228	0.58	71	43407	0.17
CEPI_Genes	apoptotic chromosome condensation	0.000409	3	1213	0.25	6	43407	0.02		NOSE_Genes	astrocyte differentiation	0.0041	3	1228	0.25	12	43407	0.03
CEPI_Genes	ATP binding	0.000472	102	1213	8.41	2619	43407	6.04		NOSE_Genes	malic enzyme activity	0.0041	3	1228	0.25	12	43407	0.03
CEPI_Genes	regulation of exit from mitosis	0.000485	4	1213	0.33	14	43407	0.04		NOSE_Genes	dipeptidyl-peptidase activity	0.00431	4	1228	0.33	24	43407	0.06
CEPI_Genes	unlocalized protein complex	0.000518	7	1213	0.58	51	43407	0.12		NOSE_Genes	inositol 1,4,5-triphosphate-sensitive calcium-release channel activity	0.00431	4	1228	0.33	24	43407	0.06
CEPI_Genes	protein-hormone receptor activity	0.000604	6	1213	0.5	38	43407	0.09		NOSE_Genes	membrane part	0.00445	248	1228	20.2	7523	43407	17.34
CEPI_Genes	nuclear chromosome	0.000628	13	1213	1.08	161	43407	0.38		NOSE_Genes	pregnancy	0.00476	11	1228	0.9	155	43407	0.36
CEPI_Genes	positive regulation of progression through cell cycle	0.000697	6	1213	0.5	39	43407	0.09		NOSE_Genes	monovalent inorganic cation homeostasis	0.0052	5	1228	0.41	40	43407	0.1
CEPI_Genes	cell-cell adhesion	0.00083	29	1213	2.4	545	43407	1.26		NOSE_Genes	peptide hormone processing	0.00522	3	1228	0.25	13	43407	0.03
CEPI_Genes	regulation of transport	0.000836	14	1213	1.16	187	43407	0.44		NOSE_Genes	actin filament bundle formation	0.00537	6	1228	0.49	57	43407	0.14
CEPI_Genes	cGMP biosynthetic process	0.000844	4	1213	0.33	16	43407	0.04		NOSE_Genes	metallocarboxypeptidase activity	0.00579	5	1228	0.41	41	43407	0.1
CEPI_Genes	hyaluronic acid binding	0.000916	6	1213	0.5	41	43407	0.1		NOSE_Genes	neuron recognition	0.00579	5	1228	0.41	41	43407	0.1
CEPI_Genes	chromosome organization and biogenesis	0.00093	36	1213	2.97	734	43407	1.7		NOSE_Genes	protein C-terminus binding	0.00611	9	1228	0.74	117	43407	0.27
CEPI_Genes	collagen	0.000939	9	1213	0.75	90	43407	0.21		NOSE_Genes	positive regulation of developmental process	0.00639	12	1228	0.98	184	43407	0.43
CEPI_Genes	second-messenger-mediated signaling	0.000951	25	1213	2.07	448	43407	1.04		NOSE_Genes	intracellular ligand-gated ion channel activity	0.00642	5	1228	0.41	42	43407	0.1
CEPI_Genes	meiosis I	0.000979	8	1213	0.66	73	43407	0.17		NOSE_Genes	malate metabolic process	0.00651	3	1228	0.25	14	43407	0.04
CEPI_Genes	leukocyte differentiation	0.000997	17	1213	1.41	257	43407	0.6		NOSE_Genes	regulation of myoblast differentiation	0.00651	3	1228	0.25	14	43407	0.04
CEPI_Genes	microtubule	0.00102	22	1213	1.82	376	43407	0.87		NOSE_Genes	steroid dehydrogenase activity	0.00666	4	1228	0.33	27	43407	0.07
CEPI_Genes	G1 phase	0.00102	7	1213	0.58	57	43407	0.14		NOSE_Genes	wound healing	0.00687	15	1228	1.23	257	43407	0.6
CEPI_Genes	mitotic chromosome condensation	0.00108	4	1213	0.33	17	43407	0.04		NOSE_Genes	oxidoreductase activity, acting on the aldehyde or oxo group of donors	0.0069	6	1228	0.49	60	43407	0.14
CEPI_Genes	leukotriene receptor activity	0.0011	3	1213	0.25	8	43407	0.02		NOSE_Genes	ossification	0.00723	12	1228	0.98	187	43407	0.44
CEPI_Genes	deoxyribonucleoside diphosphate metabolic process	0.0011	3	1213	0.25	8	43407	0.02		NOSE_Genes	steroid binding	0.00755	8	1228	0.66	100	43407	0.24
CEPI_Genes	regulation of retroviral genome replication	0.0011	3	1213	0.25	8	43407	0.02		NOSE_Genes	bile acid metabolic process	0.0076	4	1228	0.33	28	43407	0.07
CEPI_Genes	anion transport	0.00129	19	1213	1.57	310	43407	0.72		NOSE_Genes	positive regulation of nitric oxide biosynthetic process	0.0076	4	1228	0.33	28	43407	0.07
CEPI_Genes	chromatin	0.00137	18	1213	1.49	288	43407	0.67		NOSE_Genes	oxidoreductase activity, acting on the aldehyde or oxo group of donors, NAD or NADP as acceptor	0.00782	5	1228	0.41	44	43407	0.11
CEPI_Genes	phosphate transport	0.00144	12	1213	0.99	155	43407	0.36		NOSE_Genes	3-chloroallyl aldehyde dehydrogenase activity	0.00796	3	1228	0.25	15	43407	0.04
CEPI_Genes	pyrimidine nucleotide biosynthetic process	0.00151	6	1213	0.5	45	43407	0.11		NOSE_Genes	regulation of gliogenesis	0.00796	3	1228	0.25	15	43407	0.04
CEPI_Genes	regulation of T cell differentiation	0.00157	5	1213	0.42	31	43407	0.08		NOSE_Genes	hemostasis	0.008	13	1228	1.06	213	43407	0.5
CEPI_Genes	microtubule-based movement	0.00158	13	1213	1.08	178	43407	0.42		NOSE_Genes	reproductive process	0.00842	24	1228	1.96	497	43407	1.15
CEPI_Genes	oxidoreductase activity, acting on CH2 groups	0.00161	3	1213	0.25	9	43407	0.03		NOSE_Genes	carboxypeptidase A activity	0.00862	4	1228	0.33	29	43407	0.07
CEPI_Genes	cyclin-dependent protein kinase regulator activity	0.00161	3	1213	0.25	9	43407	0.03		NOSE_Genes	inositol-1,4,5-triphosphate receptor activity	0.00862	4	1228	0.33	29	43407	0.07
CEPI_Genes	negative regulation of glucose import	0.00161	3	1213	0.25	9	43407	0.03		NOSE_Genes	pyridine nucleotide biosynthetic process	0.00862	4	1228	0.33	29	43407	0.07
CEPI_Genes	regulation of endocytosis	0.00169	7	1213	0.58	62	43407	0.15		NOSE_Genes	mesoderm development	0.00883	9	1228	0.74	124	43407	0.29
CEPI_Genes	pyrimidine nucleoside triphosphate metabolic process	0.00182	5	1213	0.42	32	43407	0.08		NOSE_Genes	protein binding, bridging	0.00931	11	1228	0.9	170	43407	0.4
CEPI_Genes	spindle pole body	0.00225	3	1213	0.25	10	43407	0.03		NOSE_Genes	vasodilation	0.0096	3	1228	0.25	16	43407	0.04
CEPI_Genes	positive regulation of mitosis	0.00225	3	1213	0.25	10	43407	0.03		NOSE_Genes	nervous system development	0.00973	63	1228	5.14	1644	43407	3.79
CEPI_Genes	DNA-dependent ATPase activity	0.00227	9	1213	0.75	102	43407	0.24		NOSE_Genes	hematopoietin/interferon-class (D200-domain) cytokine receptor activity	0.00975	9	1228	0.74	126	43407	0.3
CEPI_Genes	mitotic spindle organization and biogenesis	0.0024	5	1213	0.42	34	43407	0.08		NOSE_Genes	lung development	0.00978	7	1228	0.58	84	43407	0.2
CEPI_Genes	nitric oxide mediated signal transduction	0.00248	4	1213	0.33	21	43407	0.05		NOSE_Genes	cytoplasmic part	0.01	181	1228	14.74	5482	43407	12.63
CEPI_Genes	T cell activation	0.00249	14	1213	1.16	210	43407	0.49		NOSE_Genes	signal transducer activity	0.01	127	1228	10.35	3695	43407	8.52
CEPI_Genes	camera-type eye morphogenesis	0.00273	5	1213	0.42	35	43407	0.09		NOSE_Genes	lipid metabolic process	0.01	48	1228	3.91	1216	43407	2.81
CEPI_Genes	transition metal ion transporter activity	0.00273	5	1213	0.42	35	43407	0.09		NOSE_Genes	regulation of developmental process	0.01	26	1228	2.12	576	43407	1.33
CEPI_Genes	kinetochore	0.00288	7	1213	0.58	68	43407	0.16		NOSE_Genes	muscle development	0.01	21	1228	1.72	424	43407	0.98
CEPI_Genes	anchoring collagen	0.00297	4	1213	0.33	22	43407	0.06		NOSE_Genes	protease inhibitor activity	0.01	13	1228	1.06	231	43407	0.54
CEPI_Genes	B cell differentiation	0.00302	8	1213	0.66	87	43407	0.21		NOSE_Genes	axon guidance	0.01	12	1228	0.98	196	43407	0.46
CEPI_Genes	negative regulation of fibroblast proliferation	0.00304	3	1213	0.25	11	43407	0.03		NOSE_Genes	positive regulation of multicellular organismal process	0.01	11	1228	0.9	177	43407	0.41
CEPI_Genes	negative regulation of DNA replication	0.00304	3	1213	0.25	11	43407	0.03		NOSE_Genes	tissue morphogenesis	0.01	8	1228	0.66	110	43407	0.26
CEPI_Genes	FACIT collagen	0.00304	3	1213	0.25	11	43407	0.03		NOSE_Genes	complement activation	0.01	6	1228	0.49	69	43407	0.16
CEPI_Genes	folic acid transport	0.00304	3	1213	0.25	11	43407	0.03		NOSE_Genes	alkene metabolic process	0.01	5	1228	0.41	48	43407	0.12
CEPI_Genes	retroviral genome replication	0.00304	3	1213	0.25	11	43407	0.03		NOSE_Genes	cyclic nucleotide binding	0.01	5	1228	0.41	51	43407	0.12
CEPI_Genes	sulfotransferase activity	0.00351	5	1213	0.42	37	43407	0.09		NOSE_Genes	mesoderm formation	0.01	5	1228	0.41	47	43407	0.11
CEPI_Genes	fibroblast proliferation	0.00351	4	1213	0.33	23	43407	0.06		NOSE_Genes	calcium-release channel activity	0.01	4	1228	0.33	31	43407	0.08
CEPI_Genes	mitotic metaphase/anaphase transition	0.00351	4	1213	0.33	23	43407	0.06		NOSE_Genes	cholesterol homeostasis	0.01	4	1228	0.33	32	43407	0.08
CEPI_Genes	deoxyribonucleotide metabolic process	0.00351	4	1213	0.33	23	43407	0.06		NOSE_Genes	regulation of embryonic development	0.01	4	1228	0.33	33	43407	0.08
CEPI_Genes	negative regulation of transport	0.00352	6	1213	0.5	53	43407	0.13		NOSE_Genes	cardiac cell differentiation	0.01	3	1228	0.25	17	43407	0.04
CEPI_Genes	lymphocyte differentiation	0.00392	12	1213	0.99	175	43407	0.41		NOSE_Genes	nucleotidase activity	0.01	3	1228	0.25	17	43407	0.04
CEPI_Genes	DNA topoisomerase (ATP-hydrolyzing) activity	0.00396	3	1213	0.25	12	43407	0.03		NOSE_Genes	regulation of osteoblast differentiation	0.01	3	1228	0.25	18	43407	0.05
CEPI_Genes	CTP metabolic process	0.00412	4	1213	0.33	24	43407	0.06		NOSE_Genes	cell communication	0.02	229	1228	18.65	7131	43407	16.43
CEPI_Genes	mast cell activation	0.00412	4	1213	0.33	24	43407	0.06		NOSE_Genes	electron transport	0.02	24	1228	1.96	540	43407	1.25
CEPI_Genes	di-, tri-valent inorganic cation homeostasis	0.0045	17	1213	1.41	297	43407	0.69		NOSE_Genes	phosphoinositide binding	0.02	20	1228	1.63	434	43407	1
CEPI_Genes	clathrin-coated vesicle	0.00499	14	1213	1.16	227	43407	0.53		NOSE_Genes	synapse	0.02	19	1228	1.55	402	43407	0.93
CEPI_Genes	negative regulation of caspase activity	0.00505	3	1213	0.25	13	43407	0.03		NOSE_Genes	fatty acid metabolic process	0.02	15	1228	1.23	300	43407	0.7
CEPI_Genes	regulation of smoothened signaling pathway	0.00505	3	1213	0.25	13	43407	0.03		NOSE_Genes	reproductive process in a multicellular organism	0.02	13	1228	1.06	244	43407	0.57
CEPI_Genes	receptor tyrosine kinase binding	0.00505	3	1213	0.25	13	43407	0.03		NOSE_Genes	calcium channel activity	0.02	9	1228	0.74	141	43407	0.33
CEPI_Genes	protein tyrosine kinase activator activity	0.00505	3	1213	0.25	13	43407	0.03		NOSE_Genes	exopeptidase activity	0.02	9	1228	0.74	145	43407	0.34
CEPI_Genes	microtubule associated complex	0.00509	13	1213	1.08	204	43407	0.47		NOSE_Genes	vitamin metabolic process	0.02	8	1228	0.66	114	43407	0.27
CEPI_Genes	motor activity	0.0051	16	1213	1.32	276	43407	0.64		NOSE_Genes	cyclic-nucleotide phosphodiesterase activity	0.02	7	1228	0.58	100	43407	0.24
CEPI_Genes	regulation of lymphocyte differentiation	0.0055	5	1213	0.42	41	43407	0.1		NOSE_Genes	gastrulation	0.02	7	1228	0.58	97	43407	0.23
CEPI_Genes	GTP metabolic process	0.00555	4	1213	0.33	26	43407	0.06		NOSE_Genes	calcium ion transporter activity	0.02	6	1228	0.49	75	43407	0.18
CEPI_Genes	leukocyte migration	0.006	6	1213	0.5	59	43407	0.14		NOSE_Genes	BMP signaling pathway	0.02	5	1228	0.41	54	43407	0.13
CEPI_Genes	protein homodimerization activity	0.00614	18	1213	1.49	332	43407	0.77		NOSE_Genes	icosanoid biosynthetic process	0.02	5	1228	0.41	57	43407	0.14
CEPI_Genes	synaptic vesicle	0.00624	8	1213	0.66	98	43407	0.23		NOSE_Genes	regulation of lipid metabolic process	0.02	5	1228	0.41	54	43407	0.13
CEPI_Genes	urea cycle	0.00629	3	1213	0.25	14	43407	0.04		NOSE_Genes	selenium binding	0.02	5	1228	0.41	53	43407	0.13
CEPI_Genes	sister chromatid cohesion	0.00629	3	1213	0.25	14	43407	0.04		NOSE_Genes	xenobiotic metabolic process	0.02	5	1228	0.41	58	43407	0.14
CEPI_Genes	activation of JNK activity	0.00638	4	1213	0.33	27	43407	0.07		NOSE_Genes	alkene biosynthetic process	0.02	4	1228	0.33	39	43407	0.09
CEPI_Genes	G2 phase	0.00728	4	1213	0.33	28	43407	0.07		NOSE_Genes	dopamine metabolic process	0.02	4	1228	0.33	37	43407	0.09
CEPI_Genes	amino acid biosynthetic process	0.00756	7	1213	0.58	81	43407	0.19		NOSE_Genes	osteoclast differentiation	0.02	4	1228	0.33	38	43407	0.09
CEPI_Genes	cytokinesis	0.00763	6	1213	0.5	62	43407	0.15		NOSE_Genes	oxidoreductase activity, acting on the CH-CH group of donors, NAD or NADP as acceptor	0.02	4	1228	0.33	34	43407	0.08
CEPI_Genes	nucleosome	0.00763	6	1213	0.5	62	43407	0.15		NOSE_Genes	positive regulation of axonogenesis	0.02	4	1228	0.33	38	43407	0.09
CEPI_Genes	caspase inhibitor activity	0.0077	3	1213	0.25	15	43407	0.04		NOSE_Genes	regulation of ossification	0.02	4	1228	0.33	35	43407	0.09
CEPI_Genes	pronucleus	0.0077	3	1213	0.25	15	43407	0.04		NOSE_Genes	sarcolemma	0.02	4	1228	0.33	39	43407	0.09
CEPI_Genes	biological regulation	0.00802	297	1213	24.49	9383	43407	21.62		NOSE_Genes	vitamin biosynthetic process	0.02	4	1228	0.33	38	43407	0.09
CEPI_Genes	leukocyte chemotaxis	0.00818	5	1213	0.42	45	43407	0.11		NOSE_Genes	cAMP-dependent protein kinase regulator activity	0.02	3	1228	0.25	22	43407	0.06
CEPI_Genes	transferase activity, transferring sulfur-containing groups	0.00897	5	1213	0.42	46	43407	0.11		NOSE_Genes	dystroglycan complex	0.02	3	1228	0.25	21	43407	0.05
CEPI_Genes	positive chemotaxis	0.00928	3	1213	0.25	16	43407	0.04		NOSE_Genes	hemidesmosome	0.02	3	1228	0.25	19	43407	0.05
CEPI_Genes	imprinting	0.00928	3	1213	0.25	16	43407	0.04		NOSE_Genes	nucleotide-sugar metabolic process	0.02	3	1228	0.25	22	43407	0.06
CEPI_Genes	leukocyte adhesion	0.00932	4	1213	0.33	30	43407	0.07		NOSE_Genes	response to metal ion	0.02	3	1228	0.25	19	43407	0.05
CEPI_Genes	cell differentiation	0.00936	147	1213	12.12	4358	43407	10.04		NOSE_Genes	sequestering of metal ion	0.02	3	1228	0.25	21	43407	0.05
CEPI_Genes	kinase regulator activity	0.00967	11	1213	0.91	173	43407	0.4		NOSE_Genes	two-component signal transduction system (phosphorelay)	0.02	3	1228	0.25	20	43407	0.05
CEPI_Genes	hemopoiesis	0.00978	22	1213	1.82	455	43407	1.05		NOSE_Genes	vitamin A metabolic process	0.02	3	1228	0.25	22	43407	0.06
CEPI_Genes	pattern binding	0.00979	15	1213	1.24	271	43407	0.63		NOSE_Genes	cell morphogenesis	0.03	39	1228	3.18	994	43407	2.29
CEPI_Genes	positive regulation of cellular process	0.01	76	1213	6.27	2077	43407	4.79		NOSE_Genes	positive regulation of cell proliferation	0.03	22	1228	1.8	507	43407	1.17
CEPI_Genes	DNA repair	0.01	21	1213	1.74	441	43407	1.02		NOSE_Genes	electron carrier activity	0.03	15	1228	1.23	306	43407	0.71
CEPI_Genes	coated vesicle	0.01	15	1213	1.24	285	43407	0.66		NOSE_Genes	GPI anchor binding	0.03	14	1228	1.15	275	43407	0.64
CEPI_Genes	taxis	0.01	15	1213	1.24	279	43407	0.65		NOSE_Genes	kinase binding	0.03	11	1228	0.9	202	43407	0.47
CEPI_Genes	cytoskeleton-dependent intracellular transport	0.01	13	1213	1.08	231	43407	0.54		NOSE_Genes	double-stranded DNA binding	0.03	7	1228	0.58	107	43407	0.25
CEPI_Genes	homophilic cell adhesion	0.01	13	1213	1.08	233	43407	0.54		NOSE_Genes	neurotransmitter secretion	0.03	7	1228	0.58	108	43407	0.25
CEPI_Genes	hexose transport	0.01	6	1213	0.5	71	43407	0.17		NOSE_Genes	synaptic vesicle transport	0.03	5	1228	0.41	59	43407	0.14
CEPI_Genes	pyrimidine nucleotide metabolic process	0.01	6	1213	0.5	67	43407	0.16		NOSE_Genes	leukotriene metabolic process	0.03	4	1228	0.33	40	43407	0.1
CEPI_Genes	serine family amino acid biosynthetic process	0.01	4	1213	0.33	33	43407	0.08		NOSE_Genes	organelle envelope lumen	0.03	4	1228	0.33	40	43407	0.1
CEPI_Genes	mammary gland development	0.01	4	1213	0.33	31	43407	0.08		NOSE_Genes	osteoblast differentiation	0.03	4	1228	0.33	42	43407	0.1
CEPI_Genes	photoreceptor cell development	0.01	4	1213	0.33	31	43407	0.08		NOSE_Genes	regulation of pH	0.03	4	1228	0.33	42	43407	0.1
CEPI_Genes	eye photoreceptor cell differentiation	0.01	4	1213	0.33	32	43407	0.08		NOSE_Genes	secretin-like receptor activity	0.03	4	1228	0.33	43	43407	0.1
CEPI_Genes	neutrophil chemotaxis	0.01	4	1213	0.33	31	43407	0.08		NOSE_Genes	Z disc	0.03	4	1228	0.33	40	43407	0.1
CEPI_Genes	positive regulation of progression through mitotic cell cycle	0.01	3	1213	0.25	17	43407	0.04		NOSE_Genes	ADP binding	0.03	3	1228	0.25	24	43407	0.06
CEPI_Genes	DNA topological change	0.01	3	1213	0.25	18	43407	0.05		NOSE_Genes	cAMP binding	0.03	3	1228	0.25	24	43407	0.06
CEPI_Genes	folic acid and derivative metabolic process	0.01	3	1213	0.25	17	43407	0.04		NOSE_Genes	cAMP-dependent protein kinase complex	0.03	3	1228	0.25	24	43407	0.06
CEPI_Genes	vitamin transport	0.01	3	1213	0.25	17	43407	0.04		NOSE_Genes	carboxylic acid binding	0.03	3	1228	0.25	23	43407	0.06
CEPI_Genes	non-G-protein coupled 7TM receptor activity	0.01	3	1213	0.25	17	43407	0.04		NOSE_Genes	cornified envelope	0.03	3	1228	0.25	24	43407	0.06
CEPI_Genes	regulation of mitotic metaphase/anaphase transition	0.01	3	1213	0.25	17	43407	0.04		NOSE_Genes	response to inorganic substance	0.03	3	1228	0.25	25	43407	0.06
CEPI_Genes	regulation of cellular process	0.02	252	1213	20.78	7974	43407	18.38		NOSE_Genes	retrograde axon cargo transport	0.03	3	1228	0.25	23	43407	0.06
CEPI_Genes	protein dimerization activity	0.02	28	1213	2.31	668	43407	1.54		NOSE_Genes	sterol binding	0.03	3	1228	0.25	24	43407	0.06
CEPI_Genes	response to endogenous stimulus	0.02	27	1213	2.23	625	43407	1.44		NOSE_Genes	synaptic vesicle exocytosis	0.03	3	1228	0.25	24	43407	0.06
CEPI_Genes	rhodopsin-like receptor activity	0.02	26	1213	2.15	614	43407	1.42		NOSE_Genes	cell surface receptor linked signal transduction	0.04	92	1228	7.5	2721	43407	6.27
CEPI_Genes	ion homeostasis	0.02	18	1213	1.49	378	43407	0.88		NOSE_Genes	enzyme regulator activity	0.04	55	1228	4.48	1527	43407	3.52
CEPI_Genes	angiogenesis	0.02	15	1213	1.24	294	43407	0.68		NOSE_Genes	endoplasmic reticulum	0.04	46	1228	3.75	1249	43407	2.88
CEPI_Genes	protein heterodimerization activity	0.02	14	1213	1.16	264	43407	0.61		NOSE_Genes	enzyme linked receptor protein signaling pathway	0.04	28	1228	2.29	701	43407	1.62
CEPI_Genes	calcium ion homeostasis	0.02	12	1213	0.99	210	43407	0.49		NOSE_Genes	generation of a signal involved in cell-cell signaling	0.04	9	1228	0.74	158	43407	0.37
CEPI_Genes	chromatin assembly or disassembly	0.02	12	1213	0.99	221	43407	0.51		NOSE_Genes	response to unfolded protein	0.04	7	1228	0.58	114	43407	0.27
CEPI_Genes	regulation of MAPK activity	0.02	10	1213	0.83	161	43407	0.38		NOSE_Genes	specific RNA polymerase II transcription factor activity	0.04	6	1228	0.49	87	43407	0.21
CEPI_Genes	copper ion binding	0.02	9	1213	0.75	140	43407	0.33		NOSE_Genes	response to drug	0.04	5	1228	0.41	65	43407	0.15
CEPI_Genes	digestion	0.02	8	1213	0.66	124	43407	0.29		NOSE_Genes	peripheral nervous system development	0.04	4	1228	0.33	44	43407	0.11
CEPI_Genes	regulation of amino acid metabolic process	0.02	8	1213	0.66	124	43407	0.29		NOSE_Genes	positive regulation of neurogenesis	0.04	4	1228	0.33	47	43407	0.11
CEPI_Genes	chromatin assembly	0.02	8	1213	0.66	122	43407	0.29		NOSE_Genes	response to organic substance	0.04	4	1228	0.33	45	43407	0.11
CEPI_Genes	cytosolic calcium ion homeostasis	0.02	7	1213	0.58	98	43407	0.23		NOSE_Genes	response to temperature stimulus	0.04	4	1228	0.33	44	43407	0.11
CEPI_Genes	mesenchymal cell development	0.02	6	1213	0.5	75	43407	0.18		NOSE_Genes	spermatid development	0.04	4	1228	0.33	44	43407	0.11
CEPI_Genes	response to nutrient levels	0.02	5	1213	0.42	57	43407	0.14		NOSE_Genes	dicarboxylic acid metabolic process	0.04	3	1228	0.25	28	43407	0.07
CEPI_Genes	lipoprotein binding	0.02	5	1213	0.42	54	43407	0.13		NOSE_Genes	neurotransmitter catabolic process	0.04	3	1228	0.25	26	43407	0.06
CEPI_Genes	regulation of myeloid leukocyte differentiation	0.02	5	1213	0.42	56	43407	0.13		NOSE_Genes	peptide cross-linking	0.04	3	1228	0.25	28	43407	0.07
CEPI_Genes	lipid raft	0.02	5	1213	0.42	58	43407	0.14		NOSE_Genes	protein binding	0.05	372	1228	30.3	12222	43407	28.16
CEPI_Genes	replication fork	0.02	5	1213	0.42	53	43407	0.13		NOSE_Genes	steroid metabolic process	0.05	16	1228	1.31	357	43407	0.83
CEPI_Genes	transaminase activity	0.02	4	1213	0.33	40	43407	0.1		NOSE_Genes	regulation of neurotransmitter levels	0.05	10	1228	0.82	191	43407	0.45
CEPI_Genes	receptor signaling protein tyrosine kinase activity	0.02	4	1213	0.33	38	43407	0.09		NOSE_Genes	serine-type endopeptidase inhibitor activity	0.05	8	1228	0.66	141	43407	0.33
CEPI_Genes	immunological synapse	0.02	4	1213	0.33	35	43407	0.09		NOSE_Genes	nicotinamide metabolic process	0.05	4	1228	0.33	48	43407	0.12
CEPI_Genes	response to nutrient	0.02	4	1213	0.33	39	43407	0.09		NOSE_Genes	lysosomal membrane	0.05	3	1228	0.25	29	43407	0.07
CEPI_Genes	L-serine metabolic process	0.02	4	1213	0.33	39	43407	0.09		NOSE_Genes	monocarboxylic acid transport	0.05	3	1228	0.25	29	43407	0.07
CEPI_Genes	nuclear matrix	0.02	4	1213	0.33	35	43407	0.09
CEPI_Genes	pyrimidine ribonucleotide metabolic process	0.02	4	1213	0.33	36	43407	0.09
CEPI_Genes	kinesin complex	0.02	4	1213	0.33	39	43407	0.09
CEPI_Genes	positive regulation of cell adhesion	0.02	3	1213	0.25	21	43407	0.05
CEPI_Genes	positive regulation of T cell differentiation	0.02	3	1213	0.25	22	43407	0.06
CEPI_Genes	calpain activity	0.02	3	1213	0.25	22	43407	0.06
CEPI_Genes	T cell receptor complex	0.02	3	1213	0.25	20	43407	0.05
CEPI_Genes	regulation of viral life cycle	0.02	3	1213	0.25	22	43407	0.06
CEPI_Genes	nucleoside diphosphate metabolic process	0.02	3	1213	0.25	19	43407	0.05
CEPI_Genes	collagen type IV	0.02	3	1213	0.25	22	43407	0.06
CEPI_Genes	cofactor transport	0.02	3	1213	0.25	19	43407	0.05
CEPI_Genes	folic acid binding	0.02	3	1213	0.25	21	43407	0.05
CEPI_Genes	histone deacetylase binding	0.02	3	1213	0.25	20	43407	0.05
CEPI_Genes	glucose import	0.02	3	1213	0.25	19	43407	0.05
CEPI_Genes	positive regulation of biological process	0.03	87	1213	7.18	2540	43407	5.86
CEPI_Genes	regulation of biological quality	0.03	42	1213	3.47	1110	43407	2.56
CEPI_Genes	identical protein binding	0.03	29	1213	2.4	720	43407	1.66
CEPI_Genes	carbohydrate binding	0.03	21	1213	1.74	473	43407	1.09
CEPI_Genes	lyase activity	0.03	13	1213	1.08	263	43407	0.61
CEPI_Genes	nucleolus	0.03	12	1213	0.99	231	43407	0.54
CEPI_Genes	negative regulation of enzyme activity	0.03	9	1213	0.75	153	43407	0.36
CEPI_Genes	B cell activation	0.03	8	1213	0.66	134	43407	0.31
CEPI_Genes	regulation of T cell activation	0.03	7	1213	0.58	105	43407	0.25
CEPI_Genes	activation of MAPK activity	0.03	6	1213	0.5	83	43407	0.2
CEPI_Genes	embryonic pattern specification	0.03	6	1213	0.5	85	43407	0.2
CEPI_Genes	transferase activity, transferring nitrogenous groups	0.03	5	1213	0.42	60	43407	0.14
CEPI_Genes	positive regulation of transport	0.03	5	1213	0.42	62	43407	0.15
CEPI_Genes	positive regulation of amino acid metabolic process	0.03	5	1213	0.42	62	43407	0.15
CEPI_Genes	cyclase activity	0.03	4	1213	0.33	42	43407	0.1
CEPI_Genes	insulin-like growth factor binding	0.03	4	1213	0.33	44	43407	0.11
CEPI_Genes	granulocyte differentiation	0.03	3	1213	0.25	25	43407	0.06
CEPI_Genes	response to pain	0.03	3	1213	0.25	24	43407	0.06
CEPI_Genes	cyclin-dependent protein kinase activity	0.03	3	1213	0.25	25	43407	0.06
CEPI_Genes	regulation of DNA replication	0.03	3	1213	0.25	25	43407	0.06
CEPI_Genes	negative regulation of DNA metabolic process	0.03	3	1213	0.25	24	43407	0.06
CEPI_Genes	sodium ion transporter activity	0.03	3	1213	0.25	25	43407	0.06
CEPI_Genes	ion transport	0.04	48	1213	3.96	1332	43407	3.07
CEPI_Genes	circulation	0.04	15	1213	1.24	324	43407	0.75
CEPI_Genes	nucleobase, nucleoside, nucleotide kinase activity	0.04	7	1213	0.58	112	43407	0.26
CEPI_Genes	phosphotransferase activity, phosphate group as acceptor	0.04	6	1213	0.5	92	43407	0.22
CEPI_Genes	serine family amino acid metabolic process	0.04	5	1213	0.42	65	43407	0.15
CEPI_Genes	sulfur compound biosynthetic process	0.04	5	1213	0.42	66	43407	0.16
CEPI_Genes	cysteine protease inhibitor activity	0.04	4	1213	0.33	46	43407	0.11
CEPI_Genes	cGMP metabolic process	0.04	4	1213	0.33	45	43407	0.11
CEPI_Genes	patterning of blood vessels	0.04	4	1213	0.33	45	43407	0.11
CEPI_Genes	positive regulation of lymphocyte differentiation	0.04	3	1213	0.25	28	43407	0.07
CEPI_Genes	positive regulation of myeloid leukocyte differentiation	0.04	3	1213	0.25	26	43407	0.06
CEPI_Genes	protein kinase activator activity	0.04	3	1213	0.25	26	43407	0.06
CEPI_Genes	MHC class II receptor activity	0.04	3	1213	0.25	28	43407	0.07
CEPI_Genes	ubiquitin binding	0.04	3	1213	0.25	26	43407	0.06
CEPI_Genes	kinase activity	0.05	58	1213	4.79	1656	43407	3.82
CEPI_Genes	muscle contraction	0.05	16	1213	1.32	360	43407	0.83
CEPI_Genes	MAPKKK cascade	0.05	15	1213	1.24	332	43407	0.77
CEPI_Genes	chromatin binding	0.05	12	1213	0.99	249	43407	0.58
CEPI_Genes	DNA recombination	0.05	10	1213	0.83	196	43407	0.46
CEPI_Genes	inorganic anion transporter activity	0.05	4	1213	0.33	49	43407	0.12
Common GO Terms for CEPI and NOSE Gene Sets
CEPI_Genes	anatomical structure morphogenesis	0.00205	86	1213	7.09	2245	43407	5.18		NOSE_Genes	anatomical structure morphogenesis	0.04	78	1228	6.36	2245	43407	5.18
CEPI_Genes	calcium-independent cell-cell adhesion	0.0031	5	1213	0.42	36	43407	0.09		NOSE_Genes	calcium-independent cell-cell adhesion	0.02	4	1228	0.33	36	43407	0.09
CEPI_Genes	cell adhesion	1.39e-05	75	1213	6.19	1612	43407	3.72		NOSE_Genes	cell adhesion	0.00291	65	1228	5.3	1612	43407	3.72
CEPI_Genes	cell migration	0.05	26	1213	2.15	651	43407	1.5		NOSE_Genes	cell migration	0.02	28	1228	2.29	651	43407	1.5
CEPI_Genes	cell proliferation	4.73e-05	73	1213	6.02	1617	43407	3.73		NOSE_Genes	cell proliferation	0.000117	72	1228	5.87	1617	43407	3.73
CEPI_Genes	copper ion transport	0.000142	5	1213	0.42	19	43407	0.05		NOSE_Genes	copper ion transport	0.02	3	1228	0.25	19	43407	0.05
CEPI_Genes	developmental process	2.64e-05	255	1213	21.03	7206	43407	16.61		NOSE_Genes	developmental process	0.00158	243	1228	19.79	7206	43407	16.61
CEPI_Genes	ectoderm development	0.04	13	1213	1.08	268	43407	0.62		NOSE_Genes	ectoderm development	0.04	13	1228	1.06	268	43407	0.62
CEPI_Genes	extracellular matrix part	0.0078	16	1213	1.32	289	43407	0.67		NOSE_Genes	extracellular matrix part	0.00387	17	1228	1.39	289	43407	0.67
CEPI_Genes	extracellular region	1.13e-05	91	1213	7.51	2053	43407	4.73		NOSE_Genes	extracellular region	3.02e-05	90	1228	7.33	2053	43407	4.73
CEPI_Genes	extracellular region part	4.07e-06	70	1213	5.78	1420	43407	3.28		NOSE_Genes	extracellular region part	5.35e-08	77	1228	6.28	1420	43407	3.28
CEPI_Genes	extracellular space	8.99e-05	44	1213	3.63	853	43407	1.97		NOSE_Genes	extracellular space	0.02	35	1228	2.86	853	43407	1.97
CEPI_Genes	G-protein coupled receptor protein signaling pathway	0.04	43	1213	3.55	1164	43407	2.69		NOSE_Genes	G-protein coupled receptor protein signaling pathway	0.03	44	1228	3.59	1164	43407	2.69
CEPI_Genes	metal ion transporter activity	0.00475	10	1213	0.83	135	43407	0.32		NOSE_Genes	metal ion transporter activity	0.01	9	1228	0.74	135	43407	0.32
CEPI_Genes	multicellular organismal development	4.02e-06	181	1213	14.93	4680	43407	10.79		NOSE_Genes	multicellular organismal development	5.37e-05	176	1228	14.34	4680	43407	10.79
CEPI_Genes	multicellular organismal process	8.43e-06	265	1213	21.85	7416	43407	17.09		NOSE_Genes	multicellular organismal process	3.94e-05	263	1228	21.42	7416	43407	17.09
CEPI_Genes	negative regulation of transferase activity	0.00934	8	1213	0.66	105	43407	0.25		NOSE_Genes	negative regulation of transferase activity	0.03	7	1228	0.58	105	43407	0.25
CEPI_Genes	organ development	0.00102	105	1213	8.66	2774	43407	6.4		NOSE_Genes	organ development	0.000505	108	1228	8.8	2774	43407	6.4
CEPI_Genes	proteinaceous extracellular matrix	0.000843	33	1213	2.73	650	43407	1.5		NOSE_Genes	proteinaceous extracellular matrix	2.27e-09	48	1228	3.91	650	43407	1.5
CEPI_Genes	receptor binding	0.05	49	1213	4.04	1368	43407	3.16		NOSE_Genes	receptor binding	0.03	51	1228	4.16	1368	43407	3.16
CEPI_Genes	regulation of cell proliferation	0.00766	43	1213	3.55	1041	43407	2.4		NOSE_Genes	regulation of cell proliferation	0.000234	50	1228	4.08	1041	43407	2.4
CEPI_Genes	regulation of chemotaxis	0.02	3	1213	0.25	20	43407	0.05		NOSE_Genes	regulation of chemotaxis	0.02	3	1228	0.25	20	43407	0.05
CEPI_Genes	system development	0.00217	132	1213	10.89	3697	43407	8.52		NOSE_Genes	system development	1.72e-05	147	1228	11.98	3697	43407	8.52
CEPI_Genes	tissue development	0.01	28	1213	2.31	636	43407	1.47		NOSE_Genes	tissue development	0.000357	34	1228	2.77	636	43407	1.47
CEPI_Genes	tube development	0.02	14	1213	1.16	275	43407	0.64		NOSE_Genes	tube development	0.03	14	1228	1.15	275	43407	0.64
