# Supplementary material for: Gene expression profiling supports the hypothesis that human ovarian surface epithelia are multipotent and capable of serving as ovarian cancer initiating cells
Source: BMC Med Genomics. 2009 Dec 29;2:71. doi: 10.1186/1755-8794-2-71 (PMC2806370; doi:10.1186/1755-8794-2-71)
Supplement: Additional file 6 — supplemental_figure_1_legend.doc. supplemental_figure_1_legend. [file 1755-8794-2-71-S6.XLS]

## Sheet: Supplemetal_Table_6_63_overlap_
63 Gene Overlap between NOSE gene set and BOQUEST_CD31PLUS_VS_CD31MINUS_DN gene set from MSigDB
Gene Symbol	Gene Title
ABCA8	ATP-binding cassette, sub-family A (ABC1), member 8
ABI3BP	ABI gene family, member 3 (NESH) binding protein
ADH1B	alcohol dehydrogenase IB (class I), beta polypeptide
AKR1C1	aldo-keto reductase family 1, member C1 (dihydrodiol dehydrogenase 1; 20-alpha (3-alpha)-hydroxysteroid dehydrogenase)
AKR1C2	aldo-keto reductase family 1, member C2 (dihydrodiol dehydrogenase 2; bile acid binding protein; 3-alpha hydroxysteroid dehydrogenase, type III)
ALDH1A1	aldehyde dehydrogenase 1 family, member A1
AOX1	aldehyde oxidase 1
C7	complement component 7
CD302	CD302 molecule
CDH11	cadherin 11, type 2, OB-cadherin (osteoblast)
CDO1	cysteine dioxygenase, type I
CFH	complement factor H
CHRDL1	chordin-like 1
COL14A1	collagen, type XIV, alpha 1 (undulin)
COL3A1	collagen, type III, alpha 1 (Ehlers-Danlos syndrome type IV, autosomal dominant)
COLEC12	collectin sub-family member 12
CUGBP2	CUG triplet repeat, RNA binding protein 2
CYBRD1	cytochrome b reductase 1
DCN	decorin
ECM2	extracellular matrix protein 2, female organ and adipocyte specific
EFEMP1	EGF-containing fibulin-like extracellular matrix protein 1
FLJ20701	-
FLRT2	fibronectin leucine rich transmembrane protein 2
FZD7	frizzled homolog 7 (Drosophila)
GAS1	growth arrest-specific 1
GFPT2	glutamine-fructose-6-phosphate transaminase 2
GLT8D2	glycosyltransferase 8 domain containing 2
GPNMB	glycoprotein (transmembrane) nmb
GSTM3	glutathione S-transferase M3 (brain)
HOXC6	homeobox C6
HTRA1	HtrA serine peptidase 1
LAMA2	laminin, alpha 2 (merosin, congenital muscular dystrophy)
MEIS2	Meis1, myeloid ecotropic viral integration site 1 homolog 2 (mouse)
MGP	matrix Gla protein
NPY1R	neuropeptide Y receptor Y1
NT5E	5'-nucleotidase, ecto (CD73)
OGN	osteoglycin (osteoinductive factor, mimecan)
OLFML1	olfactomedin-like 1
OMD	osteomodulin
PCDH9	protocadherin 9
PCOLCE2	procollagen C-endopeptidase enhancer 2
PDE4DIP	phosphodiesterase 4D interacting protein (myomegalin)
PDGFD	platelet derived growth factor D
PDGFRA	platelet-derived growth factor receptor, alpha polypeptide
PDGFRL	platelet-derived growth factor receptor-like
PDLIM3	PDZ and LIM domain 3
PLA2G4A	phospholipase A2, group IVA (cytosolic, calcium-dependent)
PPP4R2	protein phosphatase 4, regulatory subunit 2
PRRX1	paired related homeobox 1
PTGIS	prostaglandin I2 (prostacyclin) synthase
PTPN13	protein tyrosine phosphatase, non-receptor type 13 (APO-1/CD95 (Fas)-associated phosphatase)
RNASE4	ribonuclease, RNase A family, 4
ROBO1	roundabout, axon guidance receptor, homolog 1 (Drosophila)
SART2	squamous cell carcinoma antigen recognized by T cells 2
SDC2	syndecan 2 (heparan sulfate proteoglycan 1, cell surface-associated, fibroglycan)
SEMA3C	sema domain, immunoglobulin domain (Ig), short basic domain, secreted, (semaphorin) 3C
SGCE	sarcoglycan, epsilon
SLIT2	slit homolog 2 (Drosophila)
SPOCK1	sparc/osteonectin, cwcv and kazal-like domains proteoglycan (testican) 1
SVEP1	sushi, von Willebrand factor type A, EGF and pentraxin domain containing 1
TNXB	tenascin XB
TSPAN8	tetraspanin 8
WNT5A	wingless-type MMTV integration site family, member 5A
