# Supplementary material for: Gene expression profiling supports the hypothesis that human ovarian surface epithelia are multipotent and capable of serving as ovarian cancer initiating cells
Source: BMC Med Genomics. 2009 Dec 29;2:71. doi: 10.1186/1755-8794-2-71 (PMC2806370; doi:10.1186/1755-8794-2-71)
Supplement: Additional file 7 — supplemetal_table_5_63_overlap_genes.xls. 63 Gene Overlap between OSE gene set and BOQUEST_CD31PLUS_VS_CD31 MINUS_DN gene set from MSigDB. [file 1755-8794-2-71-S7.XLS]

## Sheet: Sheet1
65 Gene Overlap between CEPI gene set and SERUM_FIBROBLAST_CELLCYCLE gene set from MSigDB
RRM2	ribonucleotide reductase M2 polypeptide
CDC2	cell division cycle 2, G1 to S and G2 to M
TYM	thymidylate synthetase
KIAA0101	KIAA0101
CCNB2	cyclin B2
DLG7	discs, large homolog 7 (Drosophila)
AURKA	aurora kinase A
BUB1	BUB1 budding uninhibited by benzimidazole1 homolog (yeast)
MCM4	MCM4 minichromosome maintenance deficient 4 (S. cerevisiae)
CKS2	CDC28 protein kinase regulatory subunit 2
HELL	helicase, lymphoid-specific
RAD51AP1	RAD51 associated protein 1
TOP2A	topoisomerase (DNA) II alpha 170kDa
KIAA1794	KIAA1794
UBE2C	ubiquitin-conjugating enzyme E2C
CDCA1	cell division cycle associated 1
CDKN3	cyclin-dependent kinase inhibitor 3 (CDK2-associated dual specificity phosphatase)
CENPA	centromere protein A
ATAD2	ATPase family, AAA domain containing 2
PBK	PDZ binding kinase
HMMR	hyaluronan-mediated motility receptor (RHAMM)
PTTG1	pituitary tumor-transforming 1
MELK	maternal embryonic leucine zipper kinase
UHRF1	ubiquitin-like, containing PHD and RING finger domains, 1
CDC25A	cell division cycle 25A
MLF1IP	MLF1 interacting protein
EZH2	enhancer of zeste homolog 2 (Drosophila)
TRIP13	thyroid hormone receptor interactor 13
CDC6	CDC6 cell division cycle 6 homolog (S. cerevisiae)
CDCA8	cell division cycle associated 8
FEN1	flap structure-specific endonuclease 1
NCAPH	non-SMC condensin I comple
CDCA7	cell division cycle associated 7
MCM5	MCM5 minichromosome maintenance deficient 5
TACC3	transforming, acidic coiled-coil containing protein 3
FOM1	forkhead box M1
TP2	TPX2, microtubule-associated, homolog (Xenopus laevis)
DEPDC1B	DEP domain containing 1B
CENPF	centromere protein F, 350/400ka (mitosin)
CCNA2	cyclin A2
CDCA5	cell division cycle associated 5
GINS2	GINS complex subunit 2 (Psf2 homolog)
CKAP2L	cytoskeleton associated protein 2-like
MND1	meiotic nuclear divisions 1 homolog (S. cerevisiae)
WDR51A	WD repeat domain 51A
EO1	exonuclease 1
NCAPD3	non-SMC condensin II complex
KIF23	kinesin family member 23
CDC25C	cell division cycle 25C
SPAG5	sperm associated antigen 5
FAM64A	family with sequence similarity 64, member A
HN1	hematological and neurological epressed 1
FANCA	Fanconi anemia, complementation group A
GTSE1	G-2 and S-phase epressed 1
GAS2L3	growth arrest-specific 2 like 3
RECQL4	RecQ protein-like 4
ESCO2	establishment of cohesion 1 homolog 2 (S. cerevisiae)
PSRC1	proline/serine-rich coiled-coil 1
ITGB3	integrin, beta 3 (platelet glycoprotein IIIa, antigen CD61)
PAQR4	progestin and adipoQ receptor family member IV
FAM83D	family with sequence similarity 83
TNCRNA	-
FAM111B	family with sequence similarity 111, member B
FLJ25416	-
MLLT6	myeloid/lymphoid or mied-lineage leukemia (trithorax homolog, Drosophila); translocated to, 6
